# Supplementary material for: Plasmid-Borne Biosynthetic Gene Clusters within a Permanently Stratified Marine Water Column
Source: Microorganisms. 2024 May 2;12(5):929. doi: 10.3390/microorganisms12050929 (PMC11123730; doi:10.3390/microorganisms12050929)
Supplement: Supplementary file 1 [file microorganisms-12-00929-s001.zip]

Archive with 4 entries (4 files):
- SupplementaryTable1_revised.xlsx
- __MACOSX/._SupplementaryTable1_revised.xlsx
- Suppplementary Table 2.xlsx
- __MACOSX/._Suppplementary Table 2.xlsx
