# Supplementary material for: Plasmid-Borne Biosynthetic Gene Clusters within a Permanently Stratified Marine Water Column
Source: Microorganisms. 2024 May 2;12(5):929. doi: 10.3390/microorganisms12050929 (PMC11123730; doi:10.3390/microorganisms12050929)
Supplement: Supplementary file 1 [file microorganisms-12-00929-s001.zip › SupplementaryTable1_revised.xlsx]

## Sheet: Sheet1
MAG_name	Completeness	Contamination	Domain	Phylum	Class	Order	Family	Genus	Species	Contig	Total_TPM	plasflow_prediction	plasclass_prediction	Label	Plasclass_probability score	Plasflow_probability score	%GC content	product	clust	size	n	start	end
CarAnox_MAG_1010	78.29	3.06	Bacteria	Acidobacteriota	Vicinamibacteria	Vicinamibacterales	UBA823	UBA8106	NA	CarAnox_MAG_1010_21	2.99323	1	1	plasmid	0.996765	0.735651	49.5124	RiPP	clust_16	13759	1	1	13760
CarAnox_MAG_1010	78.29	3.06	Bacteria	Acidobacteriota	Vicinamibacteria	Vicinamibacterales	UBA823	UBA8106	NA	CarAnox_MAG_1010_26	3.79646	1	1	plasmid	0.574392	0.896276	49.1916	Terpene	clust_17	14769	1	1	14770
CarAnox_MAG_1071	77	2.7	Bacteria	Verrucomicrobiota	Kiritimatiellae	UBA8416	YA12-FULL-48-11	NA	NA	CarAnox_MAG_1071_28	0.213297	1	1	plasmid	0.66086	0.820039	61.2402	Terpene	clust_39	21802	1	1	21803
CarAnox_MAG_1075	91.22	2.48	Bacteria	Verrucomicrobiota	Kiritimatiellae	UBA8416	NA	NA	NA	CarAnox_MAG_1075_15	0	1	1	plasmid	0.512511	0.851043	59.8928	RiPP	clust_44	11814	1	1	11815
CarAnox_MAG_1075	91.22	2.48	Bacteria	Verrucomicrobiota	Kiritimatiellae	UBA8416	NA	NA	NA	CarAnox_MAG_1075_66	0.856497	1	1	plasmid	0.946649	0.877709	59.2489	Other	clust_51	19996	1	1	19997
CarAnox_MAG_1075	91.22	2.48	Bacteria	Verrucomicrobiota	Kiritimatiellae	UBA8416	NA	NA	NA	CarAnox_MAG_1075_9	0.909149	1	1	plasmid	0.572982	0.81593	59.779	Ladderane hybrid	clust_52;clust_53	43779;33422	2;2	1;13889	43780;47311
CarAnox_MAG_1162	85.96	4.23	Bacteria	Planctomycetota	Phycisphaerae	UBA1845	NA	NA	NA	CarAnox_MAG_1162_69	0	1	1	plasmid	0.800186	0.783348	62.9101	RiPP	clust_123	16246	1	1	16247
CarAnox_MAG_1179	95.97	4.25	Bacteria	Thermodesulfobacteriota	Syntrophorhabdia	NA	NA	NA	NA	CarAnox_MAG_1179_194	0	1	1	plasmid	0.991612	0.779867	59.5848	NRPS-PKS hybrid	clust_133;clust_132	10547;10547	2;2	1;1	10548;10548
CarAnox_MAG_1190	87.09	1.06	Bacteria	Pseudomonadota	Gammaproteobacteria	Woeseiales	Woeseiaceae	SZUA-117	NA	CarAnox_MAG_1190_52	3.35967	1	1	plasmid	0.925998	0.928287	56.1095	RiPP	clust_169	14978	1	1	14979
CarAnox_MAG_1190	87.09	1.06	Bacteria	Pseudomonadota	Gammaproteobacteria	Woeseiales	Woeseiaceae	SZUA-117	NA	CarAnox_MAG_1190_80	20.2495	1	1	plasmid	0.882089	0.821972	57.1569	NRPS	clust_170	12211	1	1	12212
CarAnox_MAG_1243	96.88	0.93	Archaea	Altiarchaeota	Altiarchaeia	SCGC-AAA252-I15	SCGC-AAA252-I15	NA	NA	CarAnox_MAG_1243_4	0	1	1	plasmid	1	0.712695	58.8367	RiPP	clust_231	20287	1	1	20288
CarAnox_MAG_1375	97.74	2.16	Bacteria	Pseudomonadota	Alphaproteobacteria	Sphingomonadales	Sphingomonadaceae	Erythrobacter_A	NA	CarAnox_MAG_1375_13	2.31839	1	1	plasmid	0.691041	0.895681	62.3176	PKS	clust_320	24084	1	1	24085
CarAnox_MAG_1392	96.59	1.14	Bacteria	Planctomycetota	Phycisphaerae	UBA1845	UBA1845	NA	NA	CarAnox_MAG_1392_94	0.783256	1	1	plasmid	0.573993	0.739056	64.5101	Terpene	clust_342	17237	1	1	17238
CarAnox_MAG_1424	97.63	2.3	Bacteria	Planctomycetota	Planctomycetes	Pirellulales	Pirellulaceae	ARS98	NA	CarAnox_MAG_1424_77	0.0252174	1	1	plasmid	0.614883	0.787876	59.2532	NRPS	clust_377	23715	1	1	23716
CarAnox_MAG_1441	83.61	4.08	Bacteria	Verrucomicrobiota	Kiritimatiellae	UBA8416	UBA8416	NA	NA	CarAnox_MAG_1441_14	0.977378	1	1	plasmid	0.612375	0.706671	60.0233	Terpene	clust_388	21829	1	1	21830
CarAnox_MAG_1543	88.92	1.7	Bacteria	Planctomycetota	Phycisphaerae	Phycisphaerales	Phycisphaeraceae	NA	NA	CarAnox_MAG_1543_26	0.176531	1	1	plasmid	0.781918	0.791332	62.3437	PKS hybrid	clust_506;clust_507	34875;30114	2;2	1;4762	34876;34876
CarAnox_MAG_1543	88.92	1.7	Bacteria	Planctomycetota	Phycisphaerae	Phycisphaerales	Phycisphaeraceae	NA	NA	CarAnox_MAG_1543_64	0.428659	1	1	plasmid	0.518277	0.804031	61.9919	Other	clust_508	25020	1	1	25021
CarAnox_MAG_1576	99.59	1.37	Bacteria	Pseudomonadota	Alphaproteobacteria	Sphingomonadales	Sphingomonadaceae	Novosphingobium	NA	CarAnox_MAG_1576_52	49.8197	1	1	plasmid	1	0.981791	62.4907	RiPP	clust_530	22413	1	1	22414
CarAnox_MAG_1628	95.33	2.4	Bacteria	Planctomycetota	Planctomycetes	Pirellulales	UBA1268	UBA1268	UBA1268 sp002694955	CarAnox_MAG_1628_60	0	1	1	plasmid	0.919304	0.748761	48.6869	Terpene	clust_564	12450	1	1	12451
CarAnox_MAG_1628	95.33	2.4	Bacteria	Planctomycetota	Planctomycetes	Pirellulales	UBA1268	UBA1268	UBA1268 sp002694955	CarAnox_MAG_1628_66	0.0367906	1	1	plasmid	0.752244	0.736614	51.6708	PKS	clust_565	12418	1	1	12419
CarAnox_MAG_1628	95.33	2.4	Bacteria	Planctomycetota	Planctomycetes	Pirellulales	UBA1268	UBA1268	UBA1268 sp002694955	CarAnox_MAG_1628_81	0	1	1	plasmid	0.741201	0.91321	48.7637	NRPS	clust_566	11323	1	1	11324
CarAnox_MAG_164	88	2.1	Bacteria	Pseudomonadota	Gammaproteobacteria	Pseudomonadales	Pseudomonadaceae	Pseudomonas_D	Pseudomonas_D aestusnigri	CarAnox_MAG_164_53	1.07387	1	1	plasmid	0.974701	0.87315	58.7219	RiPP	clust_576	10836	1	1	10837
CarAnox_MAG_18	96.73	0.33	Archaea	Halobacterota	Syntrophoarchaeia	Syntrophoarchaeales	Syntrophoarchaeaceae	Syntrophoarchaeum	NA	CarAnox_MAG_18_14	2.08382	1	1	plasmid	0.938851	0.744473	47.4021	RiPP	clust_602	20284	1	1	20285
CarAnox_MAG_187	97.2	0.58	Bacteria	Pseudomonadota	Alphaproteobacteria	Rhodobacterales	Rhodobacteraceae	Donghicola	NA	CarAnox_MAG_187_18	0	1	1	plasmid	0.91628	0.716872	54.0446	Terpene	clust_598	13659	1	1	13660
CarAnox_MAG_245	98.8	1.14	Bacteria	Planctomycetota	Brocadiae	SM23-32	SM23-32	NA	NA	CarAnox_MAG_245_32	3.18134	1	1	plasmid	0.861126	0.704286	67.4069	RiPP	clust_678	20395	1	1	20396
CarAnox_MAG_406	88.41	4.55	Bacteria	Planctomycetota	Brocadiae	NA	NA	NA	NA	CarAnox_MAG_406_12	0.651607	1	1	plasmid	0.567147	0.92424	63.8073	NRPS	clust_788	26184	1	1	26185
CarAnox_MAG_406	88.41	4.55	Bacteria	Planctomycetota	Brocadiae	NA	NA	NA	NA	CarAnox_MAG_406_14	0.0471451	1	1	plasmid	0.917855	0.807542	64.0873	NRPS	clust_789	25430	1	1	25431
CarAnox_MAG_406	88.41	4.55	Bacteria	Planctomycetota	Brocadiae	NA	NA	NA	NA	CarAnox_MAG_406_39	0	1	1	plasmid	0.727358	0.713039	66.3208	RiPP	clust_790	20374	1	1	20375
CarAnox_MAG_481	96.97	1.2	Bacteria	Planctomycetota	Phycisphaerae	SM23-33	FEN-1343	NA	NA	CarAnox_MAG_481_26	0.803317	1	1	plasmid	0.549768	0.740242	68.2728	RiPP	clust_838	20290	1	1	20291
CarAnox_MAG_501	84.31	1.08	Bacteria	Pseudomonadota	Alphaproteobacteria	Rhodobacterales	Rhodobacteraceae	Dinoroseobacter	NA	CarAnox_MAG_501_6	1.45425	1	1	plasmid	0.899375	0.872035	56.8089	Terpene	clust_860	21043	1	1	21044
CarAnox_MAG_646	97.74	4.4	Bacteria	Gemmatimonadota	Gemmatimonadetes	Gemmatimonadales	GWC2-71-9	NA	NA	CarAnox_MAG_646_87	0.300651	1	1	plasmid	0.919969	0.896868	58.7504	RiPP	clust_1008	10130	1	1	10131
CarAnox_MAG_658	88.66	3.62	Bacteria	Planctomycetota	Phycisphaerae	SM23-33	SM23-33	NA	NA	CarAnox_MAG_658_175	1.49373	1	1	plasmid	0.859527	0.723764	60.7845	Other	clust_1024	10069	1	1	10070
CarAnox_MAG_770	83.87	4.52	Bacteria	Myxococcota	Bradimonadia	UBA7976	UBA1532	NA	NA	CarAnox_MAG_770_69	11.874	1	1	plasmid	0.894326	0.833226	54.0932	NRPS	clust_1112	31286	1	1	31287
CarAnox_MAG_782	88.99	0.8	Bacteria	Pseudomonadota	Alphaproteobacteria	Sphingomonadales	Sphingomonadaceae	Erythrobacter_A	Erythrobacter_A flavus	CarAnox_MAG_782_37	0.991196	1	1	plasmid	0.985822	0.800028	60.565	RiPP	clust_1143	16175	1	1	16176
CarAnox_MAG_809	93.34	0	Bacteria	Latescibacterota	NA	NA	NA	NA	NA	CarAnox_MAG_809_172	0.27722	1	1	plasmid	0.656314	0.817007	64.9565	RiPP	clust_1151	10748	1	1	10749
CarAnox_MAG_828	96.28	2.39	Bacteria	Verrucomicrobiota	Kiritimatiellae	UBA8416	UBA8416	NA	NA	CarAnox_MAG_828_1	0	1	1	plasmid	0.999947	0.869601	57.4494	RiPP hybrid	clust_1188;clust_1187	24682;11868	2;2	1212;1	25894;11869
CarAnox_MAG_828	96.28	2.39	Bacteria	Verrucomicrobiota	Kiritimatiellae	UBA8416	UBA8416	NA	NA	CarAnox_MAG_828_39	0.851522	1	1	plasmid	0.792944	0.868121	57.0545	RiPP	clust_1189	22089	1	1	22090
CarAnox_MAG_879	86.59	3.98	Bacteria	Planctomycetota	Phycisphaerae	Phycisphaerales	SM1A02	UBA12567	NA	CarAnox_MAG_879_3	0.930953	1	1	plasmid	1	0.718088	63.6113	Terpene	clust_1217	21786	1	1	21787
