# Supplementary material for: Plasmid-Borne Biosynthetic Gene Clusters within a Permanently Stratified Marine Water Column
Source: Microorganisms. 2024 May 2;12(5):929. doi: 10.3390/microorganisms12050929 (PMC11123730; doi:10.3390/microorganisms12050929)
Supplement: Supplementary file 1 [file microorganisms-12-00929-s001.zip › Suppplementary Table 2.xlsx]

## Sheet: dram
Identified genes encoded outside of the smBGC cluster are highlighted in blue
Rank A–E: confidence of the annotation as described by Shaffer et al., 2020		Shaffer M, Borton MA, McGivern BB, Zayed AA, La Rosa SL, Solden LM, Liu P, Narrowe AB, Rodríguez-Ramos J, Bolduc B, Gazitúa MC, Daly RA, Smith GJ, Vik DR, Pope PB, Sullivan MB, Roux S, Wrighton KC. DRAM for distilling microbial metabolism to automate the curation of microbiome function. Nucleic Acids Res. 2020 Sep 18;48(16):8883-8900. doi: 10.1093/nar/gkaa621. PMID: 32766782; PMCID: PMC7498326.
A-B: bit score > 350
C: bit score > 60
D: bit score < 60
Annotation_tool	MAG_name	Completeness	Contamination	Domain	Phylum	Class	Order	Family	Genus	Species	Contig	smBGC_product	smBGC_start	smBGC_end	Gene_identifier	Gene_position	Start_position	End_position	Rank	Database	Annotation
dram	CarAnox_MAG_1010	78.29	3.06	Bacteria	Acidobacteriota	Vicinamibacteria	Vicinamibacterales	UBA823	UBA8106	NA	CarAnox_MAG_1010_21	RiPP	1	13760	CarAnox_MAG_1010_21_1	1	3	1094	D	kegg_hit	NA
dram	CarAnox_MAG_1010	78.29	3.06	Bacteria	Acidobacteriota	Vicinamibacteria	Vicinamibacterales	UBA823	UBA8106	NA	CarAnox_MAG_1010_21	RiPP	1	13760	CarAnox_MAG_1010_21_1	1	3	1094	D	peptidase_hit	NA
dram	CarAnox_MAG_1010	78.29	3.06	Bacteria	Acidobacteriota	Vicinamibacteria	Vicinamibacterales	UBA823	UBA8106	NA	CarAnox_MAG_1010_21	RiPP	1	13760	CarAnox_MAG_1010_21_1	1	3	1094	D	pfam_hits	Cyclophilin type peptidyl-prolyl cis-trans isomerase/CLD [PF00160.24]
dram	CarAnox_MAG_1010	78.29	3.06	Bacteria	Acidobacteriota	Vicinamibacteria	Vicinamibacterales	UBA823	UBA8106	NA	CarAnox_MAG_1010_21	RiPP	1	13760	CarAnox_MAG_1010_21_2	2	1151	2059	C	kegg_hit	D-amino peptidase [EC:3.4.11.-]
dram	CarAnox_MAG_1010	78.29	3.06	Bacteria	Acidobacteriota	Vicinamibacteria	Vicinamibacterales	UBA823	UBA8106	NA	CarAnox_MAG_1010_21	RiPP	1	13760	CarAnox_MAG_1010_21_2	2	1151	2059	C	peptidase_hit	MER0174655 - D-aminopeptidase DppA (Gemmatimonas aurantiaca) [M55.001]#M55#{peptidase unit: 28-290}~source BAH40389~
dram	CarAnox_MAG_1010	78.29	3.06	Bacteria	Acidobacteriota	Vicinamibacteria	Vicinamibacterales	UBA823	UBA8106	NA	CarAnox_MAG_1010_21	RiPP	1	13760	CarAnox_MAG_1010_21_2	2	1151	2059	C	pfam_hits	D-aminopeptidase [PF04951.16]
dram	CarAnox_MAG_1010	78.29	3.06	Bacteria	Acidobacteriota	Vicinamibacteria	Vicinamibacterales	UBA823	UBA8106	NA	CarAnox_MAG_1010_21	RiPP	1	13760	CarAnox_MAG_1010_21_3	3	2163	3173	C	kegg_hit	NADPH:quinone reductase [EC:1.6.5.5]
dram	CarAnox_MAG_1010	78.29	3.06	Bacteria	Acidobacteriota	Vicinamibacteria	Vicinamibacterales	UBA823	UBA8106	NA	CarAnox_MAG_1010_21	RiPP	1	13760	CarAnox_MAG_1010_21_3	3	2163	3173	C	peptidase_hit	NA
dram	CarAnox_MAG_1010	78.29	3.06	Bacteria	Acidobacteriota	Vicinamibacteria	Vicinamibacterales	UBA823	UBA8106	NA	CarAnox_MAG_1010_21	RiPP	1	13760	CarAnox_MAG_1010_21_3	3	2163	3173	C	pfam_hits	Zinc-binding dehydrogenase [PF00107.29]; Zinc-binding dehydrogenase [PF13602.9]; Alcohol dehydrogenase GroES-like domain [PF08240.15]
dram	CarAnox_MAG_1010	78.29	3.06	Bacteria	Acidobacteriota	Vicinamibacteria	Vicinamibacterales	UBA823	UBA8106	NA	CarAnox_MAG_1010_21	RiPP	1	13760	CarAnox_MAG_1010_21_4	4	3267	4640	D	kegg_hit	NA
dram	CarAnox_MAG_1010	78.29	3.06	Bacteria	Acidobacteriota	Vicinamibacteria	Vicinamibacterales	UBA823	UBA8106	NA	CarAnox_MAG_1010_21	RiPP	1	13760	CarAnox_MAG_1010_21_4	4	3267	4640	D	peptidase_hit	NA
dram	CarAnox_MAG_1010	78.29	3.06	Bacteria	Acidobacteriota	Vicinamibacteria	Vicinamibacterales	UBA823	UBA8106	NA	CarAnox_MAG_1010_21	RiPP	1	13760	CarAnox_MAG_1010_21_4	4	3267	4640	D	pfam_hits	Bacterial capsule synthesis protein PGA_cap [PF09587.13]
dram	CarAnox_MAG_1010	78.29	3.06	Bacteria	Acidobacteriota	Vicinamibacteria	Vicinamibacterales	UBA823	UBA8106	NA	CarAnox_MAG_1010_21	RiPP	1	13760	CarAnox_MAG_1010_21_5	5	4749	5102	D	kegg_hit	NA
dram	CarAnox_MAG_1010	78.29	3.06	Bacteria	Acidobacteriota	Vicinamibacteria	Vicinamibacterales	UBA823	UBA8106	NA	CarAnox_MAG_1010_21	RiPP	1	13760	CarAnox_MAG_1010_21_5	5	4749	5102	D	peptidase_hit	NA
dram	CarAnox_MAG_1010	78.29	3.06	Bacteria	Acidobacteriota	Vicinamibacteria	Vicinamibacterales	UBA823	UBA8106	NA	CarAnox_MAG_1010_21	RiPP	1	13760	CarAnox_MAG_1010_21_5	5	4749	5102	D	pfam_hits	ChrR Cupin-like domain [PF12973.10]; Cupin [PF00190.25]; AraC-like ligand binding domain [PF02311.22]; Mannose-6-phosphate isomerase [PF01050.21]
dram	CarAnox_MAG_1010	78.29	3.06	Bacteria	Acidobacteriota	Vicinamibacteria	Vicinamibacterales	UBA823	UBA8106	NA	CarAnox_MAG_1010_21	RiPP	1	13760	CarAnox_MAG_1010_21_6	6	5127	6428	E	kegg_hit	NA
dram	CarAnox_MAG_1010	78.29	3.06	Bacteria	Acidobacteriota	Vicinamibacteria	Vicinamibacterales	UBA823	UBA8106	NA	CarAnox_MAG_1010_21	RiPP	1	13760	CarAnox_MAG_1010_21_6	6	5127	6428	E	peptidase_hit	NA
dram	CarAnox_MAG_1010	78.29	3.06	Bacteria	Acidobacteriota	Vicinamibacteria	Vicinamibacterales	UBA823	UBA8106	NA	CarAnox_MAG_1010_21	RiPP	1	13760	CarAnox_MAG_1010_21_6	6	5127	6428	E	pfam_hits	NA
dram	CarAnox_MAG_1010	78.29	3.06	Bacteria	Acidobacteriota	Vicinamibacteria	Vicinamibacterales	UBA823	UBA8106	NA	CarAnox_MAG_1010_21	RiPP	1	13760	CarAnox_MAG_1010_21_7	7	6460	7134	D	kegg_hit	NA
dram	CarAnox_MAG_1010	78.29	3.06	Bacteria	Acidobacteriota	Vicinamibacteria	Vicinamibacterales	UBA823	UBA8106	NA	CarAnox_MAG_1010_21	RiPP	1	13760	CarAnox_MAG_1010_21_7	7	6460	7134	D	peptidase_hit	NA
dram	CarAnox_MAG_1010	78.29	3.06	Bacteria	Acidobacteriota	Vicinamibacteria	Vicinamibacterales	UBA823	UBA8106	NA	CarAnox_MAG_1010_21	RiPP	1	13760	CarAnox_MAG_1010_21_7	7	6460	7134	D	pfam_hits	Phospholipid methyltransferase [PF04191.16]
dram	CarAnox_MAG_1010	78.29	3.06	Bacteria	Acidobacteriota	Vicinamibacteria	Vicinamibacterales	UBA823	UBA8106	NA	CarAnox_MAG_1010_21	RiPP	1	13760	CarAnox_MAG_1010_21_8	8	7131	7982	D	kegg_hit	NA
dram	CarAnox_MAG_1010	78.29	3.06	Bacteria	Acidobacteriota	Vicinamibacteria	Vicinamibacterales	UBA823	UBA8106	NA	CarAnox_MAG_1010_21	RiPP	1	13760	CarAnox_MAG_1010_21_8	8	7131	7982	D	peptidase_hit	NA
dram	CarAnox_MAG_1010	78.29	3.06	Bacteria	Acidobacteriota	Vicinamibacteria	Vicinamibacterales	UBA823	UBA8106	NA	CarAnox_MAG_1010_21	RiPP	1	13760	CarAnox_MAG_1010_21_8	8	7131	7982	D	pfam_hits	Fumarylacetoacetate (FAA) hydrolase family [PF01557.21]; Domain of unknown function (DUF2437) [PF10370.12]
dram	CarAnox_MAG_1010	78.29	3.06	Bacteria	Acidobacteriota	Vicinamibacteria	Vicinamibacterales	UBA823	UBA8106	NA	CarAnox_MAG_1010_21	RiPP	1	13760	CarAnox_MAG_1010_21_9	9	8008	8499	D	kegg_hit	NA
dram	CarAnox_MAG_1010	78.29	3.06	Bacteria	Acidobacteriota	Vicinamibacteria	Vicinamibacterales	UBA823	UBA8106	NA	CarAnox_MAG_1010_21	RiPP	1	13760	CarAnox_MAG_1010_21_9	9	8008	8499	D	peptidase_hit	NA
dram	CarAnox_MAG_1010	78.29	3.06	Bacteria	Acidobacteriota	Vicinamibacteria	Vicinamibacterales	UBA823	UBA8106	NA	CarAnox_MAG_1010_21	RiPP	1	13760	CarAnox_MAG_1010_21_9	9	8008	8499	D	pfam_hits	Calcineurin-like phosphoesterase superfamily domain [PF12850.10]
dram	CarAnox_MAG_1010	78.29	3.06	Bacteria	Acidobacteriota	Vicinamibacteria	Vicinamibacterales	UBA823	UBA8106	NA	CarAnox_MAG_1010_21	RiPP	1	13760	CarAnox_MAG_1010_21_10	10	8616	10271	D	kegg_hit	NA
dram	CarAnox_MAG_1010	78.29	3.06	Bacteria	Acidobacteriota	Vicinamibacteria	Vicinamibacterales	UBA823	UBA8106	NA	CarAnox_MAG_1010_21	RiPP	1	13760	CarAnox_MAG_1010_21_10	10	8616	10271	D	peptidase_hit	NA
dram	CarAnox_MAG_1010	78.29	3.06	Bacteria	Acidobacteriota	Vicinamibacteria	Vicinamibacterales	UBA823	UBA8106	NA	CarAnox_MAG_1010_21	RiPP	1	13760	CarAnox_MAG_1010_21_10	10	8616	10271	D	pfam_hits	FAD binding domain [PF01494.22]; Tryptophan halogenase [PF04820.17]; Lycopene cyclase protein [PF05834.15]
dram	CarAnox_MAG_1010	78.29	3.06	Bacteria	Acidobacteriota	Vicinamibacteria	Vicinamibacterales	UBA823	UBA8106	NA	CarAnox_MAG_1010_21	RiPP	1	13760	CarAnox_MAG_1010_21_11	11	10360	12036	C	kegg_hit	quinohemoprotein amine dehydrogenase [EC:1.4.9.1]
dram	CarAnox_MAG_1010	78.29	3.06	Bacteria	Acidobacteriota	Vicinamibacteria	Vicinamibacterales	UBA823	UBA8106	NA	CarAnox_MAG_1010_21	RiPP	1	13760	CarAnox_MAG_1010_21_11	11	10360	12036	C	peptidase_hit	NA
dram	CarAnox_MAG_1010	78.29	3.06	Bacteria	Acidobacteriota	Vicinamibacteria	Vicinamibacterales	UBA823	UBA8106	NA	CarAnox_MAG_1010_21	RiPP	1	13760	CarAnox_MAG_1010_21_11	11	10360	12036	C	pfam_hits	Quinohemoprotein amine dehydrogenase, alpha subunit domain IV [PF09100.13]; Quinohemoprotein amine dehydrogenase A, alpha subunit, haem binding [PF09098.13]; Quinohemoprotein amine dehydrogenase, alpha subunit domain II [PF14930.9]; Quinohemoprotein amine dehydrogenase, alpha subunit domain III [PF09099.13]
dram	CarAnox_MAG_1010	78.29	3.06	Bacteria	Acidobacteriota	Vicinamibacteria	Vicinamibacterales	UBA823	UBA8106	NA	CarAnox_MAG_1010_21	RiPP	1	13760	CarAnox_MAG_1010_21_12	12	12033	13490	C	kegg_hit	uncharacterized protein
dram	CarAnox_MAG_1010	78.29	3.06	Bacteria	Acidobacteriota	Vicinamibacteria	Vicinamibacterales	UBA823	UBA8106	NA	CarAnox_MAG_1010_21	RiPP	1	13760	CarAnox_MAG_1010_21_12	12	12033	13490	C	peptidase_hit	NA
dram	CarAnox_MAG_1010	78.29	3.06	Bacteria	Acidobacteriota	Vicinamibacteria	Vicinamibacterales	UBA823	UBA8106	NA	CarAnox_MAG_1010_21	RiPP	1	13760	CarAnox_MAG_1010_21_12	12	12033	13490	C	pfam_hits	Radical SAM superfamily [PF04055.24]; 4Fe-4S single cluster domain [PF13353.9]; 4Fe-4S single cluster domain [PF13394.9]
dram	CarAnox_MAG_1010	78.29	3.06	Bacteria	Acidobacteriota	Vicinamibacteria	Vicinamibacterales	UBA823	UBA8106	NA	CarAnox_MAG_1010_21				CarAnox_MAG_1010_21_13	13	13468	13815	D	kegg_hit	NA
dram	CarAnox_MAG_1010	78.29	3.06	Bacteria	Acidobacteriota	Vicinamibacteria	Vicinamibacterales	UBA823	UBA8106	NA	CarAnox_MAG_1010_21				CarAnox_MAG_1010_21_13	13	13468	13815	D	peptidase_hit	NA
dram	CarAnox_MAG_1010	78.29	3.06	Bacteria	Acidobacteriota	Vicinamibacteria	Vicinamibacterales	UBA823	UBA8106	NA	CarAnox_MAG_1010_21				CarAnox_MAG_1010_21_13	13	13468	13815	D	pfam_hits	Quinohemoprotein amine dehydrogenase, gamma subunit [PF08992.14]
dram	CarAnox_MAG_1010	78.29	3.06	Bacteria	Acidobacteriota	Vicinamibacteria	Vicinamibacterales	UBA823	UBA8106	NA	CarAnox_MAG_1010_21				CarAnox_MAG_1010_21_14	14	13865	14971	D	kegg_hit	NA
dram	CarAnox_MAG_1010	78.29	3.06	Bacteria	Acidobacteriota	Vicinamibacteria	Vicinamibacterales	UBA823	UBA8106	NA	CarAnox_MAG_1010_21				CarAnox_MAG_1010_21_14	14	13865	14971	D	peptidase_hit	NA
dram	CarAnox_MAG_1010	78.29	3.06	Bacteria	Acidobacteriota	Vicinamibacteria	Vicinamibacterales	UBA823	UBA8106	NA	CarAnox_MAG_1010_21				CarAnox_MAG_1010_21_14	14	13865	14971	D	pfam_hits	Cytochrome D1 heme domain [PF02239.19]
dram	CarAnox_MAG_1010	78.29	3.06	Bacteria	Acidobacteriota	Vicinamibacteria	Vicinamibacterales	UBA823	UBA8106	NA	CarAnox_MAG_1010_21				CarAnox_MAG_1010_21_15	15	15074	15790	D	kegg_hit	NA
dram	CarAnox_MAG_1010	78.29	3.06	Bacteria	Acidobacteriota	Vicinamibacteria	Vicinamibacterales	UBA823	UBA8106	NA	CarAnox_MAG_1010_21				CarAnox_MAG_1010_21_15	15	15074	15790	D	peptidase_hit	NA
dram	CarAnox_MAG_1010	78.29	3.06	Bacteria	Acidobacteriota	Vicinamibacteria	Vicinamibacterales	UBA823	UBA8106	NA	CarAnox_MAG_1010_21				CarAnox_MAG_1010_21_15	15	15074	15790	D	pfam_hits	ABC transporter transmembrane region [PF00664.26]
dram	CarAnox_MAG_1010	78.29	3.06	Bacteria	Acidobacteriota	Vicinamibacteria	Vicinamibacterales	UBA823	UBA8106	NA	CarAnox_MAG_1010_26	Terpene	1	14770	CarAnox_MAG_1010_26_1	1	3	506	C	kegg_hit	peptide deformylase [EC:3.5.1.88]
dram	CarAnox_MAG_1010	78.29	3.06	Bacteria	Acidobacteriota	Vicinamibacteria	Vicinamibacterales	UBA823	UBA8106	NA	CarAnox_MAG_1010_26	Terpene	1	14770	CarAnox_MAG_1010_26_1	1	3	506	C	peptidase_hit	NA
dram	CarAnox_MAG_1010	78.29	3.06	Bacteria	Acidobacteriota	Vicinamibacteria	Vicinamibacterales	UBA823	UBA8106	NA	CarAnox_MAG_1010_26	Terpene	1	14770	CarAnox_MAG_1010_26_1	1	3	506	C	pfam_hits	Polypeptide deformylase [PF01327.24]
dram	CarAnox_MAG_1010	78.29	3.06	Bacteria	Acidobacteriota	Vicinamibacteria	Vicinamibacterales	UBA823	UBA8106	NA	CarAnox_MAG_1010_26	Terpene	1	14770	CarAnox_MAG_1010_26_2	2	527	1108	C	kegg_hit	8-oxo-dGTP diphosphatase [EC:3.6.1.55]
dram	CarAnox_MAG_1010	78.29	3.06	Bacteria	Acidobacteriota	Vicinamibacteria	Vicinamibacterales	UBA823	UBA8106	NA	CarAnox_MAG_1010_26	Terpene	1	14770	CarAnox_MAG_1010_26_2	2	527	1108	C	peptidase_hit	NA
dram	CarAnox_MAG_1010	78.29	3.06	Bacteria	Acidobacteriota	Vicinamibacteria	Vicinamibacterales	UBA823	UBA8106	NA	CarAnox_MAG_1010_26	Terpene	1	14770	CarAnox_MAG_1010_26_2	2	527	1108	C	pfam_hits	NUDIX domain [PF00293.31]; Nudix N-terminal [PF14803.9]
dram	CarAnox_MAG_1010	78.29	3.06	Bacteria	Acidobacteriota	Vicinamibacteria	Vicinamibacterales	UBA823	UBA8106	NA	CarAnox_MAG_1010_26	Terpene	1	14770	CarAnox_MAG_1010_26_3	3	1140	2321	C	kegg_hit	tRNA uracil 4-sulfurtransferase [EC:2.8.1.4]
dram	CarAnox_MAG_1010	78.29	3.06	Bacteria	Acidobacteriota	Vicinamibacteria	Vicinamibacterales	UBA823	UBA8106	NA	CarAnox_MAG_1010_26	Terpene	1	14770	CarAnox_MAG_1010_26_3	3	1140	2321	C	peptidase_hit	NA
dram	CarAnox_MAG_1010	78.29	3.06	Bacteria	Acidobacteriota	Vicinamibacteria	Vicinamibacterales	UBA823	UBA8106	NA	CarAnox_MAG_1010_26	Terpene	1	14770	CarAnox_MAG_1010_26_3	3	1140	2321	C	pfam_hits	Thiamine biosynthesis protein (ThiI) [PF02568.17]; THUMP domain [PF02926.20]
dram	CarAnox_MAG_1010	78.29	3.06	Bacteria	Acidobacteriota	Vicinamibacteria	Vicinamibacterales	UBA823	UBA8106	NA	CarAnox_MAG_1010_26	Terpene	1	14770	CarAnox_MAG_1010_26_4	4	2402	3751	C	kegg_hit	menaquinone-9 beta-reductase [EC:1.3.99.38]
dram	CarAnox_MAG_1010	78.29	3.06	Bacteria	Acidobacteriota	Vicinamibacteria	Vicinamibacterales	UBA823	UBA8106	NA	CarAnox_MAG_1010_26	Terpene	1	14770	CarAnox_MAG_1010_26_4	4	2402	3751	C	peptidase_hit	NA
dram	CarAnox_MAG_1010	78.29	3.06	Bacteria	Acidobacteriota	Vicinamibacteria	Vicinamibacterales	UBA823	UBA8106	NA	CarAnox_MAG_1010_26	Terpene	1	14770	CarAnox_MAG_1010_26_4	4	2402	3751	C	pfam_hits	FAD binding domain [PF01494.22]; Tryptophan halogenase [PF04820.17]; Lycopene cyclase protein [PF05834.15]; FAD dependent oxidoreductase [PF12831.10]; FAD dependent oxidoreductase [PF01266.27]; Pyridine nucleotide-disulphide oxidoreductase [PF07992.17]; HI0933-like protein [PF03486.17]; Glucose inhibited division protein A [PF01134.25]; FAD binding domain [PF00890.27]; NAD(P)-binding Rossmann-lik…
dram	CarAnox_MAG_1010	78.29	3.06	Bacteria	Acidobacteriota	Vicinamibacteria	Vicinamibacterales	UBA823	UBA8106	NA	CarAnox_MAG_1010_26	Terpene	1	14770	CarAnox_MAG_1010_26_5	5	3748	4770	D	kegg_hit	NA
dram	CarAnox_MAG_1010	78.29	3.06	Bacteria	Acidobacteriota	Vicinamibacteria	Vicinamibacterales	UBA823	UBA8106	NA	CarAnox_MAG_1010_26	Terpene	1	14770	CarAnox_MAG_1010_26_5	5	3748	4770	D	peptidase_hit	NA
dram	CarAnox_MAG_1010	78.29	3.06	Bacteria	Acidobacteriota	Vicinamibacteria	Vicinamibacterales	UBA823	UBA8106	NA	CarAnox_MAG_1010_26	Terpene	1	14770	CarAnox_MAG_1010_26_5	5	3748	4770	D	pfam_hits	Squalene/phytoene synthase [PF00494.22]
dram	CarAnox_MAG_1010	78.29	3.06	Bacteria	Acidobacteriota	Vicinamibacteria	Vicinamibacterales	UBA823	UBA8106	NA	CarAnox_MAG_1010_26	Terpene	1	14770	CarAnox_MAG_1010_26_6	6	4826	5323	E	kegg_hit	NA
dram	CarAnox_MAG_1010	78.29	3.06	Bacteria	Acidobacteriota	Vicinamibacteria	Vicinamibacterales	UBA823	UBA8106	NA	CarAnox_MAG_1010_26	Terpene	1	14770	CarAnox_MAG_1010_26_6	6	4826	5323	E	peptidase_hit	NA
dram	CarAnox_MAG_1010	78.29	3.06	Bacteria	Acidobacteriota	Vicinamibacteria	Vicinamibacterales	UBA823	UBA8106	NA	CarAnox_MAG_1010_26	Terpene	1	14770	CarAnox_MAG_1010_26_6	6	4826	5323	E	pfam_hits	NA
dram	CarAnox_MAG_1010	78.29	3.06	Bacteria	Acidobacteriota	Vicinamibacteria	Vicinamibacterales	UBA823	UBA8106	NA	CarAnox_MAG_1010_26	Terpene	1	14770	CarAnox_MAG_1010_26_7	7	5366	5905	C	kegg_hit	cob(I)alamin adenosyltransferase [EC:2.5.1.17]
dram	CarAnox_MAG_1010	78.29	3.06	Bacteria	Acidobacteriota	Vicinamibacteria	Vicinamibacterales	UBA823	UBA8106	NA	CarAnox_MAG_1010_26	Terpene	1	14770	CarAnox_MAG_1010_26_7	7	5366	5905	C	peptidase_hit	NA
dram	CarAnox_MAG_1010	78.29	3.06	Bacteria	Acidobacteriota	Vicinamibacteria	Vicinamibacterales	UBA823	UBA8106	NA	CarAnox_MAG_1010_26	Terpene	1	14770	CarAnox_MAG_1010_26_7	7	5366	5905	C	pfam_hits	Cobalamin adenosyltransferase [PF01923.21]
dram	CarAnox_MAG_1010	78.29	3.06	Bacteria	Acidobacteriota	Vicinamibacteria	Vicinamibacterales	UBA823	UBA8106	NA	CarAnox_MAG_1010_26	Terpene	1	14770	CarAnox_MAG_1010_26_8	8	5938	6654	C	kegg_hit	A/G-specific adenine glycosylase [EC:3.2.2.31]
dram	CarAnox_MAG_1010	78.29	3.06	Bacteria	Acidobacteriota	Vicinamibacteria	Vicinamibacterales	UBA823	UBA8106	NA	CarAnox_MAG_1010_26	Terpene	1	14770	CarAnox_MAG_1010_26_8	8	5938	6654	C	peptidase_hit	NA
dram	CarAnox_MAG_1010	78.29	3.06	Bacteria	Acidobacteriota	Vicinamibacteria	Vicinamibacterales	UBA823	UBA8106	NA	CarAnox_MAG_1010_26	Terpene	1	14770	CarAnox_MAG_1010_26_8	8	5938	6654	C	pfam_hits	HhH-GPD superfamily base excision DNA repair protein [PF00730.28]
dram	CarAnox_MAG_1010	78.29	3.06	Bacteria	Acidobacteriota	Vicinamibacteria	Vicinamibacterales	UBA823	UBA8106	NA	CarAnox_MAG_1010_26	Terpene	1	14770	CarAnox_MAG_1010_26_9	9	6697	7089	C	kegg_hit	8-oxo-dGTP diphosphatase [EC:3.6.1.55]
dram	CarAnox_MAG_1010	78.29	3.06	Bacteria	Acidobacteriota	Vicinamibacteria	Vicinamibacterales	UBA823	UBA8106	NA	CarAnox_MAG_1010_26	Terpene	1	14770	CarAnox_MAG_1010_26_9	9	6697	7089	C	peptidase_hit	NA
dram	CarAnox_MAG_1010	78.29	3.06	Bacteria	Acidobacteriota	Vicinamibacteria	Vicinamibacterales	UBA823	UBA8106	NA	CarAnox_MAG_1010_26	Terpene	1	14770	CarAnox_MAG_1010_26_9	9	6697	7089	C	pfam_hits	NUDIX domain [PF00293.31]; NUDIX domain [PF14815.9]
dram	CarAnox_MAG_1010	78.29	3.06	Bacteria	Acidobacteriota	Vicinamibacteria	Vicinamibacterales	UBA823	UBA8106	NA	CarAnox_MAG_1010_26	Terpene	1	14770	CarAnox_MAG_1010_26_10	10	7076	8107	C	kegg_hit	tRNA-modifying protein YgfZ
dram	CarAnox_MAG_1010	78.29	3.06	Bacteria	Acidobacteriota	Vicinamibacteria	Vicinamibacterales	UBA823	UBA8106	NA	CarAnox_MAG_1010_26	Terpene	1	14770	CarAnox_MAG_1010_26_10	10	7076	8107	C	peptidase_hit	NA
dram	CarAnox_MAG_1010	78.29	3.06	Bacteria	Acidobacteriota	Vicinamibacteria	Vicinamibacterales	UBA823	UBA8106	NA	CarAnox_MAG_1010_26	Terpene	1	14770	CarAnox_MAG_1010_26_10	10	7076	8107	C	pfam_hits	Aminomethyltransferase folate-binding domain [PF01571.24]; Glycine cleavage T-protein C-terminal barrel domain [PF08669.14]
dram	CarAnox_MAG_1010	78.29	3.06	Bacteria	Acidobacteriota	Vicinamibacteria	Vicinamibacterales	UBA823	UBA8106	NA	CarAnox_MAG_1010_26	Terpene	1	14770	CarAnox_MAG_1010_26_11	11	8184	9851	C	kegg_hit	uncharacterized protein
dram	CarAnox_MAG_1010	78.29	3.06	Bacteria	Acidobacteriota	Vicinamibacteria	Vicinamibacterales	UBA823	UBA8106	NA	CarAnox_MAG_1010_26	Terpene	1	14770	CarAnox_MAG_1010_26_11	11	8184	9851	C	peptidase_hit	MER0996552 - family S33 unassigned peptidases (Criblamydia sequanensis) [S33.UPW]#S33#{peptidase unit: 165-454}~source A0A090CYE1~
dram	CarAnox_MAG_1010	78.29	3.06	Bacteria	Acidobacteriota	Vicinamibacteria	Vicinamibacterales	UBA823	UBA8106	NA	CarAnox_MAG_1010_26	Terpene	1	14770	CarAnox_MAG_1010_26_11	11	8184	9851	C	pfam_hits	Serine aminopeptidase, S33 [PF12146.11]; X-Pro dipeptidyl-peptidase (S15 family) [PF02129.21]; Prolyl oligopeptidase family [PF00326.24]; alpha/beta hydrolase fold [PF00561.23]; BD-FAE [PF20434.1]; Alpha/beta hydrolase family [PF12697.10]; Dienelactone hydrolase family [PF01738.21]
dram	CarAnox_MAG_1010	78.29	3.06	Bacteria	Acidobacteriota	Vicinamibacteria	Vicinamibacterales	UBA823	UBA8106	NA	CarAnox_MAG_1010_26	Terpene	1	14770	CarAnox_MAG_1010_26_12	12	9934	11115	C	kegg_hit	H+-translocating NAD(P) transhydrogenase subunit alpha [EC:1.6.1.2 7.1.1.1]
dram	CarAnox_MAG_1010	78.29	3.06	Bacteria	Acidobacteriota	Vicinamibacteria	Vicinamibacterales	UBA823	UBA8106	NA	CarAnox_MAG_1010_26	Terpene	1	14770	CarAnox_MAG_1010_26_12	12	9934	11115	C	peptidase_hit	NA
dram	CarAnox_MAG_1010	78.29	3.06	Bacteria	Acidobacteriota	Vicinamibacteria	Vicinamibacterales	UBA823	UBA8106	NA	CarAnox_MAG_1010_26	Terpene	1	14770	CarAnox_MAG_1010_26_12	12	9934	11115	C	pfam_hits	Alanine dehydrogenase/PNT, C-terminal domain [PF01262.24]; Alanine dehydrogenase/PNT, N-terminal domain [PF05222.18]
dram	CarAnox_MAG_1010	78.29	3.06	Bacteria	Acidobacteriota	Vicinamibacteria	Vicinamibacterales	UBA823	UBA8106	NA	CarAnox_MAG_1010_26	Terpene	1	14770	CarAnox_MAG_1010_26_13	13	11115	11393	D	kegg_hit	NA
dram	CarAnox_MAG_1010	78.29	3.06	Bacteria	Acidobacteriota	Vicinamibacteria	Vicinamibacterales	UBA823	UBA8106	NA	CarAnox_MAG_1010_26	Terpene	1	14770	CarAnox_MAG_1010_26_13	13	11115	11393	D	peptidase_hit	NA
dram	CarAnox_MAG_1010	78.29	3.06	Bacteria	Acidobacteriota	Vicinamibacteria	Vicinamibacterales	UBA823	UBA8106	NA	CarAnox_MAG_1010_26	Terpene	1	14770	CarAnox_MAG_1010_26_13	13	11115	11393	D	pfam_hits	4TM region of pyridine nucleotide transhydrogenase, mitoch [PF12769.10]
dram	CarAnox_MAG_1010	78.29	3.06	Bacteria	Acidobacteriota	Vicinamibacteria	Vicinamibacterales	UBA823	UBA8106	NA	CarAnox_MAG_1010_26	Terpene	1	14770	CarAnox_MAG_1010_26_14	14	11403	12800	C	kegg_hit	H+-translocating NAD(P) transhydrogenase subunit beta [EC:1.6.1.2 7.1.1.1]
dram	CarAnox_MAG_1010	78.29	3.06	Bacteria	Acidobacteriota	Vicinamibacteria	Vicinamibacterales	UBA823	UBA8106	NA	CarAnox_MAG_1010_26	Terpene	1	14770	CarAnox_MAG_1010_26_14	14	11403	12800	C	peptidase_hit	NA
dram	CarAnox_MAG_1010	78.29	3.06	Bacteria	Acidobacteriota	Vicinamibacteria	Vicinamibacterales	UBA823	UBA8106	NA	CarAnox_MAG_1010_26	Terpene	1	14770	CarAnox_MAG_1010_26_14	14	11403	12800	C	pfam_hits	NAD(P) transhydrogenase beta subunit [PF02233.19]
dram	CarAnox_MAG_1010	78.29	3.06	Bacteria	Acidobacteriota	Vicinamibacteria	Vicinamibacterales	UBA823	UBA8106	NA	CarAnox_MAG_1010_26	Terpene	1	14770	CarAnox_MAG_1010_26_15	15	12804	13112	D	kegg_hit	NA
dram	CarAnox_MAG_1010	78.29	3.06	Bacteria	Acidobacteriota	Vicinamibacteria	Vicinamibacterales	UBA823	UBA8106	NA	CarAnox_MAG_1010_26	Terpene	1	14770	CarAnox_MAG_1010_26_15	15	12804	13112	D	peptidase_hit	NA
dram	CarAnox_MAG_1010	78.29	3.06	Bacteria	Acidobacteriota	Vicinamibacteria	Vicinamibacterales	UBA823	UBA8106	NA	CarAnox_MAG_1010_26	Terpene	1	14770	CarAnox_MAG_1010_26_15	15	12804	13112	D	pfam_hits	Inner membrane component of T3SS, cytoplasmic domain [PF16697.8]; FHA domain [PF00498.29]
dram	CarAnox_MAG_1010	78.29	3.06	Bacteria	Acidobacteriota	Vicinamibacteria	Vicinamibacterales	UBA823	UBA8106	NA	CarAnox_MAG_1010_26	Terpene	1	14770	CarAnox_MAG_1010_26_16	16	13163	13801	C	kegg_hit	hydroxyacylglutathione hydrolase [EC:3.1.2.6]
dram	CarAnox_MAG_1010	78.29	3.06	Bacteria	Acidobacteriota	Vicinamibacteria	Vicinamibacterales	UBA823	UBA8106	NA	CarAnox_MAG_1010_26	Terpene	1	14770	CarAnox_MAG_1010_26_16	16	13163	13801	C	peptidase_hit	NA
dram	CarAnox_MAG_1010	78.29	3.06	Bacteria	Acidobacteriota	Vicinamibacteria	Vicinamibacterales	UBA823	UBA8106	NA	CarAnox_MAG_1010_26	Terpene	1	14770	CarAnox_MAG_1010_26_16	16	13163	13801	C	pfam_hits	Metallo-beta-lactamase superfamily [PF00753.30]; Beta-lactamase superfamily domain [PF12706.10]
dram	CarAnox_MAG_1010	78.29	3.06	Bacteria	Acidobacteriota	Vicinamibacteria	Vicinamibacterales	UBA823	UBA8106	NA	CarAnox_MAG_1010_26	Terpene	1	14770	CarAnox_MAG_1010_26_17	17	13851	14819	C	kegg_hit	threonine dehydratase [EC:4.3.1.19]
dram	CarAnox_MAG_1010	78.29	3.06	Bacteria	Acidobacteriota	Vicinamibacteria	Vicinamibacterales	UBA823	UBA8106	NA	CarAnox_MAG_1010_26	Terpene	1	14770	CarAnox_MAG_1010_26_17	17	13851	14819	C	peptidase_hit	NA
dram	CarAnox_MAG_1010	78.29	3.06	Bacteria	Acidobacteriota	Vicinamibacteria	Vicinamibacterales	UBA823	UBA8106	NA	CarAnox_MAG_1010_26	Terpene	1	14770	CarAnox_MAG_1010_26_17	17	13851	14819	C	pfam_hits	Pyridoxal-phosphate dependent enzyme [PF00291.28]
dram	CarAnox_MAG_1071	77	2.7	Bacteria	Verrucomicrobiota	Kiritimatiellae	UBA8416	YA12-FULL-48-11	NA	NA	CarAnox_MAG_1071_28	Terpene	1	21803	CarAnox_MAG_1071_28_1	1	40	1086	D	kegg_hit	NA
dram	CarAnox_MAG_1071	77	2.7	Bacteria	Verrucomicrobiota	Kiritimatiellae	UBA8416	YA12-FULL-48-11	NA	NA	CarAnox_MAG_1071_28	Terpene	1	21803	CarAnox_MAG_1071_28_1	1	40	1086	D	peptidase_hit	NA
dram	CarAnox_MAG_1071	77	2.7	Bacteria	Verrucomicrobiota	Kiritimatiellae	UBA8416	YA12-FULL-48-11	NA	NA	CarAnox_MAG_1071_28	Terpene	1	21803	CarAnox_MAG_1071_28_1	1	40	1086	D	pfam_hits	Concanavalin A-like lectin/glucanases superfamily [PF13385.9]
dram	CarAnox_MAG_1071	77	2.7	Bacteria	Verrucomicrobiota	Kiritimatiellae	UBA8416	YA12-FULL-48-11	NA	NA	CarAnox_MAG_1071_28	Terpene	1	21803	CarAnox_MAG_1071_28_2	2	1264	2379	D	kegg_hit	NA
dram	CarAnox_MAG_1071	77	2.7	Bacteria	Verrucomicrobiota	Kiritimatiellae	UBA8416	YA12-FULL-48-11	NA	NA	CarAnox_MAG_1071_28	Terpene	1	21803	CarAnox_MAG_1071_28_2	2	1264	2379	D	peptidase_hit	NA
dram	CarAnox_MAG_1071	77	2.7	Bacteria	Verrucomicrobiota	Kiritimatiellae	UBA8416	YA12-FULL-48-11	NA	NA	CarAnox_MAG_1071_28	Terpene	1	21803	CarAnox_MAG_1071_28_2	2	1264	2379	D	pfam_hits	Uroporphyrinogen decarboxylase (URO-D) [PF01208.20]
dram	CarAnox_MAG_1071	77	2.7	Bacteria	Verrucomicrobiota	Kiritimatiellae	UBA8416	YA12-FULL-48-11	NA	NA	CarAnox_MAG_1071_28	Terpene	1	21803	CarAnox_MAG_1071_28_3	3	2376	4244	D	kegg_hit	NA
dram	CarAnox_MAG_1071	77	2.7	Bacteria	Verrucomicrobiota	Kiritimatiellae	UBA8416	YA12-FULL-48-11	NA	NA	CarAnox_MAG_1071_28	Terpene	1	21803	CarAnox_MAG_1071_28_3	3	2376	4244	D	peptidase_hit	NA
dram	CarAnox_MAG_1071	77	2.7	Bacteria	Verrucomicrobiota	Kiritimatiellae	UBA8416	YA12-FULL-48-11	NA	NA	CarAnox_MAG_1071_28	Terpene	1	21803	CarAnox_MAG_1071_28_3	3	2376	4244	D	pfam_hits	Beta-L-arabinofuranosidase, GH127 [PF07944.15]
dram	CarAnox_MAG_1071	77	2.7	Bacteria	Verrucomicrobiota	Kiritimatiellae	UBA8416	YA12-FULL-48-11	NA	NA	CarAnox_MAG_1071_28	Terpene	1	21803	CarAnox_MAG_1071_28_4	4	4478	5893	D	kegg_hit	NA
dram	CarAnox_MAG_1071	77	2.7	Bacteria	Verrucomicrobiota	Kiritimatiellae	UBA8416	YA12-FULL-48-11	NA	NA	CarAnox_MAG_1071_28	Terpene	1	21803	CarAnox_MAG_1071_28_4	4	4478	5893	D	peptidase_hit	NA
dram	CarAnox_MAG_1071	77	2.7	Bacteria	Verrucomicrobiota	Kiritimatiellae	UBA8416	YA12-FULL-48-11	NA	NA	CarAnox_MAG_1071_28	Terpene	1	21803	CarAnox_MAG_1071_28_4	4	4478	5893	D	pfam_hits	Pyridine nucleotide-disulphide oxidoreductase [PF07992.17]; Pyridine nucleotide-disulphide oxidoreductase, dimerisation domain [PF02852.25]; Pyridine nucleotide-disulphide oxidoreductase [PF00070.30]
dram	CarAnox_MAG_1071	77	2.7	Bacteria	Verrucomicrobiota	Kiritimatiellae	UBA8416	YA12-FULL-48-11	NA	NA	CarAnox_MAG_1071_28	Terpene	1	21803	CarAnox_MAG_1071_28_5	5	6190	6780	C	kegg_hit	peptidyl-prolyl cis-trans isomerase A (cyclophilin A) [EC:5.2.1.8]
dram	CarAnox_MAG_1071	77	2.7	Bacteria	Verrucomicrobiota	Kiritimatiellae	UBA8416	YA12-FULL-48-11	NA	NA	CarAnox_MAG_1071_28	Terpene	1	21803	CarAnox_MAG_1071_28_5	5	6190	6780	C	peptidase_hit	NA
dram	CarAnox_MAG_1071	77	2.7	Bacteria	Verrucomicrobiota	Kiritimatiellae	UBA8416	YA12-FULL-48-11	NA	NA	CarAnox_MAG_1071_28	Terpene	1	21803	CarAnox_MAG_1071_28_5	5	6190	6780	C	pfam_hits	Cyclophilin type peptidyl-prolyl cis-trans isomerase/CLD [PF00160.24]
dram	CarAnox_MAG_1071	77	2.7	Bacteria	Verrucomicrobiota	Kiritimatiellae	UBA8416	YA12-FULL-48-11	NA	NA	CarAnox_MAG_1071_28	Terpene	1	21803	CarAnox_MAG_1071_28_6	6	7053	8006	E	kegg_hit	NA
dram	CarAnox_MAG_1071	77	2.7	Bacteria	Verrucomicrobiota	Kiritimatiellae	UBA8416	YA12-FULL-48-11	NA	NA	CarAnox_MAG_1071_28	Terpene	1	21803	CarAnox_MAG_1071_28_6	6	7053	8006	E	peptidase_hit	NA
dram	CarAnox_MAG_1071	77	2.7	Bacteria	Verrucomicrobiota	Kiritimatiellae	UBA8416	YA12-FULL-48-11	NA	NA	CarAnox_MAG_1071_28	Terpene	1	21803	CarAnox_MAG_1071_28_6	6	7053	8006	E	pfam_hits	NA
dram	CarAnox_MAG_1071	77	2.7	Bacteria	Verrucomicrobiota	Kiritimatiellae	UBA8416	YA12-FULL-48-11	NA	NA	CarAnox_MAG_1071_28	Terpene	1	21803	CarAnox_MAG_1071_28_7	7	8401	8964	D	kegg_hit	NA
dram	CarAnox_MAG_1071	77	2.7	Bacteria	Verrucomicrobiota	Kiritimatiellae	UBA8416	YA12-FULL-48-11	NA	NA	CarAnox_MAG_1071_28	Terpene	1	21803	CarAnox_MAG_1071_28_7	7	8401	8964	D	peptidase_hit	NA
dram	CarAnox_MAG_1071	77	2.7	Bacteria	Verrucomicrobiota	Kiritimatiellae	UBA8416	YA12-FULL-48-11	NA	NA	CarAnox_MAG_1071_28	Terpene	1	21803	CarAnox_MAG_1071_28_7	7	8401	8964	D	pfam_hits	Cyclic nucleotide-binding domain [PF00027.32]
dram	CarAnox_MAG_1071	77	2.7	Bacteria	Verrucomicrobiota	Kiritimatiellae	UBA8416	YA12-FULL-48-11	NA	NA	CarAnox_MAG_1071_28	Terpene	1	21803	CarAnox_MAG_1071_28_8	8	9132	9554	E	kegg_hit	NA
dram	CarAnox_MAG_1071	77	2.7	Bacteria	Verrucomicrobiota	Kiritimatiellae	UBA8416	YA12-FULL-48-11	NA	NA	CarAnox_MAG_1071_28	Terpene	1	21803	CarAnox_MAG_1071_28_8	8	9132	9554	E	peptidase_hit	NA
dram	CarAnox_MAG_1071	77	2.7	Bacteria	Verrucomicrobiota	Kiritimatiellae	UBA8416	YA12-FULL-48-11	NA	NA	CarAnox_MAG_1071_28	Terpene	1	21803	CarAnox_MAG_1071_28_8	8	9132	9554	E	pfam_hits	NA
dram	CarAnox_MAG_1071	77	2.7	Bacteria	Verrucomicrobiota	Kiritimatiellae	UBA8416	YA12-FULL-48-11	NA	NA	CarAnox_MAG_1071_28	Terpene	1	21803	CarAnox_MAG_1071_28_9	9	9727	10230	E	kegg_hit	NA
dram	CarAnox_MAG_1071	77	2.7	Bacteria	Verrucomicrobiota	Kiritimatiellae	UBA8416	YA12-FULL-48-11	NA	NA	CarAnox_MAG_1071_28	Terpene	1	21803	CarAnox_MAG_1071_28_9	9	9727	10230	E	peptidase_hit	NA
dram	CarAnox_MAG_1071	77	2.7	Bacteria	Verrucomicrobiota	Kiritimatiellae	UBA8416	YA12-FULL-48-11	NA	NA	CarAnox_MAG_1071_28	Terpene	1	21803	CarAnox_MAG_1071_28_9	9	9727	10230	E	pfam_hits	NA
dram	CarAnox_MAG_1071	77	2.7	Bacteria	Verrucomicrobiota	Kiritimatiellae	UBA8416	YA12-FULL-48-11	NA	NA	CarAnox_MAG_1071_28	Terpene	1	21803	CarAnox_MAG_1071_28_10	10	10170	10316	E	kegg_hit	NA
dram	CarAnox_MAG_1071	77	2.7	Bacteria	Verrucomicrobiota	Kiritimatiellae	UBA8416	YA12-FULL-48-11	NA	NA	CarAnox_MAG_1071_28	Terpene	1	21803	CarAnox_MAG_1071_28_10	10	10170	10316	E	peptidase_hit	NA
dram	CarAnox_MAG_1071	77	2.7	Bacteria	Verrucomicrobiota	Kiritimatiellae	UBA8416	YA12-FULL-48-11	NA	NA	CarAnox_MAG_1071_28	Terpene	1	21803	CarAnox_MAG_1071_28_10	10	10170	10316	E	pfam_hits	NA
dram	CarAnox_MAG_1071	77	2.7	Bacteria	Verrucomicrobiota	Kiritimatiellae	UBA8416	YA12-FULL-48-11	NA	NA	CarAnox_MAG_1071_28	Terpene	1	21803	CarAnox_MAG_1071_28_11	11	10370	12319	C	kegg_hit	ATP-binding cassette, subfamily F, member 3
dram	CarAnox_MAG_1071	77	2.7	Bacteria	Verrucomicrobiota	Kiritimatiellae	UBA8416	YA12-FULL-48-11	NA	NA	CarAnox_MAG_1071_28	Terpene	1	21803	CarAnox_MAG_1071_28_11	11	10370	12319	C	peptidase_hit	NA
dram	CarAnox_MAG_1071	77	2.7	Bacteria	Verrucomicrobiota	Kiritimatiellae	UBA8416	YA12-FULL-48-11	NA	NA	CarAnox_MAG_1071_28	Terpene	1	21803	CarAnox_MAG_1071_28_11	11	10370	12319	C	pfam_hits	ABC transporter [PF00005.30]; ABC transporter [PF12848.10]; RecF/RecN/SMC N terminal domain [PF02463.22]
dram	CarAnox_MAG_1071	77	2.7	Bacteria	Verrucomicrobiota	Kiritimatiellae	UBA8416	YA12-FULL-48-11	NA	NA	CarAnox_MAG_1071_28	Terpene	1	21803	CarAnox_MAG_1071_28_12	12	12424	12972	E	kegg_hit	NA
dram	CarAnox_MAG_1071	77	2.7	Bacteria	Verrucomicrobiota	Kiritimatiellae	UBA8416	YA12-FULL-48-11	NA	NA	CarAnox_MAG_1071_28	Terpene	1	21803	CarAnox_MAG_1071_28_12	12	12424	12972	E	peptidase_hit	NA
dram	CarAnox_MAG_1071	77	2.7	Bacteria	Verrucomicrobiota	Kiritimatiellae	UBA8416	YA12-FULL-48-11	NA	NA	CarAnox_MAG_1071_28	Terpene	1	21803	CarAnox_MAG_1071_28_12	12	12424	12972	E	pfam_hits	NA
dram	CarAnox_MAG_1071	77	2.7	Bacteria	Verrucomicrobiota	Kiritimatiellae	UBA8416	YA12-FULL-48-11	NA	NA	CarAnox_MAG_1071_28	Terpene	1	21803	CarAnox_MAG_1071_28_13	13	13356	13817	E	kegg_hit	NA
dram	CarAnox_MAG_1071	77	2.7	Bacteria	Verrucomicrobiota	Kiritimatiellae	UBA8416	YA12-FULL-48-11	NA	NA	CarAnox_MAG_1071_28	Terpene	1	21803	CarAnox_MAG_1071_28_13	13	13356	13817	E	peptidase_hit	NA
dram	CarAnox_MAG_1071	77	2.7	Bacteria	Verrucomicrobiota	Kiritimatiellae	UBA8416	YA12-FULL-48-11	NA	NA	CarAnox_MAG_1071_28	Terpene	1	21803	CarAnox_MAG_1071_28_13	13	13356	13817	E	pfam_hits	NA
dram	CarAnox_MAG_1071	77	2.7	Bacteria	Verrucomicrobiota	Kiritimatiellae	UBA8416	YA12-FULL-48-11	NA	NA	CarAnox_MAG_1071_28	Terpene	1	21803	CarAnox_MAG_1071_28_14	14	13993	15162	C	kegg_hit	DNA polymerase IV [EC:2.7.7.7]
dram	CarAnox_MAG_1071	77	2.7	Bacteria	Verrucomicrobiota	Kiritimatiellae	UBA8416	YA12-FULL-48-11	NA	NA	CarAnox_MAG_1071_28	Terpene	1	21803	CarAnox_MAG_1071_28_14	14	13993	15162	C	peptidase_hit	NA
dram	CarAnox_MAG_1071	77	2.7	Bacteria	Verrucomicrobiota	Kiritimatiellae	UBA8416	YA12-FULL-48-11	NA	NA	CarAnox_MAG_1071_28	Terpene	1	21803	CarAnox_MAG_1071_28_14	14	13993	15162	C	pfam_hits	impB/mucB/samB family [PF00817.23]; impB/mucB/samB family C-terminal domain [PF11799.11]; IMS family HHH motif [PF11798.11]
dram	CarAnox_MAG_1071	77	2.7	Bacteria	Verrucomicrobiota	Kiritimatiellae	UBA8416	YA12-FULL-48-11	NA	NA	CarAnox_MAG_1071_28	Terpene	1	21803	CarAnox_MAG_1071_28_15	15	15270	15476	E	kegg_hit	NA
dram	CarAnox_MAG_1071	77	2.7	Bacteria	Verrucomicrobiota	Kiritimatiellae	UBA8416	YA12-FULL-48-11	NA	NA	CarAnox_MAG_1071_28	Terpene	1	21803	CarAnox_MAG_1071_28_15	15	15270	15476	E	peptidase_hit	NA
dram	CarAnox_MAG_1071	77	2.7	Bacteria	Verrucomicrobiota	Kiritimatiellae	UBA8416	YA12-FULL-48-11	NA	NA	CarAnox_MAG_1071_28	Terpene	1	21803	CarAnox_MAG_1071_28_15	15	15270	15476	E	pfam_hits	NA
dram	CarAnox_MAG_1071	77	2.7	Bacteria	Verrucomicrobiota	Kiritimatiellae	UBA8416	YA12-FULL-48-11	NA	NA	CarAnox_MAG_1071_28	Terpene	1	21803	CarAnox_MAG_1071_28_16	16	15677	15943	C	kegg_hit	uncharacterized protein
dram	CarAnox_MAG_1071	77	2.7	Bacteria	Verrucomicrobiota	Kiritimatiellae	UBA8416	YA12-FULL-48-11	NA	NA	CarAnox_MAG_1071_28	Terpene	1	21803	CarAnox_MAG_1071_28_16	16	15677	15943	C	peptidase_hit	NA
dram	CarAnox_MAG_1071	77	2.7	Bacteria	Verrucomicrobiota	Kiritimatiellae	UBA8416	YA12-FULL-48-11	NA	NA	CarAnox_MAG_1071_28	Terpene	1	21803	CarAnox_MAG_1071_28_16	16	15677	15943	C	pfam_hits	EutQ-like cupin domain [PF05899.15]; Ethanolamine utilisation protein EutQ [PF06249.15]
dram	CarAnox_MAG_1071	77	2.7	Bacteria	Verrucomicrobiota	Kiritimatiellae	UBA8416	YA12-FULL-48-11	NA	NA	CarAnox_MAG_1071_28	Terpene	1	21803	CarAnox_MAG_1071_28_17	17	16189	17106	C	kegg_hit	pyruvate formate lyase activating enzyme [EC:1.97.1.4]
dram	CarAnox_MAG_1071	77	2.7	Bacteria	Verrucomicrobiota	Kiritimatiellae	UBA8416	YA12-FULL-48-11	NA	NA	CarAnox_MAG_1071_28	Terpene	1	21803	CarAnox_MAG_1071_28_17	17	16189	17106	C	peptidase_hit	NA
dram	CarAnox_MAG_1071	77	2.7	Bacteria	Verrucomicrobiota	Kiritimatiellae	UBA8416	YA12-FULL-48-11	NA	NA	CarAnox_MAG_1071_28	Terpene	1	21803	CarAnox_MAG_1071_28_17	17	16189	17106	C	pfam_hits	4Fe-4S dicluster domain [PF14697.9]; 4Fe-4S single cluster domain [PF13353.9]; Radical SAM superfamily [PF04055.24]; 4Fe-4S dicluster domain [PF13187.9]; 4Fe-4S dicluster domain [PF12838.10]
dram	CarAnox_MAG_1071	77	2.7	Bacteria	Verrucomicrobiota	Kiritimatiellae	UBA8416	YA12-FULL-48-11	NA	NA	CarAnox_MAG_1071_28	Terpene	1	21803	CarAnox_MAG_1071_28_18	18	17099	19252	D	kegg_hit	NA
dram	CarAnox_MAG_1071	77	2.7	Bacteria	Verrucomicrobiota	Kiritimatiellae	UBA8416	YA12-FULL-48-11	NA	NA	CarAnox_MAG_1071_28	Terpene	1	21803	CarAnox_MAG_1071_28_18	18	17099	19252	D	peptidase_hit	NA
dram	CarAnox_MAG_1071	77	2.7	Bacteria	Verrucomicrobiota	Kiritimatiellae	UBA8416	YA12-FULL-48-11	NA	NA	CarAnox_MAG_1071_28	Terpene	1	21803	CarAnox_MAG_1071_28_18	18	17099	19252	D	pfam_hits	Pyruvate formate lyase-like [PF02901.18]; Glycine radical [PF01228.24]
dram	CarAnox_MAG_1071	77	2.7	Bacteria	Verrucomicrobiota	Kiritimatiellae	UBA8416	YA12-FULL-48-11	NA	NA	CarAnox_MAG_1071_28	Terpene	1	21803	CarAnox_MAG_1071_28_19	19	19350	20333	D	kegg_hit	NA
dram	CarAnox_MAG_1071	77	2.7	Bacteria	Verrucomicrobiota	Kiritimatiellae	UBA8416	YA12-FULL-48-11	NA	NA	CarAnox_MAG_1071_28	Terpene	1	21803	CarAnox_MAG_1071_28_19	19	19350	20333	D	peptidase_hit	NA
dram	CarAnox_MAG_1071	77	2.7	Bacteria	Verrucomicrobiota	Kiritimatiellae	UBA8416	YA12-FULL-48-11	NA	NA	CarAnox_MAG_1071_28	Terpene	1	21803	CarAnox_MAG_1071_28_19	19	19350	20333	D	pfam_hits	NMT1/THI5 like [PF09084.14]; NMT1-like family [PF13379.9]; NMT1-like family [PF16868.8]
dram	CarAnox_MAG_1071	77	2.7	Bacteria	Verrucomicrobiota	Kiritimatiellae	UBA8416	YA12-FULL-48-11	NA	NA	CarAnox_MAG_1071_28	Terpene	1	21803	CarAnox_MAG_1071_28_20	20	20396	21634	D	kegg_hit	NA
dram	CarAnox_MAG_1071	77	2.7	Bacteria	Verrucomicrobiota	Kiritimatiellae	UBA8416	YA12-FULL-48-11	NA	NA	CarAnox_MAG_1071_28	Terpene	1	21803	CarAnox_MAG_1071_28_20	20	20396	21634	D	peptidase_hit	MER0208785 - family S9 unassigned peptidases (Pelobacter carbinolicus) [S09.UPW]#S09X#{peptidase unit: 99-355}~source YP_357972~
dram	CarAnox_MAG_1071	77	2.7	Bacteria	Verrucomicrobiota	Kiritimatiellae	UBA8416	YA12-FULL-48-11	NA	NA	CarAnox_MAG_1071_28	Terpene	1	21803	CarAnox_MAG_1071_28_20	20	20396	21634	D	pfam_hits	NA
dram	CarAnox_MAG_1071	77	2.7	Bacteria	Verrucomicrobiota	Kiritimatiellae	UBA8416	YA12-FULL-48-11	NA	NA	CarAnox_MAG_1071_28				CarAnox_MAG_1071_28_21	21	21665	22603	C	kegg_hit	S-sulfo-L-cysteine synthase (O-acetyl-L-serine-dependent) [EC:2.5.1.144]
dram	CarAnox_MAG_1071	77	2.7	Bacteria	Verrucomicrobiota	Kiritimatiellae	UBA8416	YA12-FULL-48-11	NA	NA	CarAnox_MAG_1071_28				CarAnox_MAG_1071_28_21	21	21665	22603	C	peptidase_hit	NA
dram	CarAnox_MAG_1071	77	2.7	Bacteria	Verrucomicrobiota	Kiritimatiellae	UBA8416	YA12-FULL-48-11	NA	NA	CarAnox_MAG_1071_28				CarAnox_MAG_1071_28_21	21	21665	22603	C	pfam_hits	Pyridoxal-phosphate dependent enzyme [PF00291.28]
dram	CarAnox_MAG_1071	77	2.7	Bacteria	Verrucomicrobiota	Kiritimatiellae	UBA8416	YA12-FULL-48-11	NA	NA	CarAnox_MAG_1071_28				CarAnox_MAG_1071_28_22	22	22759	23268	C	kegg_hit	shikimate kinase [EC:2.7.1.71]
dram	CarAnox_MAG_1071	77	2.7	Bacteria	Verrucomicrobiota	Kiritimatiellae	UBA8416	YA12-FULL-48-11	NA	NA	CarAnox_MAG_1071_28				CarAnox_MAG_1071_28_22	22	22759	23268	C	peptidase_hit	NA
dram	CarAnox_MAG_1071	77	2.7	Bacteria	Verrucomicrobiota	Kiritimatiellae	UBA8416	YA12-FULL-48-11	NA	NA	CarAnox_MAG_1071_28				CarAnox_MAG_1071_28_22	22	22759	23268	C	pfam_hits	Shikimate kinase [PF01202.25]
dram	CarAnox_MAG_1071	77	2.7	Bacteria	Verrucomicrobiota	Kiritimatiellae	UBA8416	YA12-FULL-48-11	NA	NA	CarAnox_MAG_1071_28				CarAnox_MAG_1071_28_23	23	23265	23978	D	kegg_hit	NA
dram	CarAnox_MAG_1071	77	2.7	Bacteria	Verrucomicrobiota	Kiritimatiellae	UBA8416	YA12-FULL-48-11	NA	NA	CarAnox_MAG_1071_28				CarAnox_MAG_1071_28_23	23	23265	23978	D	peptidase_hit	NA
dram	CarAnox_MAG_1071	77	2.7	Bacteria	Verrucomicrobiota	Kiritimatiellae	UBA8416	YA12-FULL-48-11	NA	NA	CarAnox_MAG_1071_28				CarAnox_MAG_1071_28_23	23	23265	23978	D	pfam_hits	Bacterial type II and III secretion system protein [PF00263.24]
dram	CarAnox_MAG_1071	77	2.7	Bacteria	Verrucomicrobiota	Kiritimatiellae	UBA8416	YA12-FULL-48-11	NA	NA	CarAnox_MAG_1071_28				CarAnox_MAG_1071_28_24	24	24007	24435	C	kegg_hit	hemerythrin
dram	CarAnox_MAG_1071	77	2.7	Bacteria	Verrucomicrobiota	Kiritimatiellae	UBA8416	YA12-FULL-48-11	NA	NA	CarAnox_MAG_1071_28				CarAnox_MAG_1071_28_24	24	24007	24435	C	peptidase_hit	NA
dram	CarAnox_MAG_1071	77	2.7	Bacteria	Verrucomicrobiota	Kiritimatiellae	UBA8416	YA12-FULL-48-11	NA	NA	CarAnox_MAG_1071_28				CarAnox_MAG_1071_28_24	24	24007	24435	C	pfam_hits	Hemerythrin HHE cation binding domain [PF01814.26]
dram	CarAnox_MAG_1071	77	2.7	Bacteria	Verrucomicrobiota	Kiritimatiellae	UBA8416	YA12-FULL-48-11	NA	NA	CarAnox_MAG_1071_28				CarAnox_MAG_1071_28_25	25	24495	24914	D	kegg_hit	NA
dram	CarAnox_MAG_1071	77	2.7	Bacteria	Verrucomicrobiota	Kiritimatiellae	UBA8416	YA12-FULL-48-11	NA	NA	CarAnox_MAG_1071_28				CarAnox_MAG_1071_28_25	25	24495	24914	D	peptidase_hit	NA
dram	CarAnox_MAG_1071	77	2.7	Bacteria	Verrucomicrobiota	Kiritimatiellae	UBA8416	YA12-FULL-48-11	NA	NA	CarAnox_MAG_1071_28				CarAnox_MAG_1071_28_25	25	24495	24914	D	pfam_hits	Uncharacterised protein family UPF0047 [PF01894.20]
dram	CarAnox_MAG_1071	77	2.7	Bacteria	Verrucomicrobiota	Kiritimatiellae	UBA8416	YA12-FULL-48-11	NA	NA	CarAnox_MAG_1071_28				CarAnox_MAG_1071_28_26	26	25077	25793	C	kegg_hit	putative ABC transport system ATP-binding protein
dram	CarAnox_MAG_1071	77	2.7	Bacteria	Verrucomicrobiota	Kiritimatiellae	UBA8416	YA12-FULL-48-11	NA	NA	CarAnox_MAG_1071_28				CarAnox_MAG_1071_28_26	26	25077	25793	C	peptidase_hit	NA
dram	CarAnox_MAG_1071	77	2.7	Bacteria	Verrucomicrobiota	Kiritimatiellae	UBA8416	YA12-FULL-48-11	NA	NA	CarAnox_MAG_1071_28				CarAnox_MAG_1071_28_26	26	25077	25793	C	pfam_hits	ABC transporter [PF00005.30]
dram	CarAnox_MAG_1071	77	2.7	Bacteria	Verrucomicrobiota	Kiritimatiellae	UBA8416	YA12-FULL-48-11	NA	NA	CarAnox_MAG_1071_28				CarAnox_MAG_1071_28_27	27	25793	28156	C	kegg_hit	putative ABC transport system permease protein
dram	CarAnox_MAG_1071	77	2.7	Bacteria	Verrucomicrobiota	Kiritimatiellae	UBA8416	YA12-FULL-48-11	NA	NA	CarAnox_MAG_1071_28				CarAnox_MAG_1071_28_27	27	25793	28156	C	peptidase_hit	NA
dram	CarAnox_MAG_1071	77	2.7	Bacteria	Verrucomicrobiota	Kiritimatiellae	UBA8416	YA12-FULL-48-11	NA	NA	CarAnox_MAG_1071_28				CarAnox_MAG_1071_28_27	27	25793	28156	C	pfam_hits	FtsX-like permease family [PF02687.24]
dram	CarAnox_MAG_1071	77	2.7	Bacteria	Verrucomicrobiota	Kiritimatiellae	UBA8416	YA12-FULL-48-11	NA	NA	CarAnox_MAG_1071_28				CarAnox_MAG_1071_28_28	28	28178	29380	D	kegg_hit	NA
dram	CarAnox_MAG_1071	77	2.7	Bacteria	Verrucomicrobiota	Kiritimatiellae	UBA8416	YA12-FULL-48-11	NA	NA	CarAnox_MAG_1071_28				CarAnox_MAG_1071_28_28	28	28178	29380	D	peptidase_hit	NA
dram	CarAnox_MAG_1071	77	2.7	Bacteria	Verrucomicrobiota	Kiritimatiellae	UBA8416	YA12-FULL-48-11	NA	NA	CarAnox_MAG_1071_28				CarAnox_MAG_1071_28_28	28	28178	29380	D	pfam_hits	Barrel-sandwich domain of CusB or HlyD membrane-fusion [PF16576.8]; HlyD family secretion protein [PF13437.9]
dram	CarAnox_MAG_1071	77	2.7	Bacteria	Verrucomicrobiota	Kiritimatiellae	UBA8416	YA12-FULL-48-11	NA	NA	CarAnox_MAG_1071_28				CarAnox_MAG_1071_28_29	29	29381	30610	C	kegg_hit	D-aspartate ligase [EC:6.3.1.12]
dram	CarAnox_MAG_1071	77	2.7	Bacteria	Verrucomicrobiota	Kiritimatiellae	UBA8416	YA12-FULL-48-11	NA	NA	CarAnox_MAG_1071_28				CarAnox_MAG_1071_28_29	29	29381	30610	C	peptidase_hit	NA
dram	CarAnox_MAG_1071	77	2.7	Bacteria	Verrucomicrobiota	Kiritimatiellae	UBA8416	YA12-FULL-48-11	NA	NA	CarAnox_MAG_1071_28				CarAnox_MAG_1071_28_29	29	29381	30610	C	pfam_hits	Carbamoyl-phosphate synthase L chain, ATP binding domain [PF02786.20]; ATP-grasp domain [PF02655.17]; ATP-grasp in the biosynthetic pathway with Ter operon [PF15632.9]; RimK-like ATP-grasp domain [PF08443.14]; ATP-grasp domain [PF02222.25]; D-ala D-ala ligase C-terminus [PF07478.16]
dram	CarAnox_MAG_1071	77	2.7	Bacteria	Verrucomicrobiota	Kiritimatiellae	UBA8416	YA12-FULL-48-11	NA	NA	CarAnox_MAG_1071_28				CarAnox_MAG_1071_28_30	30	30846	31808	D	kegg_hit	NA
dram	CarAnox_MAG_1071	77	2.7	Bacteria	Verrucomicrobiota	Kiritimatiellae	UBA8416	YA12-FULL-48-11	NA	NA	CarAnox_MAG_1071_28				CarAnox_MAG_1071_28_30	30	30846	31808	D	peptidase_hit	MER0198445 - family S9 unassigned peptidases (Thermoanaerobacter italicus) [S09.UPW]#S09X#{peptidase unit: 84-343}~source ADD02971~
dram	CarAnox_MAG_1071	77	2.7	Bacteria	Verrucomicrobiota	Kiritimatiellae	UBA8416	YA12-FULL-48-11	NA	NA	CarAnox_MAG_1071_28				CarAnox_MAG_1071_28_30	30	30846	31808	D	pfam_hits	Abhydrolase family [PF12715.10]; Acetyl xylan esterase (AXE1) [PF05448.15]; Esterase FrsA-like [PF06500.14]; Prolyl oligopeptidase family [PF00326.24]
dram	CarAnox_MAG_1071	77	2.7	Bacteria	Verrucomicrobiota	Kiritimatiellae	UBA8416	YA12-FULL-48-11	NA	NA	CarAnox_MAG_1071_28				CarAnox_MAG_1071_28_31	31	31775	33577	D	kegg_hit	NA
dram	CarAnox_MAG_1071	77	2.7	Bacteria	Verrucomicrobiota	Kiritimatiellae	UBA8416	YA12-FULL-48-11	NA	NA	CarAnox_MAG_1071_28				CarAnox_MAG_1071_28_31	31	31775	33577	D	peptidase_hit	NA
dram	CarAnox_MAG_1071	77	2.7	Bacteria	Verrucomicrobiota	Kiritimatiellae	UBA8416	YA12-FULL-48-11	NA	NA	CarAnox_MAG_1071_28				CarAnox_MAG_1071_28_31	31	31775	33577	D	pfam_hits	Squalene-hopene cyclase C-terminal domain [PF13243.9]; Squalene-hopene cyclase N-terminal domain [PF13249.9]
dram	CarAnox_MAG_1071	77	2.7	Bacteria	Verrucomicrobiota	Kiritimatiellae	UBA8416	YA12-FULL-48-11	NA	NA	CarAnox_MAG_1071_28				CarAnox_MAG_1071_28_32	32	33574	34443	E	kegg_hit	NA
dram	CarAnox_MAG_1071	77	2.7	Bacteria	Verrucomicrobiota	Kiritimatiellae	UBA8416	YA12-FULL-48-11	NA	NA	CarAnox_MAG_1071_28				CarAnox_MAG_1071_28_32	32	33574	34443	E	peptidase_hit	NA
dram	CarAnox_MAG_1071	77	2.7	Bacteria	Verrucomicrobiota	Kiritimatiellae	UBA8416	YA12-FULL-48-11	NA	NA	CarAnox_MAG_1071_28				CarAnox_MAG_1071_28_32	32	33574	34443	E	pfam_hits	NA
dram	CarAnox_MAG_1071	77	2.7	Bacteria	Verrucomicrobiota	Kiritimatiellae	UBA8416	YA12-FULL-48-11	NA	NA	CarAnox_MAG_1071_28				CarAnox_MAG_1071_28_33	33	34469	36076	D	kegg_hit	NA
dram	CarAnox_MAG_1071	77	2.7	Bacteria	Verrucomicrobiota	Kiritimatiellae	UBA8416	YA12-FULL-48-11	NA	NA	CarAnox_MAG_1071_28				CarAnox_MAG_1071_28_33	33	34469	36076	D	peptidase_hit	NA
dram	CarAnox_MAG_1071	77	2.7	Bacteria	Verrucomicrobiota	Kiritimatiellae	UBA8416	YA12-FULL-48-11	NA	NA	CarAnox_MAG_1071_28				CarAnox_MAG_1071_28_33	33	34469	36076	D	pfam_hits	Polyprenyl synthetase [PF00348.20]; Protein of unknown function DUF116 [PF01976.20]
dram	CarAnox_MAG_1071	77	2.7	Bacteria	Verrucomicrobiota	Kiritimatiellae	UBA8416	YA12-FULL-48-11	NA	NA	CarAnox_MAG_1071_28				CarAnox_MAG_1071_28_34	34	36086	37279	D	kegg_hit	NA
dram	CarAnox_MAG_1071	77	2.7	Bacteria	Verrucomicrobiota	Kiritimatiellae	UBA8416	YA12-FULL-48-11	NA	NA	CarAnox_MAG_1071_28				CarAnox_MAG_1071_28_34	34	36086	37279	D	peptidase_hit	NA
dram	CarAnox_MAG_1071	77	2.7	Bacteria	Verrucomicrobiota	Kiritimatiellae	UBA8416	YA12-FULL-48-11	NA	NA	CarAnox_MAG_1071_28				CarAnox_MAG_1071_28_34	34	36086	37279	D	pfam_hits	Radical SAM superfamily [PF04055.24]; 4Fe-4S single cluster domain [PF13353.9]; 4Fe-4S single cluster domain [PF13394.9]
dram	CarAnox_MAG_1071	77	2.7	Bacteria	Verrucomicrobiota	Kiritimatiellae	UBA8416	YA12-FULL-48-11	NA	NA	CarAnox_MAG_1071_28				CarAnox_MAG_1071_28_35	35	37283	38098	D	kegg_hit	NA
dram	CarAnox_MAG_1071	77	2.7	Bacteria	Verrucomicrobiota	Kiritimatiellae	UBA8416	YA12-FULL-48-11	NA	NA	CarAnox_MAG_1071_28				CarAnox_MAG_1071_28_35	35	37283	38098	D	peptidase_hit	NA
dram	CarAnox_MAG_1071	77	2.7	Bacteria	Verrucomicrobiota	Kiritimatiellae	UBA8416	YA12-FULL-48-11	NA	NA	CarAnox_MAG_1071_28				CarAnox_MAG_1071_28_35	35	37283	38098	D	pfam_hits	4Fe-4S dicluster domain [PF14697.9]; 4Fe-4S dicluster domain [PF13187.9]; 4Fe-4S dicluster domain [PF12838.10]
dram	CarAnox_MAG_1071	77	2.7	Bacteria	Verrucomicrobiota	Kiritimatiellae	UBA8416	YA12-FULL-48-11	NA	NA	CarAnox_MAG_1071_28				CarAnox_MAG_1071_28_36	36	38323	39276	C	kegg_hit	phosphotriesterase-related protein
dram	CarAnox_MAG_1071	77	2.7	Bacteria	Verrucomicrobiota	Kiritimatiellae	UBA8416	YA12-FULL-48-11	NA	NA	CarAnox_MAG_1071_28				CarAnox_MAG_1071_28_36	36	38323	39276	C	peptidase_hit	NA
dram	CarAnox_MAG_1071	77	2.7	Bacteria	Verrucomicrobiota	Kiritimatiellae	UBA8416	YA12-FULL-48-11	NA	NA	CarAnox_MAG_1071_28				CarAnox_MAG_1071_28_36	36	38323	39276	C	pfam_hits	Phosphotriesterase family [PF02126.21]
dram	CarAnox_MAG_1071	77	2.7	Bacteria	Verrucomicrobiota	Kiritimatiellae	UBA8416	YA12-FULL-48-11	NA	NA	CarAnox_MAG_1071_28				CarAnox_MAG_1071_28_37	37	39459	40259	C	kegg_hit	deoxyribose-phosphate aldolase [EC:4.1.2.4]
dram	CarAnox_MAG_1071	77	2.7	Bacteria	Verrucomicrobiota	Kiritimatiellae	UBA8416	YA12-FULL-48-11	NA	NA	CarAnox_MAG_1071_28				CarAnox_MAG_1071_28_37	37	39459	40259	C	peptidase_hit	NA
dram	CarAnox_MAG_1071	77	2.7	Bacteria	Verrucomicrobiota	Kiritimatiellae	UBA8416	YA12-FULL-48-11	NA	NA	CarAnox_MAG_1071_28				CarAnox_MAG_1071_28_37	37	39459	40259	C	pfam_hits	DeoC/LacD family aldolase [PF01791.12]
dram	CarAnox_MAG_1071	77	2.7	Bacteria	Verrucomicrobiota	Kiritimatiellae	UBA8416	YA12-FULL-48-11	NA	NA	CarAnox_MAG_1071_28				CarAnox_MAG_1071_28_38	38	40271	42661	C	kegg_hit	aldehyde dehydrogenase (NAD+) [EC:1.2.1.3]
dram	CarAnox_MAG_1071	77	2.7	Bacteria	Verrucomicrobiota	Kiritimatiellae	UBA8416	YA12-FULL-48-11	NA	NA	CarAnox_MAG_1071_28				CarAnox_MAG_1071_28_38	38	40271	42661	C	peptidase_hit	NA
dram	CarAnox_MAG_1071	77	2.7	Bacteria	Verrucomicrobiota	Kiritimatiellae	UBA8416	YA12-FULL-48-11	NA	NA	CarAnox_MAG_1071_28				CarAnox_MAG_1071_28_38	38	40271	42661	C	pfam_hits	Aldehyde dehydrogenase family [PF00171.25]; Protein of unknown function (DUF1487) [PF07368.14]
dram	CarAnox_MAG_1071	77	2.7	Bacteria	Verrucomicrobiota	Kiritimatiellae	UBA8416	YA12-FULL-48-11	NA	NA	CarAnox_MAG_1071_28				CarAnox_MAG_1071_28_39	39	42735	43388	E	kegg_hit	NA
dram	CarAnox_MAG_1071	77	2.7	Bacteria	Verrucomicrobiota	Kiritimatiellae	UBA8416	YA12-FULL-48-11	NA	NA	CarAnox_MAG_1071_28				CarAnox_MAG_1071_28_39	39	42735	43388	E	peptidase_hit	NA
dram	CarAnox_MAG_1071	77	2.7	Bacteria	Verrucomicrobiota	Kiritimatiellae	UBA8416	YA12-FULL-48-11	NA	NA	CarAnox_MAG_1071_28				CarAnox_MAG_1071_28_39	39	42735	43388	E	pfam_hits	NA
dram	CarAnox_MAG_1071	77	2.7	Bacteria	Verrucomicrobiota	Kiritimatiellae	UBA8416	YA12-FULL-48-11	NA	NA	CarAnox_MAG_1071_28				CarAnox_MAG_1071_28_40	40	43514	44638	D	kegg_hit	NA
dram	CarAnox_MAG_1071	77	2.7	Bacteria	Verrucomicrobiota	Kiritimatiellae	UBA8416	YA12-FULL-48-11	NA	NA	CarAnox_MAG_1071_28				CarAnox_MAG_1071_28_40	40	43514	44638	D	peptidase_hit	NA
dram	CarAnox_MAG_1071	77	2.7	Bacteria	Verrucomicrobiota	Kiritimatiellae	UBA8416	YA12-FULL-48-11	NA	NA	CarAnox_MAG_1071_28				CarAnox_MAG_1071_28_40	40	43514	44638	D	pfam_hits	Domain of unknown function (DUF3524) [PF12038.11]; Glycosyl transferases group 1 [PF00534.23]
dram	CarAnox_MAG_1071	77	2.7	Bacteria	Verrucomicrobiota	Kiritimatiellae	UBA8416	YA12-FULL-48-11	NA	NA	CarAnox_MAG_1071_28				CarAnox_MAG_1071_28_41	41	44643	45326	C	kegg_hit	uncharacterized protein
dram	CarAnox_MAG_1071	77	2.7	Bacteria	Verrucomicrobiota	Kiritimatiellae	UBA8416	YA12-FULL-48-11	NA	NA	CarAnox_MAG_1071_28				CarAnox_MAG_1071_28_41	41	44643	45326	C	peptidase_hit	NA
dram	CarAnox_MAG_1071	77	2.7	Bacteria	Verrucomicrobiota	Kiritimatiellae	UBA8416	YA12-FULL-48-11	NA	NA	CarAnox_MAG_1071_28				CarAnox_MAG_1071_28_41	41	44643	45326	C	pfam_hits	HD domain [PF01966.25]
dram	CarAnox_MAG_1071	77	2.7	Bacteria	Verrucomicrobiota	Kiritimatiellae	UBA8416	YA12-FULL-48-11	NA	NA	CarAnox_MAG_1071_28				CarAnox_MAG_1071_28_42	42	45527	46528	C	kegg_hit	REP-associated tyrosine transposase
dram	CarAnox_MAG_1071	77	2.7	Bacteria	Verrucomicrobiota	Kiritimatiellae	UBA8416	YA12-FULL-48-11	NA	NA	CarAnox_MAG_1071_28				CarAnox_MAG_1071_28_42	42	45527	46528	C	peptidase_hit	NA
dram	CarAnox_MAG_1071	77	2.7	Bacteria	Verrucomicrobiota	Kiritimatiellae	UBA8416	YA12-FULL-48-11	NA	NA	CarAnox_MAG_1071_28				CarAnox_MAG_1071_28_42	42	45527	46528	C	pfam_hits	Transposase IS200 like [PF01797.19]
dram	CarAnox_MAG_1075	91.22	2.48	Bacteria	Verrucomicrobiota	Kiritimatiellae	UBA8416	NA	NA	NA	CarAnox_MAG_1075_15	RiPP	1	11815	CarAnox_MAG_1075_15_1	1	1	105	E	kegg_hit	NA
dram	CarAnox_MAG_1075	91.22	2.48	Bacteria	Verrucomicrobiota	Kiritimatiellae	UBA8416	NA	NA	NA	CarAnox_MAG_1075_15	RiPP	1	11815	CarAnox_MAG_1075_15_1	1	1	105	E	peptidase_hit	NA
dram	CarAnox_MAG_1075	91.22	2.48	Bacteria	Verrucomicrobiota	Kiritimatiellae	UBA8416	NA	NA	NA	CarAnox_MAG_1075_15	RiPP	1	11815	CarAnox_MAG_1075_15_1	1	1	105	E	pfam_hits	NA
dram	CarAnox_MAG_1075	91.22	2.48	Bacteria	Verrucomicrobiota	Kiritimatiellae	UBA8416	NA	NA	NA	CarAnox_MAG_1075_15	RiPP	1	11815	CarAnox_MAG_1075_15_2	2	193	1383	D	kegg_hit	NA
dram	CarAnox_MAG_1075	91.22	2.48	Bacteria	Verrucomicrobiota	Kiritimatiellae	UBA8416	NA	NA	NA	CarAnox_MAG_1075_15	RiPP	1	11815	CarAnox_MAG_1075_15_2	2	193	1383	D	peptidase_hit	NA
dram	CarAnox_MAG_1075	91.22	2.48	Bacteria	Verrucomicrobiota	Kiritimatiellae	UBA8416	NA	NA	NA	CarAnox_MAG_1075_15	RiPP	1	11815	CarAnox_MAG_1075_15_2	2	193	1383	D	pfam_hits	Protein kinase domain [PF00069.28]; Protein tyrosine and serine/threonine kinase [PF07714.20]; Fungal protein kinase [PF17667.4]; Kinase-like [PF14531.9]
dram	CarAnox_MAG_1075	91.22	2.48	Bacteria	Verrucomicrobiota	Kiritimatiellae	UBA8416	NA	NA	NA	CarAnox_MAG_1075_15	RiPP	1	11815	CarAnox_MAG_1075_15_3	3	1503	2393	C	kegg_hit	uncharacterized protein
dram	CarAnox_MAG_1075	91.22	2.48	Bacteria	Verrucomicrobiota	Kiritimatiellae	UBA8416	NA	NA	NA	CarAnox_MAG_1075_15	RiPP	1	11815	CarAnox_MAG_1075_15_3	3	1503	2393	C	peptidase_hit	MER0335370 - family M96 non-peptidase homologues (Acaryochloris sp. 5410) [M96.UNW]#M96#{peptidase unit: 52-313}~source WP_010469808~
dram	CarAnox_MAG_1075	91.22	2.48	Bacteria	Verrucomicrobiota	Kiritimatiellae	UBA8416	NA	NA	NA	CarAnox_MAG_1075_15	RiPP	1	11815	CarAnox_MAG_1075_15_3	3	1503	2393	C	pfam_hits	TraB/PrgY/gumN family [PF01963.20]
dram	CarAnox_MAG_1075	91.22	2.48	Bacteria	Verrucomicrobiota	Kiritimatiellae	UBA8416	NA	NA	NA	CarAnox_MAG_1075_15	RiPP	1	11815	CarAnox_MAG_1075_15_4	4	2393	4024	D	kegg_hit	NA
dram	CarAnox_MAG_1075	91.22	2.48	Bacteria	Verrucomicrobiota	Kiritimatiellae	UBA8416	NA	NA	NA	CarAnox_MAG_1075_15	RiPP	1	11815	CarAnox_MAG_1075_15_4	4	2393	4024	D	peptidase_hit	NA
dram	CarAnox_MAG_1075	91.22	2.48	Bacteria	Verrucomicrobiota	Kiritimatiellae	UBA8416	NA	NA	NA	CarAnox_MAG_1075_15	RiPP	1	11815	CarAnox_MAG_1075_15_4	4	2393	4024	D	pfam_hits	Methyltransferase domain [PF08241.15]; ubiE/COQ5 methyltransferase family [PF01209.21]; Methyltransferase domain [PF13489.9]; Methyltransferase domain [PF13847.9]; Methyltransferase domain [PF13649.9]; Methyltransferase domain [PF08242.15]; Mycolic acid cyclopropane synthetase [PF02353.23]; Protein-L-isoaspartate(D-aspartate) O-methyltransferase (PCMT) [PF01135.22]; Tellurite resistance protein T…
dram	CarAnox_MAG_1075	91.22	2.48	Bacteria	Verrucomicrobiota	Kiritimatiellae	UBA8416	NA	NA	NA	CarAnox_MAG_1075_15	RiPP	1	11815	CarAnox_MAG_1075_15_5	5	4320	4973	D	kegg_hit	NA
dram	CarAnox_MAG_1075	91.22	2.48	Bacteria	Verrucomicrobiota	Kiritimatiellae	UBA8416	NA	NA	NA	CarAnox_MAG_1075_15	RiPP	1	11815	CarAnox_MAG_1075_15_5	5	4320	4973	D	peptidase_hit	NA
dram	CarAnox_MAG_1075	91.22	2.48	Bacteria	Verrucomicrobiota	Kiritimatiellae	UBA8416	NA	NA	NA	CarAnox_MAG_1075_15	RiPP	1	11815	CarAnox_MAG_1075_15_5	5	4320	4973	D	pfam_hits	Methyltransferase domain [PF08241.15]; Methyltransferase domain [PF13489.9]
dram	CarAnox_MAG_1075	91.22	2.48	Bacteria	Verrucomicrobiota	Kiritimatiellae	UBA8416	NA	NA	NA	CarAnox_MAG_1075_15	RiPP	1	11815	CarAnox_MAG_1075_15_6	6	5151	5996	D	kegg_hit	NA
dram	CarAnox_MAG_1075	91.22	2.48	Bacteria	Verrucomicrobiota	Kiritimatiellae	UBA8416	NA	NA	NA	CarAnox_MAG_1075_15	RiPP	1	11815	CarAnox_MAG_1075_15_6	6	5151	5996	D	peptidase_hit	NA
dram	CarAnox_MAG_1075	91.22	2.48	Bacteria	Verrucomicrobiota	Kiritimatiellae	UBA8416	NA	NA	NA	CarAnox_MAG_1075_15	RiPP	1	11815	CarAnox_MAG_1075_15_6	6	5151	5996	D	pfam_hits	Glycosyl transferase family 2 [PF00535.29]; Glycosyltransferase like family 2 [PF13641.9]; Glycosyl transferase family 2 [PF13704.9]
dram	CarAnox_MAG_1075	91.22	2.48	Bacteria	Verrucomicrobiota	Kiritimatiellae	UBA8416	NA	NA	NA	CarAnox_MAG_1075_15	RiPP	1	11815	CarAnox_MAG_1075_15_7	7	5999	6550	C	kegg_hit	inner membrane protein
dram	CarAnox_MAG_1075	91.22	2.48	Bacteria	Verrucomicrobiota	Kiritimatiellae	UBA8416	NA	NA	NA	CarAnox_MAG_1075_15	RiPP	1	11815	CarAnox_MAG_1075_15_7	7	5999	6550	C	peptidase_hit	NA
dram	CarAnox_MAG_1075	91.22	2.48	Bacteria	Verrucomicrobiota	Kiritimatiellae	UBA8416	NA	NA	NA	CarAnox_MAG_1075_15	RiPP	1	11815	CarAnox_MAG_1075_15_7	7	5999	6550	C	pfam_hits	LexA-binding, inner membrane-associated putative hydrolase [PF04307.17]
dram	CarAnox_MAG_1075	91.22	2.48	Bacteria	Verrucomicrobiota	Kiritimatiellae	UBA8416	NA	NA	NA	CarAnox_MAG_1075_15	RiPP	1	11815	CarAnox_MAG_1075_15_8	8	6494	7255	C	kegg_hit	acyl-CoA thioesterase I [EC:3.1.2.- 3.1.2.2 3.1.1.2 3.1.1.5]
dram	CarAnox_MAG_1075	91.22	2.48	Bacteria	Verrucomicrobiota	Kiritimatiellae	UBA8416	NA	NA	NA	CarAnox_MAG_1075_15	RiPP	1	11815	CarAnox_MAG_1075_15_8	8	6494	7255	C	peptidase_hit	NA
dram	CarAnox_MAG_1075	91.22	2.48	Bacteria	Verrucomicrobiota	Kiritimatiellae	UBA8416	NA	NA	NA	CarAnox_MAG_1075_15	RiPP	1	11815	CarAnox_MAG_1075_15_8	8	6494	7255	C	pfam_hits	GDSL-like Lipase/Acylhydrolase family [PF13472.9]; GDSL-like Lipase/Acylhydrolase family [PF14606.9]
dram	CarAnox_MAG_1075	91.22	2.48	Bacteria	Verrucomicrobiota	Kiritimatiellae	UBA8416	NA	NA	NA	CarAnox_MAG_1075_15	RiPP	1	11815	CarAnox_MAG_1075_15_9	9	7245	8381	D	kegg_hit	NA
dram	CarAnox_MAG_1075	91.22	2.48	Bacteria	Verrucomicrobiota	Kiritimatiellae	UBA8416	NA	NA	NA	CarAnox_MAG_1075_15	RiPP	1	11815	CarAnox_MAG_1075_15_9	9	7245	8381	D	peptidase_hit	NA
dram	CarAnox_MAG_1075	91.22	2.48	Bacteria	Verrucomicrobiota	Kiritimatiellae	UBA8416	NA	NA	NA	CarAnox_MAG_1075_15	RiPP	1	11815	CarAnox_MAG_1075_15_9	9	7245	8381	D	pfam_hits	Glycosyl transferases group 1 [PF00534.23]; Glycosyl transferases group 1 [PF13692.9]; Glycosyltransferase Family 4 [PF13439.9]; Glycosyl transferase 4-like domain [PF13579.9]
dram	CarAnox_MAG_1075	91.22	2.48	Bacteria	Verrucomicrobiota	Kiritimatiellae	UBA8416	NA	NA	NA	CarAnox_MAG_1075_15	RiPP	1	11815	CarAnox_MAG_1075_15_10	10	8418	9092	E	kegg_hit	NA
dram	CarAnox_MAG_1075	91.22	2.48	Bacteria	Verrucomicrobiota	Kiritimatiellae	UBA8416	NA	NA	NA	CarAnox_MAG_1075_15	RiPP	1	11815	CarAnox_MAG_1075_15_10	10	8418	9092	E	peptidase_hit	NA
dram	CarAnox_MAG_1075	91.22	2.48	Bacteria	Verrucomicrobiota	Kiritimatiellae	UBA8416	NA	NA	NA	CarAnox_MAG_1075_15	RiPP	1	11815	CarAnox_MAG_1075_15_10	10	8418	9092	E	pfam_hits	NA
dram	CarAnox_MAG_1075	91.22	2.48	Bacteria	Verrucomicrobiota	Kiritimatiellae	UBA8416	NA	NA	NA	CarAnox_MAG_1075_15	RiPP	1	11815	CarAnox_MAG_1075_15_11	11	9156	10688	D	kegg_hit	NA
dram	CarAnox_MAG_1075	91.22	2.48	Bacteria	Verrucomicrobiota	Kiritimatiellae	UBA8416	NA	NA	NA	CarAnox_MAG_1075_15	RiPP	1	11815	CarAnox_MAG_1075_15_11	11	9156	10688	D	peptidase_hit	NA
dram	CarAnox_MAG_1075	91.22	2.48	Bacteria	Verrucomicrobiota	Kiritimatiellae	UBA8416	NA	NA	NA	CarAnox_MAG_1075_15	RiPP	1	11815	CarAnox_MAG_1075_15_11	11	9156	10688	D	pfam_hits	Polysaccharide biosynthesis protein [PF01943.20]
dram	CarAnox_MAG_1075	91.22	2.48	Bacteria	Verrucomicrobiota	Kiritimatiellae	UBA8416	NA	NA	NA	CarAnox_MAG_1075_15	RiPP	1	11815	CarAnox_MAG_1075_15_12	12	10694	11797	D	kegg_hit	NA
dram	CarAnox_MAG_1075	91.22	2.48	Bacteria	Verrucomicrobiota	Kiritimatiellae	UBA8416	NA	NA	NA	CarAnox_MAG_1075_15	RiPP	1	11815	CarAnox_MAG_1075_15_12	12	10694	11797	D	peptidase_hit	NA
dram	CarAnox_MAG_1075	91.22	2.48	Bacteria	Verrucomicrobiota	Kiritimatiellae	UBA8416	NA	NA	NA	CarAnox_MAG_1075_15	RiPP	1	11815	CarAnox_MAG_1075_15_12	12	10694	11797	D	pfam_hits	Polysaccharide deacetylase [PF01522.24]
dram	CarAnox_MAG_1075	91.22	2.48	Bacteria	Verrucomicrobiota	Kiritimatiellae	UBA8416	NA	NA	NA	CarAnox_MAG_1075_15				CarAnox_MAG_1075_15_13	13	11794	13032	D	kegg_hit	NA
dram	CarAnox_MAG_1075	91.22	2.48	Bacteria	Verrucomicrobiota	Kiritimatiellae	UBA8416	NA	NA	NA	CarAnox_MAG_1075_15				CarAnox_MAG_1075_15_13	13	11794	13032	D	peptidase_hit	NA
dram	CarAnox_MAG_1075	91.22	2.48	Bacteria	Verrucomicrobiota	Kiritimatiellae	UBA8416	NA	NA	NA	CarAnox_MAG_1075_15				CarAnox_MAG_1075_15_13	13	11794	13032	D	pfam_hits	Glycosyl transferases group 1 [PF00534.23]; Glycosyl transferases group 1 [PF13692.9]; Glycosyltransferase Family 4 [PF13439.9]; Glycosyl transferases group 1 [PF13524.9]
dram	CarAnox_MAG_1075	91.22	2.48	Bacteria	Verrucomicrobiota	Kiritimatiellae	UBA8416	NA	NA	NA	CarAnox_MAG_1075_15				CarAnox_MAG_1075_15_14	14	13064	14977	C	kegg_hit	asparagine synthase (glutamine-hydrolysing) [EC:6.3.5.4]
dram	CarAnox_MAG_1075	91.22	2.48	Bacteria	Verrucomicrobiota	Kiritimatiellae	UBA8416	NA	NA	NA	CarAnox_MAG_1075_15				CarAnox_MAG_1075_15_14	14	13064	14977	C	peptidase_hit	MER0193668 - family C44 unassigned peptidases (Streptosporangium roseum) [C44.UPW]#C44#{peptidase unit: 1-293}~source ACZ89214~
dram	CarAnox_MAG_1075	91.22	2.48	Bacteria	Verrucomicrobiota	Kiritimatiellae	UBA8416	NA	NA	NA	CarAnox_MAG_1075_15				CarAnox_MAG_1075_15_14	14	13064	14977	C	pfam_hits	Glutamine amidotransferase domain [PF13537.9]; Asparagine synthase [PF00733.24]; Glutamine amidotransferase domain [PF13522.9]; NAD synthase [PF02540.20]
dram	CarAnox_MAG_1075	91.22	2.48	Bacteria	Verrucomicrobiota	Kiritimatiellae	UBA8416	NA	NA	NA	CarAnox_MAG_1075_15				CarAnox_MAG_1075_15_15	15	15159	16301	D	kegg_hit	NA
dram	CarAnox_MAG_1075	91.22	2.48	Bacteria	Verrucomicrobiota	Kiritimatiellae	UBA8416	NA	NA	NA	CarAnox_MAG_1075_15				CarAnox_MAG_1075_15_15	15	15159	16301	D	peptidase_hit	NA
dram	CarAnox_MAG_1075	91.22	2.48	Bacteria	Verrucomicrobiota	Kiritimatiellae	UBA8416	NA	NA	NA	CarAnox_MAG_1075_15				CarAnox_MAG_1075_15_15	15	15159	16301	D	pfam_hits	Aminotransferase class-V [PF00266.22]
dram	CarAnox_MAG_1075	91.22	2.48	Bacteria	Verrucomicrobiota	Kiritimatiellae	UBA8416	NA	NA	NA	CarAnox_MAG_1075_15				CarAnox_MAG_1075_15_16	16	16434	17600	C	kegg_hit	tRNA uracil 4-sulfurtransferase [EC:2.8.1.4]
dram	CarAnox_MAG_1075	91.22	2.48	Bacteria	Verrucomicrobiota	Kiritimatiellae	UBA8416	NA	NA	NA	CarAnox_MAG_1075_15				CarAnox_MAG_1075_15_16	16	16434	17600	C	peptidase_hit	NA
dram	CarAnox_MAG_1075	91.22	2.48	Bacteria	Verrucomicrobiota	Kiritimatiellae	UBA8416	NA	NA	NA	CarAnox_MAG_1075_15				CarAnox_MAG_1075_15_16	16	16434	17600	C	pfam_hits	Thiamine biosynthesis protein (ThiI) [PF02568.17]; THUMP domain [PF02926.20]; tRNA methyl transferase HUP domain [PF03054.19]
dram	CarAnox_MAG_1075	91.22	2.48	Bacteria	Verrucomicrobiota	Kiritimatiellae	UBA8416	NA	NA	NA	CarAnox_MAG_1075_15				CarAnox_MAG_1075_15_17	17	17767	19581	D	kegg_hit	NA
dram	CarAnox_MAG_1075	91.22	2.48	Bacteria	Verrucomicrobiota	Kiritimatiellae	UBA8416	NA	NA	NA	CarAnox_MAG_1075_15				CarAnox_MAG_1075_15_17	17	17767	19581	D	peptidase_hit	NA
dram	CarAnox_MAG_1075	91.22	2.48	Bacteria	Verrucomicrobiota	Kiritimatiellae	UBA8416	NA	NA	NA	CarAnox_MAG_1075_15				CarAnox_MAG_1075_15_17	17	17767	19581	D	pfam_hits	B12 binding domain [PF02310.22]
dram	CarAnox_MAG_1075	91.22	2.48	Bacteria	Verrucomicrobiota	Kiritimatiellae	UBA8416	NA	NA	NA	CarAnox_MAG_1075_15				CarAnox_MAG_1075_15_18	18	19596	20993	D	kegg_hit	NA
dram	CarAnox_MAG_1075	91.22	2.48	Bacteria	Verrucomicrobiota	Kiritimatiellae	UBA8416	NA	NA	NA	CarAnox_MAG_1075_15				CarAnox_MAG_1075_15_18	18	19596	20993	D	peptidase_hit	NA
dram	CarAnox_MAG_1075	91.22	2.48	Bacteria	Verrucomicrobiota	Kiritimatiellae	UBA8416	NA	NA	NA	CarAnox_MAG_1075_15				CarAnox_MAG_1075_15_18	18	19596	20993	D	pfam_hits	Nitronate monooxygenase [PF03060.18]
dram	CarAnox_MAG_1075	91.22	2.48	Bacteria	Verrucomicrobiota	Kiritimatiellae	UBA8416	NA	NA	NA	CarAnox_MAG_1075_15				CarAnox_MAG_1075_15_19	19	21082	22104	C	kegg_hit	23S rRNA (adenine2503-C2)-methyltransferase [EC:2.1.1.192]
dram	CarAnox_MAG_1075	91.22	2.48	Bacteria	Verrucomicrobiota	Kiritimatiellae	UBA8416	NA	NA	NA	CarAnox_MAG_1075_15				CarAnox_MAG_1075_15_19	19	21082	22104	C	peptidase_hit	NA
dram	CarAnox_MAG_1075	91.22	2.48	Bacteria	Verrucomicrobiota	Kiritimatiellae	UBA8416	NA	NA	NA	CarAnox_MAG_1075_15				CarAnox_MAG_1075_15_19	19	21082	22104	C	pfam_hits	Radical SAM superfamily [PF04055.24]
dram	CarAnox_MAG_1075	91.22	2.48	Bacteria	Verrucomicrobiota	Kiritimatiellae	UBA8416	NA	NA	NA	CarAnox_MAG_1075_15				CarAnox_MAG_1075_15_20	20	22101	22736	D	kegg_hit	NA
dram	CarAnox_MAG_1075	91.22	2.48	Bacteria	Verrucomicrobiota	Kiritimatiellae	UBA8416	NA	NA	NA	CarAnox_MAG_1075_15				CarAnox_MAG_1075_15_20	20	22101	22736	D	peptidase_hit	NA
dram	CarAnox_MAG_1075	91.22	2.48	Bacteria	Verrucomicrobiota	Kiritimatiellae	UBA8416	NA	NA	NA	CarAnox_MAG_1075_15				CarAnox_MAG_1075_15_20	20	22101	22736	D	pfam_hits	Haloacid dehalogenase-like hydrolase [PF13419.9]
dram	CarAnox_MAG_1075	91.22	2.48	Bacteria	Verrucomicrobiota	Kiritimatiellae	UBA8416	NA	NA	NA	CarAnox_MAG_1075_15				CarAnox_MAG_1075_15_21	21	22746	23534	D	kegg_hit	NA
dram	CarAnox_MAG_1075	91.22	2.48	Bacteria	Verrucomicrobiota	Kiritimatiellae	UBA8416	NA	NA	NA	CarAnox_MAG_1075_15				CarAnox_MAG_1075_15_21	21	22746	23534	D	peptidase_hit	MER0068388 - subfamily S9C unassigned peptidases (Rhodoferax ferrireducens) [S09.UPC]#S09C#{peptidase unit: 102-245}~source YP_522377~
dram	CarAnox_MAG_1075	91.22	2.48	Bacteria	Verrucomicrobiota	Kiritimatiellae	UBA8416	NA	NA	NA	CarAnox_MAG_1075_15				CarAnox_MAG_1075_15_21	21	22746	23534	D	pfam_hits	Phospholipase/Carboxylesterase [PF02230.19]; Esterase PHB depolymerase [PF10503.12]; Prolyl oligopeptidase family [PF00326.24]; Dienelactone hydrolase family [PF01738.21]; Putative esterase [PF00756.23]; Chlorophyllase enzyme [PF12740.10]; Serine aminopeptidase, S33 [PF12146.11]; Chlorophyllase [PF07224.14]; BD-FAE [PF20434.1]; X-Pro dipeptidyl-peptidase (S15 family) [PF02129.21]; Serine hydrolas…
dram	CarAnox_MAG_1075	91.22	2.48	Bacteria	Verrucomicrobiota	Kiritimatiellae	UBA8416	NA	NA	NA	CarAnox_MAG_1075_15				CarAnox_MAG_1075_15_22	22	23680	25296	E	kegg_hit	NA
dram	CarAnox_MAG_1075	91.22	2.48	Bacteria	Verrucomicrobiota	Kiritimatiellae	UBA8416	NA	NA	NA	CarAnox_MAG_1075_15				CarAnox_MAG_1075_15_22	22	23680	25296	E	peptidase_hit	NA
dram	CarAnox_MAG_1075	91.22	2.48	Bacteria	Verrucomicrobiota	Kiritimatiellae	UBA8416	NA	NA	NA	CarAnox_MAG_1075_15				CarAnox_MAG_1075_15_22	22	23680	25296	E	pfam_hits	NA
dram	CarAnox_MAG_1075	91.22	2.48	Bacteria	Verrucomicrobiota	Kiritimatiellae	UBA8416	NA	NA	NA	CarAnox_MAG_1075_15				CarAnox_MAG_1075_15_23	23	25312	25887	C	kegg_hit	putative colanic acid biosynthesis acetyltransferase WcaF [EC:2.3.1.-]
dram	CarAnox_MAG_1075	91.22	2.48	Bacteria	Verrucomicrobiota	Kiritimatiellae	UBA8416	NA	NA	NA	CarAnox_MAG_1075_15				CarAnox_MAG_1075_15_23	23	25312	25887	C	peptidase_hit	NA
dram	CarAnox_MAG_1075	91.22	2.48	Bacteria	Verrucomicrobiota	Kiritimatiellae	UBA8416	NA	NA	NA	CarAnox_MAG_1075_15				CarAnox_MAG_1075_15_23	23	25312	25887	C	pfam_hits	NA
dram	CarAnox_MAG_1075	91.22	2.48	Bacteria	Verrucomicrobiota	Kiritimatiellae	UBA8416	NA	NA	NA	CarAnox_MAG_1075_15				CarAnox_MAG_1075_15_24	24	25897	27102	D	kegg_hit	NA
dram	CarAnox_MAG_1075	91.22	2.48	Bacteria	Verrucomicrobiota	Kiritimatiellae	UBA8416	NA	NA	NA	CarAnox_MAG_1075_15				CarAnox_MAG_1075_15_24	24	25897	27102	D	peptidase_hit	NA
dram	CarAnox_MAG_1075	91.22	2.48	Bacteria	Verrucomicrobiota	Kiritimatiellae	UBA8416	NA	NA	NA	CarAnox_MAG_1075_15				CarAnox_MAG_1075_15_24	24	25897	27102	D	pfam_hits	Glycosyl transferases group 1 [PF00534.23]; Glycosyl transferases group 1 [PF13692.9]
dram	CarAnox_MAG_1075	91.22	2.48	Bacteria	Verrucomicrobiota	Kiritimatiellae	UBA8416	NA	NA	NA	CarAnox_MAG_1075_15				CarAnox_MAG_1075_15_25	25	27520	28677	D	kegg_hit	NA
dram	CarAnox_MAG_1075	91.22	2.48	Bacteria	Verrucomicrobiota	Kiritimatiellae	UBA8416	NA	NA	NA	CarAnox_MAG_1075_15				CarAnox_MAG_1075_15_25	25	27520	28677	D	peptidase_hit	NA
dram	CarAnox_MAG_1075	91.22	2.48	Bacteria	Verrucomicrobiota	Kiritimatiellae	UBA8416	NA	NA	NA	CarAnox_MAG_1075_15				CarAnox_MAG_1075_15_25	25	27520	28677	D	pfam_hits	Glycosyl transferases group 1 [PF00534.23]; Glycosyl transferases group 1 [PF13692.9]; Glycosyltransferase Family 4 [PF13439.9]
dram	CarAnox_MAG_1075	91.22	2.48	Bacteria	Verrucomicrobiota	Kiritimatiellae	UBA8416	NA	NA	NA	CarAnox_MAG_1075_15				CarAnox_MAG_1075_15_26	26	28722	30566	C	kegg_hit	glutamine---fructose-6-phosphate transaminase (isomerizing) [EC:2.6.1.16]
dram	CarAnox_MAG_1075	91.22	2.48	Bacteria	Verrucomicrobiota	Kiritimatiellae	UBA8416	NA	NA	NA	CarAnox_MAG_1075_15				CarAnox_MAG_1075_15_26	26	28722	30566	C	peptidase_hit	MER0456242 - family C44 non-peptidase homologues (Victivallis vadensis) [C44.UNW]#C44#{peptidase unit: 2-235}~source ZP_06242492~
dram	CarAnox_MAG_1075	91.22	2.48	Bacteria	Verrucomicrobiota	Kiritimatiellae	UBA8416	NA	NA	NA	CarAnox_MAG_1075_15				CarAnox_MAG_1075_15_26	26	28722	30566	C	pfam_hits	Glutamine amidotransferase domain [PF13522.9]; SIS domain [PF01380.25]; Glutamine amidotransferase domain [PF13537.9]; Glutamine amidotransferases class-II [PF13230.9]
dram	CarAnox_MAG_1075	91.22	2.48	Bacteria	Verrucomicrobiota	Kiritimatiellae	UBA8416	NA	NA	NA	CarAnox_MAG_1075_15				CarAnox_MAG_1075_15_27	27	30715	31935	E	kegg_hit	NA
dram	CarAnox_MAG_1075	91.22	2.48	Bacteria	Verrucomicrobiota	Kiritimatiellae	UBA8416	NA	NA	NA	CarAnox_MAG_1075_15				CarAnox_MAG_1075_15_27	27	30715	31935	E	peptidase_hit	NA
dram	CarAnox_MAG_1075	91.22	2.48	Bacteria	Verrucomicrobiota	Kiritimatiellae	UBA8416	NA	NA	NA	CarAnox_MAG_1075_15				CarAnox_MAG_1075_15_27	27	30715	31935	E	pfam_hits	NA
dram	CarAnox_MAG_1075	91.22	2.48	Bacteria	Verrucomicrobiota	Kiritimatiellae	UBA8416	NA	NA	NA	CarAnox_MAG_1075_15				CarAnox_MAG_1075_15_28	28	32000	33352	C	kegg_hit	phosphoglucosamine mutase [EC:5.4.2.10]
dram	CarAnox_MAG_1075	91.22	2.48	Bacteria	Verrucomicrobiota	Kiritimatiellae	UBA8416	NA	NA	NA	CarAnox_MAG_1075_15				CarAnox_MAG_1075_15_28	28	32000	33352	C	peptidase_hit	NA
dram	CarAnox_MAG_1075	91.22	2.48	Bacteria	Verrucomicrobiota	Kiritimatiellae	UBA8416	NA	NA	NA	CarAnox_MAG_1075_15				CarAnox_MAG_1075_15_28	28	32000	33352	C	pfam_hits	Phosphoglucomutase/phosphomannomutase, alpha/beta/alpha domain I [PF02878.19]; Phosphoglucomutase/phosphomannomutase, alpha/beta/alpha domain III [PF02880.19]; Phosphoglucomutase/phosphomannomutase, alpha/beta/alpha domain II [PF02879.19]
dram	CarAnox_MAG_1075	91.22	2.48	Bacteria	Verrucomicrobiota	Kiritimatiellae	UBA8416	NA	NA	NA	CarAnox_MAG_1075_15				CarAnox_MAG_1075_15_29	29	33468	34067	E	kegg_hit	NA
dram	CarAnox_MAG_1075	91.22	2.48	Bacteria	Verrucomicrobiota	Kiritimatiellae	UBA8416	NA	NA	NA	CarAnox_MAG_1075_15				CarAnox_MAG_1075_15_29	29	33468	34067	E	peptidase_hit	NA
dram	CarAnox_MAG_1075	91.22	2.48	Bacteria	Verrucomicrobiota	Kiritimatiellae	UBA8416	NA	NA	NA	CarAnox_MAG_1075_15				CarAnox_MAG_1075_15_29	29	33468	34067	E	pfam_hits	NA
dram	CarAnox_MAG_1075	91.22	2.48	Bacteria	Verrucomicrobiota	Kiritimatiellae	UBA8416	NA	NA	NA	CarAnox_MAG_1075_15				CarAnox_MAG_1075_15_30	30	34279	35511	C	kegg_hit	3-oxoacyl-[acyl-carrier-protein] synthase II [EC:2.3.1.179]
dram	CarAnox_MAG_1075	91.22	2.48	Bacteria	Verrucomicrobiota	Kiritimatiellae	UBA8416	NA	NA	NA	CarAnox_MAG_1075_15				CarAnox_MAG_1075_15_30	30	34279	35511	C	peptidase_hit	NA
dram	CarAnox_MAG_1075	91.22	2.48	Bacteria	Verrucomicrobiota	Kiritimatiellae	UBA8416	NA	NA	NA	CarAnox_MAG_1075_15				CarAnox_MAG_1075_15_30	30	34279	35511	C	pfam_hits	Beta-ketoacyl synthase, N-terminal domain [PF00109.29]; Beta-ketoacyl synthase, C-terminal domain [PF02801.25]
dram	CarAnox_MAG_1075	91.22	2.48	Bacteria	Verrucomicrobiota	Kiritimatiellae	UBA8416	NA	NA	NA	CarAnox_MAG_1075_15				CarAnox_MAG_1075_15_31	31	35691	35930	C	kegg_hit	acyl carrier protein
dram	CarAnox_MAG_1075	91.22	2.48	Bacteria	Verrucomicrobiota	Kiritimatiellae	UBA8416	NA	NA	NA	CarAnox_MAG_1075_15				CarAnox_MAG_1075_15_31	31	35691	35930	C	peptidase_hit	NA
dram	CarAnox_MAG_1075	91.22	2.48	Bacteria	Verrucomicrobiota	Kiritimatiellae	UBA8416	NA	NA	NA	CarAnox_MAG_1075_15				CarAnox_MAG_1075_15_31	31	35691	35930	C	pfam_hits	Phosphopantetheine attachment site [PF00550.28]; Acyl-carrier [PF14573.9]
dram	CarAnox_MAG_1075	91.22	2.48	Bacteria	Verrucomicrobiota	Kiritimatiellae	UBA8416	NA	NA	NA	CarAnox_MAG_1075_15				CarAnox_MAG_1075_15_32	32	35958	36701	C	kegg_hit	3-oxoacyl-[acyl-carrier protein] reductase [EC:1.1.1.100]
dram	CarAnox_MAG_1075	91.22	2.48	Bacteria	Verrucomicrobiota	Kiritimatiellae	UBA8416	NA	NA	NA	CarAnox_MAG_1075_15				CarAnox_MAG_1075_15_32	32	35958	36701	C	peptidase_hit	NA
dram	CarAnox_MAG_1075	91.22	2.48	Bacteria	Verrucomicrobiota	Kiritimatiellae	UBA8416	NA	NA	NA	CarAnox_MAG_1075_15				CarAnox_MAG_1075_15_32	32	35958	36701	C	pfam_hits	Enoyl-(Acyl carrier protein) reductase [PF13561.9]; short chain dehydrogenase [PF00106.28]; KR domain [PF08659.13]
dram	CarAnox_MAG_1075	91.22	2.48	Bacteria	Verrucomicrobiota	Kiritimatiellae	UBA8416	NA	NA	NA	CarAnox_MAG_1075_15				CarAnox_MAG_1075_15_33	33	37094	38044	C	kegg_hit	[acyl-carrier-protein] S-malonyltransferase [EC:2.3.1.39]
dram	CarAnox_MAG_1075	91.22	2.48	Bacteria	Verrucomicrobiota	Kiritimatiellae	UBA8416	NA	NA	NA	CarAnox_MAG_1075_15				CarAnox_MAG_1075_15_33	33	37094	38044	C	peptidase_hit	NA
dram	CarAnox_MAG_1075	91.22	2.48	Bacteria	Verrucomicrobiota	Kiritimatiellae	UBA8416	NA	NA	NA	CarAnox_MAG_1075_15				CarAnox_MAG_1075_15_33	33	37094	38044	C	pfam_hits	Acyl transferase domain [PF00698.24]
dram	CarAnox_MAG_1075	91.22	2.48	Bacteria	Verrucomicrobiota	Kiritimatiellae	UBA8416	NA	NA	NA	CarAnox_MAG_1075_15				CarAnox_MAG_1075_15_34	34	38310	39296	C	kegg_hit	3-oxoacyl-[acyl-carrier-protein] synthase III [EC:2.3.1.180]
dram	CarAnox_MAG_1075	91.22	2.48	Bacteria	Verrucomicrobiota	Kiritimatiellae	UBA8416	NA	NA	NA	CarAnox_MAG_1075_15				CarAnox_MAG_1075_15_34	34	38310	39296	C	peptidase_hit	NA
dram	CarAnox_MAG_1075	91.22	2.48	Bacteria	Verrucomicrobiota	Kiritimatiellae	UBA8416	NA	NA	NA	CarAnox_MAG_1075_15				CarAnox_MAG_1075_15_34	34	38310	39296	C	pfam_hits	3-Oxoacyl-[acyl-carrier-protein (ACP)] synthase III C terminal [PF08541.13]; 3-Oxoacyl-[acyl-carrier-protein (ACP)] synthase III [PF08545.13]; Thiolase, N-terminal domain [PF00108.26]; Chalcone and stilbene synthases, N-terminal domain [PF00195.22]
dram	CarAnox_MAG_1075	91.22	2.48	Bacteria	Verrucomicrobiota	Kiritimatiellae	UBA8416	NA	NA	NA	CarAnox_MAG_1075_15				CarAnox_MAG_1075_15_35	35	39296	40306	C	kegg_hit	phosphate acyltransferase [EC:2.3.1.274]
dram	CarAnox_MAG_1075	91.22	2.48	Bacteria	Verrucomicrobiota	Kiritimatiellae	UBA8416	NA	NA	NA	CarAnox_MAG_1075_15				CarAnox_MAG_1075_15_35	35	39296	40306	C	peptidase_hit	NA
dram	CarAnox_MAG_1075	91.22	2.48	Bacteria	Verrucomicrobiota	Kiritimatiellae	UBA8416	NA	NA	NA	CarAnox_MAG_1075_15				CarAnox_MAG_1075_15_35	35	39296	40306	C	pfam_hits	Fatty acid synthesis protein [PF02504.18]; Phosphate acetyl/butaryl transferase [PF01515.22]
dram	CarAnox_MAG_1075	91.22	2.48	Bacteria	Verrucomicrobiota	Kiritimatiellae	UBA8416	NA	NA	NA	CarAnox_MAG_1075_66	Other	1	19997	CarAnox_MAG_1075_66_1	1	274	1632	D	kegg_hit	NA
dram	CarAnox_MAG_1075	91.22	2.48	Bacteria	Verrucomicrobiota	Kiritimatiellae	UBA8416	NA	NA	NA	CarAnox_MAG_1075_66	Other	1	19997	CarAnox_MAG_1075_66_1	1	274	1632	D	peptidase_hit	NA
dram	CarAnox_MAG_1075	91.22	2.48	Bacteria	Verrucomicrobiota	Kiritimatiellae	UBA8416	NA	NA	NA	CarAnox_MAG_1075_66	Other	1	19997	CarAnox_MAG_1075_66_1	1	274	1632	D	pfam_hits	B12 binding domain [PF02310.22]; Radical SAM superfamily [PF04055.24]
dram	CarAnox_MAG_1075	91.22	2.48	Bacteria	Verrucomicrobiota	Kiritimatiellae	UBA8416	NA	NA	NA	CarAnox_MAG_1075_66	Other	1	19997	CarAnox_MAG_1075_66_2	2	1830	3053	C	kegg_hit	valine--pyruvate aminotransferase [EC:2.6.1.66]
dram	CarAnox_MAG_1075	91.22	2.48	Bacteria	Verrucomicrobiota	Kiritimatiellae	UBA8416	NA	NA	NA	CarAnox_MAG_1075_66	Other	1	19997	CarAnox_MAG_1075_66_2	2	1830	3053	C	peptidase_hit	NA
dram	CarAnox_MAG_1075	91.22	2.48	Bacteria	Verrucomicrobiota	Kiritimatiellae	UBA8416	NA	NA	NA	CarAnox_MAG_1075_66	Other	1	19997	CarAnox_MAG_1075_66_2	2	1830	3053	C	pfam_hits	Aminotransferase class I and II [PF00155.24]
dram	CarAnox_MAG_1075	91.22	2.48	Bacteria	Verrucomicrobiota	Kiritimatiellae	UBA8416	NA	NA	NA	CarAnox_MAG_1075_66	Other	1	19997	CarAnox_MAG_1075_66_3	3	3083	4141	C	kegg_hit	ribosome biogenesis GTPase / thiamine phosphate phosphatase [EC:3.6.1.- 3.1.3.100]
dram	CarAnox_MAG_1075	91.22	2.48	Bacteria	Verrucomicrobiota	Kiritimatiellae	UBA8416	NA	NA	NA	CarAnox_MAG_1075_66	Other	1	19997	CarAnox_MAG_1075_66_3	3	3083	4141	C	peptidase_hit	NA
dram	CarAnox_MAG_1075	91.22	2.48	Bacteria	Verrucomicrobiota	Kiritimatiellae	UBA8416	NA	NA	NA	CarAnox_MAG_1075_66	Other	1	19997	CarAnox_MAG_1075_66_3	3	3083	4141	C	pfam_hits	RsgA GTPase [PF03193.19]; AIG1 family [PF04548.19]
dram	CarAnox_MAG_1075	91.22	2.48	Bacteria	Verrucomicrobiota	Kiritimatiellae	UBA8416	NA	NA	NA	CarAnox_MAG_1075_66	Other	1	19997	CarAnox_MAG_1075_66_4	4	4141	5775	D	kegg_hit	NA
dram	CarAnox_MAG_1075	91.22	2.48	Bacteria	Verrucomicrobiota	Kiritimatiellae	UBA8416	NA	NA	NA	CarAnox_MAG_1075_66	Other	1	19997	CarAnox_MAG_1075_66_4	4	4141	5775	D	peptidase_hit	NA
dram	CarAnox_MAG_1075	91.22	2.48	Bacteria	Verrucomicrobiota	Kiritimatiellae	UBA8416	NA	NA	NA	CarAnox_MAG_1075_66	Other	1	19997	CarAnox_MAG_1075_66_4	4	4141	5775	D	pfam_hits	Histidine kinase-, DNA gyrase B-, and HSP90-like ATPase [PF02518.29]; Inner membrane component of T3SS, cytoplasmic domain [PF16697.8]; FHA domain [PF00498.29]; GAF domain [PF01590.29]; GAF domain [PF13185.9]; GAF domain [PF13492.9]; GHKL domain [PF14501.9]; Histidine kinase-, DNA gyrase B-, and HSP90-like ATPase [PF13589.9]
dram	CarAnox_MAG_1075	91.22	2.48	Bacteria	Verrucomicrobiota	Kiritimatiellae	UBA8416	NA	NA	NA	CarAnox_MAG_1075_66	Other	1	19997	CarAnox_MAG_1075_66_5	5	6052	6735	D	kegg_hit	NA
dram	CarAnox_MAG_1075	91.22	2.48	Bacteria	Verrucomicrobiota	Kiritimatiellae	UBA8416	NA	NA	NA	CarAnox_MAG_1075_66	Other	1	19997	CarAnox_MAG_1075_66_5	5	6052	6735	D	peptidase_hit	NA
dram	CarAnox_MAG_1075	91.22	2.48	Bacteria	Verrucomicrobiota	Kiritimatiellae	UBA8416	NA	NA	NA	CarAnox_MAG_1075_66	Other	1	19997	CarAnox_MAG_1075_66_5	5	6052	6735	D	pfam_hits	short chain dehydrogenase [PF00106.28]; Enoyl-(Acyl carrier protein) reductase [PF13561.9]
dram	CarAnox_MAG_1075	91.22	2.48	Bacteria	Verrucomicrobiota	Kiritimatiellae	UBA8416	NA	NA	NA	CarAnox_MAG_1075_66	Other	1	19997	CarAnox_MAG_1075_66_6	6	6786	7112	C	kegg_hit	DNA transformation protein and related proteins
dram	CarAnox_MAG_1075	91.22	2.48	Bacteria	Verrucomicrobiota	Kiritimatiellae	UBA8416	NA	NA	NA	CarAnox_MAG_1075_66	Other	1	19997	CarAnox_MAG_1075_66_6	6	6786	7112	C	peptidase_hit	NA
dram	CarAnox_MAG_1075	91.22	2.48	Bacteria	Verrucomicrobiota	Kiritimatiellae	UBA8416	NA	NA	NA	CarAnox_MAG_1075_66	Other	1	19997	CarAnox_MAG_1075_66_6	6	6786	7112	C	pfam_hits	TfoX N-terminal domain [PF04993.16]
dram	CarAnox_MAG_1075	91.22	2.48	Bacteria	Verrucomicrobiota	Kiritimatiellae	UBA8416	NA	NA	NA	CarAnox_MAG_1075_66	Other	1	19997	CarAnox_MAG_1075_66_7	7	7122	7499	E	kegg_hit	NA
dram	CarAnox_MAG_1075	91.22	2.48	Bacteria	Verrucomicrobiota	Kiritimatiellae	UBA8416	NA	NA	NA	CarAnox_MAG_1075_66	Other	1	19997	CarAnox_MAG_1075_66_7	7	7122	7499	E	peptidase_hit	NA
dram	CarAnox_MAG_1075	91.22	2.48	Bacteria	Verrucomicrobiota	Kiritimatiellae	UBA8416	NA	NA	NA	CarAnox_MAG_1075_66	Other	1	19997	CarAnox_MAG_1075_66_7	7	7122	7499	E	pfam_hits	NA
dram	CarAnox_MAG_1075	91.22	2.48	Bacteria	Verrucomicrobiota	Kiritimatiellae	UBA8416	NA	NA	NA	CarAnox_MAG_1075_66	Other	1	19997	CarAnox_MAG_1075_66_8	8	7503	8249	D	kegg_hit	NA
dram	CarAnox_MAG_1075	91.22	2.48	Bacteria	Verrucomicrobiota	Kiritimatiellae	UBA8416	NA	NA	NA	CarAnox_MAG_1075_66	Other	1	19997	CarAnox_MAG_1075_66_8	8	7503	8249	D	peptidase_hit	NA
dram	CarAnox_MAG_1075	91.22	2.48	Bacteria	Verrucomicrobiota	Kiritimatiellae	UBA8416	NA	NA	NA	CarAnox_MAG_1075_66	Other	1	19997	CarAnox_MAG_1075_66_8	8	7503	8249	D	pfam_hits	Dienelactone hydrolase family [PF01738.21]
dram	CarAnox_MAG_1075	91.22	2.48	Bacteria	Verrucomicrobiota	Kiritimatiellae	UBA8416	NA	NA	NA	CarAnox_MAG_1075_66	Other	1	19997	CarAnox_MAG_1075_66_9	9	8294	8506	E	kegg_hit	NA
dram	CarAnox_MAG_1075	91.22	2.48	Bacteria	Verrucomicrobiota	Kiritimatiellae	UBA8416	NA	NA	NA	CarAnox_MAG_1075_66	Other	1	19997	CarAnox_MAG_1075_66_9	9	8294	8506	E	peptidase_hit	NA
dram	CarAnox_MAG_1075	91.22	2.48	Bacteria	Verrucomicrobiota	Kiritimatiellae	UBA8416	NA	NA	NA	CarAnox_MAG_1075_66	Other	1	19997	CarAnox_MAG_1075_66_9	9	8294	8506	E	pfam_hits	NA
dram	CarAnox_MAG_1075	91.22	2.48	Bacteria	Verrucomicrobiota	Kiritimatiellae	UBA8416	NA	NA	NA	CarAnox_MAG_1075_66	Other	1	19997	CarAnox_MAG_1075_66_10	10	8503	9402	D	kegg_hit	NA
dram	CarAnox_MAG_1075	91.22	2.48	Bacteria	Verrucomicrobiota	Kiritimatiellae	UBA8416	NA	NA	NA	CarAnox_MAG_1075_66	Other	1	19997	CarAnox_MAG_1075_66_10	10	8503	9402	D	peptidase_hit	NA
dram	CarAnox_MAG_1075	91.22	2.48	Bacteria	Verrucomicrobiota	Kiritimatiellae	UBA8416	NA	NA	NA	CarAnox_MAG_1075_66	Other	1	19997	CarAnox_MAG_1075_66_10	10	8503	9402	D	pfam_hits	Domain of unknown function (DUF1835) [PF08874.13]
dram	CarAnox_MAG_1075	91.22	2.48	Bacteria	Verrucomicrobiota	Kiritimatiellae	UBA8416	NA	NA	NA	CarAnox_MAG_1075_66	Other	1	19997	CarAnox_MAG_1075_66_11	11	9404	10255	C	kegg_hit	uncharacterized protein
dram	CarAnox_MAG_1075	91.22	2.48	Bacteria	Verrucomicrobiota	Kiritimatiellae	UBA8416	NA	NA	NA	CarAnox_MAG_1075_66	Other	1	19997	CarAnox_MAG_1075_66_11	11	9404	10255	C	peptidase_hit	NA
dram	CarAnox_MAG_1075	91.22	2.48	Bacteria	Verrucomicrobiota	Kiritimatiellae	UBA8416	NA	NA	NA	CarAnox_MAG_1075_66	Other	1	19997	CarAnox_MAG_1075_66_11	11	9404	10255	C	pfam_hits	short chain dehydrogenase [PF00106.28]; Enoyl-(Acyl carrier protein) reductase [PF13561.9]; KR domain [PF08659.13]
dram	CarAnox_MAG_1075	91.22	2.48	Bacteria	Verrucomicrobiota	Kiritimatiellae	UBA8416	NA	NA	NA	CarAnox_MAG_1075_66	Other	1	19997	CarAnox_MAG_1075_66_12	12	10273	11262	D	kegg_hit	NA
dram	CarAnox_MAG_1075	91.22	2.48	Bacteria	Verrucomicrobiota	Kiritimatiellae	UBA8416	NA	NA	NA	CarAnox_MAG_1075_66	Other	1	19997	CarAnox_MAG_1075_66_12	12	10273	11262	D	peptidase_hit	NA
dram	CarAnox_MAG_1075	91.22	2.48	Bacteria	Verrucomicrobiota	Kiritimatiellae	UBA8416	NA	NA	NA	CarAnox_MAG_1075_66	Other	1	19997	CarAnox_MAG_1075_66_12	12	10273	11262	D	pfam_hits	Diacylglycerol kinase catalytic domain [PF00781.27]
dram	CarAnox_MAG_1075	91.22	2.48	Bacteria	Verrucomicrobiota	Kiritimatiellae	UBA8416	NA	NA	NA	CarAnox_MAG_1075_66	Other	1	19997	CarAnox_MAG_1075_66_13	13	11355	12749	C	kegg_hit	1-acyl-sn-glycerol-3-phosphate acyltransferase [EC:2.3.1.51]
dram	CarAnox_MAG_1075	91.22	2.48	Bacteria	Verrucomicrobiota	Kiritimatiellae	UBA8416	NA	NA	NA	CarAnox_MAG_1075_66	Other	1	19997	CarAnox_MAG_1075_66_13	13	11355	12749	C	peptidase_hit	NA
dram	CarAnox_MAG_1075	91.22	2.48	Bacteria	Verrucomicrobiota	Kiritimatiellae	UBA8416	NA	NA	NA	CarAnox_MAG_1075_66	Other	1	19997	CarAnox_MAG_1075_66_13	13	11355	12749	C	pfam_hits	Acyltransferase [PF01553.24]; Thymidylate kinase [PF02223.20]; Acyltransferase [PF19576.2]
dram	CarAnox_MAG_1075	91.22	2.48	Bacteria	Verrucomicrobiota	Kiritimatiellae	UBA8416	NA	NA	NA	CarAnox_MAG_1075_66	Other	1	19997	CarAnox_MAG_1075_66_14	14	12755	13612	E	kegg_hit	NA
dram	CarAnox_MAG_1075	91.22	2.48	Bacteria	Verrucomicrobiota	Kiritimatiellae	UBA8416	NA	NA	NA	CarAnox_MAG_1075_66	Other	1	19997	CarAnox_MAG_1075_66_14	14	12755	13612	E	peptidase_hit	NA
dram	CarAnox_MAG_1075	91.22	2.48	Bacteria	Verrucomicrobiota	Kiritimatiellae	UBA8416	NA	NA	NA	CarAnox_MAG_1075_66	Other	1	19997	CarAnox_MAG_1075_66_14	14	12755	13612	E	pfam_hits	NA
dram	CarAnox_MAG_1075	91.22	2.48	Bacteria	Verrucomicrobiota	Kiritimatiellae	UBA8416	NA	NA	NA	CarAnox_MAG_1075_66	Other	1	19997	CarAnox_MAG_1075_66_15	15	13636	14469	C	kegg_hit	uncharacterized protein
dram	CarAnox_MAG_1075	91.22	2.48	Bacteria	Verrucomicrobiota	Kiritimatiellae	UBA8416	NA	NA	NA	CarAnox_MAG_1075_66	Other	1	19997	CarAnox_MAG_1075_66_15	15	13636	14469	C	peptidase_hit	MER0202273 - subfamily S9C unassigned peptidases (Nitrosococcus halophilus) [S09.UPC]#S09C#{peptidase unit: 50-263}~source ADE16821~
dram	CarAnox_MAG_1075	91.22	2.48	Bacteria	Verrucomicrobiota	Kiritimatiellae	UBA8416	NA	NA	NA	CarAnox_MAG_1075_66	Other	1	19997	CarAnox_MAG_1075_66_15	15	13636	14469	C	pfam_hits	Chlamydia CHLPS protein (DUF818) [PF05677.15]; Prolyl oligopeptidase family [PF00326.24]; Esterase FrsA-like [PF06500.14]; Serine aminopeptidase, S33 [PF12146.11]; Acetyl xylan esterase (AXE1) [PF05448.15]; BD-FAE [PF20434.1]; X-Pro dipeptidyl-peptidase (S15 family) [PF02129.21]; Alpha/beta hydrolase family [PF12697.10]; alpha/beta hydrolase fold [PF00561.23]; alpha/beta hydrolase fold [PF07859.1…
dram	CarAnox_MAG_1075	91.22	2.48	Bacteria	Verrucomicrobiota	Kiritimatiellae	UBA8416	NA	NA	NA	CarAnox_MAG_1075_66	Other	1	19997	CarAnox_MAG_1075_66_16	16	14815	15228	E	kegg_hit	NA
dram	CarAnox_MAG_1075	91.22	2.48	Bacteria	Verrucomicrobiota	Kiritimatiellae	UBA8416	NA	NA	NA	CarAnox_MAG_1075_66	Other	1	19997	CarAnox_MAG_1075_66_16	16	14815	15228	E	peptidase_hit	NA
dram	CarAnox_MAG_1075	91.22	2.48	Bacteria	Verrucomicrobiota	Kiritimatiellae	UBA8416	NA	NA	NA	CarAnox_MAG_1075_66	Other	1	19997	CarAnox_MAG_1075_66_16	16	14815	15228	E	pfam_hits	NA
dram	CarAnox_MAG_1075	91.22	2.48	Bacteria	Verrucomicrobiota	Kiritimatiellae	UBA8416	NA	NA	NA	CarAnox_MAG_1075_66	Other	1	19997	CarAnox_MAG_1075_66_17	17	15225	16229	D	kegg_hit	NA
dram	CarAnox_MAG_1075	91.22	2.48	Bacteria	Verrucomicrobiota	Kiritimatiellae	UBA8416	NA	NA	NA	CarAnox_MAG_1075_66	Other	1	19997	CarAnox_MAG_1075_66_17	17	15225	16229	D	peptidase_hit	NA
dram	CarAnox_MAG_1075	91.22	2.48	Bacteria	Verrucomicrobiota	Kiritimatiellae	UBA8416	NA	NA	NA	CarAnox_MAG_1075_66	Other	1	19997	CarAnox_MAG_1075_66_17	17	15225	16229	D	pfam_hits	Domain of unknown function (DUF4872) [PF16169.8]; Butirosin biosynthesis protein H, N-terminal [PF14399.9]; Peptidase_C39 like family [PF13529.9]
dram	CarAnox_MAG_1075	91.22	2.48	Bacteria	Verrucomicrobiota	Kiritimatiellae	UBA8416	NA	NA	NA	CarAnox_MAG_1075_66	Other	1	19997	CarAnox_MAG_1075_66_18	18	16248	17009	C	kegg_hit	ABC-2 type transport system ATP-binding protein
dram	CarAnox_MAG_1075	91.22	2.48	Bacteria	Verrucomicrobiota	Kiritimatiellae	UBA8416	NA	NA	NA	CarAnox_MAG_1075_66	Other	1	19997	CarAnox_MAG_1075_66_18	18	16248	17009	C	peptidase_hit	NA
dram	CarAnox_MAG_1075	91.22	2.48	Bacteria	Verrucomicrobiota	Kiritimatiellae	UBA8416	NA	NA	NA	CarAnox_MAG_1075_66	Other	1	19997	CarAnox_MAG_1075_66_18	18	16248	17009	C	pfam_hits	ABC transporter [PF00005.30]
dram	CarAnox_MAG_1075	91.22	2.48	Bacteria	Verrucomicrobiota	Kiritimatiellae	UBA8416	NA	NA	NA	CarAnox_MAG_1075_66	Other	1	19997	CarAnox_MAG_1075_66_19	19	17002	18330	C	kegg_hit	ABC-2 type transport system permease protein
dram	CarAnox_MAG_1075	91.22	2.48	Bacteria	Verrucomicrobiota	Kiritimatiellae	UBA8416	NA	NA	NA	CarAnox_MAG_1075_66	Other	1	19997	CarAnox_MAG_1075_66_19	19	17002	18330	C	peptidase_hit	NA
dram	CarAnox_MAG_1075	91.22	2.48	Bacteria	Verrucomicrobiota	Kiritimatiellae	UBA8416	NA	NA	NA	CarAnox_MAG_1075_66	Other	1	19997	CarAnox_MAG_1075_66_19	19	17002	18330	C	pfam_hits	ABC-2 type transporter [PF01061.27]
dram	CarAnox_MAG_1075	91.22	2.48	Bacteria	Verrucomicrobiota	Kiritimatiellae	UBA8416	NA	NA	NA	CarAnox_MAG_1075_66	Other	1	19997	CarAnox_MAG_1075_66_20	20	18547	19695	D	kegg_hit	NA
dram	CarAnox_MAG_1075	91.22	2.48	Bacteria	Verrucomicrobiota	Kiritimatiellae	UBA8416	NA	NA	NA	CarAnox_MAG_1075_66	Other	1	19997	CarAnox_MAG_1075_66_20	20	18547	19695	D	peptidase_hit	NA
dram	CarAnox_MAG_1075	91.22	2.48	Bacteria	Verrucomicrobiota	Kiritimatiellae	UBA8416	NA	NA	NA	CarAnox_MAG_1075_66	Other	1	19997	CarAnox_MAG_1075_66_20	20	18547	19695	D	pfam_hits	3-Oxoacyl-[acyl-carrier-protein (ACP)] synthase III C terminal [PF08541.13]; Thiolase, N-terminal domain [PF00108.26]
dram	CarAnox_MAG_1075	91.22	2.48	Bacteria	Verrucomicrobiota	Kiritimatiellae	UBA8416	NA	NA	NA	CarAnox_MAG_1075_66	Other	1	19997	CarAnox_MAG_1075_66_21	21	19701	19997	E	kegg_hit	NA
dram	CarAnox_MAG_1075	91.22	2.48	Bacteria	Verrucomicrobiota	Kiritimatiellae	UBA8416	NA	NA	NA	CarAnox_MAG_1075_66	Other	1	19997	CarAnox_MAG_1075_66_21	21	19701	19997	E	peptidase_hit	NA
dram	CarAnox_MAG_1075	91.22	2.48	Bacteria	Verrucomicrobiota	Kiritimatiellae	UBA8416	NA	NA	NA	CarAnox_MAG_1075_66	Other	1	19997	CarAnox_MAG_1075_66_21	21	19701	19997	E	pfam_hits	NA
dram	CarAnox_MAG_1075	91.22	2.48	Bacteria	Verrucomicrobiota	Kiritimatiellae	UBA8416	NA	NA	NA	CarAnox_MAG_1075_9	Ladderane hybrid	1	47311	CarAnox_MAG_1075_9_1	1	384	1028	D	kegg_hit	NA
dram	CarAnox_MAG_1075	91.22	2.48	Bacteria	Verrucomicrobiota	Kiritimatiellae	UBA8416	NA	NA	NA	CarAnox_MAG_1075_9	Ladderane hybrid	1	47311	CarAnox_MAG_1075_9_1	1	384	1028	D	peptidase_hit	NA
dram	CarAnox_MAG_1075	91.22	2.48	Bacteria	Verrucomicrobiota	Kiritimatiellae	UBA8416	NA	NA	NA	CarAnox_MAG_1075_9	Ladderane hybrid	1	47311	CarAnox_MAG_1075_9_1	1	384	1028	D	pfam_hits	CDP-alcohol phosphatidyltransferase [PF01066.24]
dram	CarAnox_MAG_1075	91.22	2.48	Bacteria	Verrucomicrobiota	Kiritimatiellae	UBA8416	NA	NA	NA	CarAnox_MAG_1075_9	Ladderane hybrid	1	47311	CarAnox_MAG_1075_9_2	2	1034	1456	D	kegg_hit	NA
dram	CarAnox_MAG_1075	91.22	2.48	Bacteria	Verrucomicrobiota	Kiritimatiellae	UBA8416	NA	NA	NA	CarAnox_MAG_1075_9	Ladderane hybrid	1	47311	CarAnox_MAG_1075_9_2	2	1034	1456	D	peptidase_hit	NA
dram	CarAnox_MAG_1075	91.22	2.48	Bacteria	Verrucomicrobiota	Kiritimatiellae	UBA8416	NA	NA	NA	CarAnox_MAG_1075_9	Ladderane hybrid	1	47311	CarAnox_MAG_1075_9_2	2	1034	1456	D	pfam_hits	DCC1-like thiol-disulfide oxidoreductase [PF04134.15]
dram	CarAnox_MAG_1075	91.22	2.48	Bacteria	Verrucomicrobiota	Kiritimatiellae	UBA8416	NA	NA	NA	CarAnox_MAG_1075_9	Ladderane hybrid	1	47311	CarAnox_MAG_1075_9_3	3	2186	3343	E	kegg_hit	NA
dram	CarAnox_MAG_1075	91.22	2.48	Bacteria	Verrucomicrobiota	Kiritimatiellae	UBA8416	NA	NA	NA	CarAnox_MAG_1075_9	Ladderane hybrid	1	47311	CarAnox_MAG_1075_9_3	3	2186	3343	E	peptidase_hit	NA
dram	CarAnox_MAG_1075	91.22	2.48	Bacteria	Verrucomicrobiota	Kiritimatiellae	UBA8416	NA	NA	NA	CarAnox_MAG_1075_9	Ladderane hybrid	1	47311	CarAnox_MAG_1075_9_3	3	2186	3343	E	pfam_hits	NA
dram	CarAnox_MAG_1075	91.22	2.48	Bacteria	Verrucomicrobiota	Kiritimatiellae	UBA8416	NA	NA	NA	CarAnox_MAG_1075_9	Ladderane hybrid	1	47311	CarAnox_MAG_1075_9_4	4	3426	4931	E	kegg_hit	NA
dram	CarAnox_MAG_1075	91.22	2.48	Bacteria	Verrucomicrobiota	Kiritimatiellae	UBA8416	NA	NA	NA	CarAnox_MAG_1075_9	Ladderane hybrid	1	47311	CarAnox_MAG_1075_9_4	4	3426	4931	E	peptidase_hit	NA
dram	CarAnox_MAG_1075	91.22	2.48	Bacteria	Verrucomicrobiota	Kiritimatiellae	UBA8416	NA	NA	NA	CarAnox_MAG_1075_9	Ladderane hybrid	1	47311	CarAnox_MAG_1075_9_4	4	3426	4931	E	pfam_hits	NA
dram	CarAnox_MAG_1075	91.22	2.48	Bacteria	Verrucomicrobiota	Kiritimatiellae	UBA8416	NA	NA	NA	CarAnox_MAG_1075_9	Ladderane hybrid	1	47311	CarAnox_MAG_1075_9_5	5	5154	6893	C	kegg_hit	phosphate:Na+ symporter
dram	CarAnox_MAG_1075	91.22	2.48	Bacteria	Verrucomicrobiota	Kiritimatiellae	UBA8416	NA	NA	NA	CarAnox_MAG_1075_9	Ladderane hybrid	1	47311	CarAnox_MAG_1075_9_5	5	5154	6893	C	peptidase_hit	NA
dram	CarAnox_MAG_1075	91.22	2.48	Bacteria	Verrucomicrobiota	Kiritimatiellae	UBA8416	NA	NA	NA	CarAnox_MAG_1075_9	Ladderane hybrid	1	47311	CarAnox_MAG_1075_9_5	5	5154	6893	C	pfam_hits	Na+/Pi-cotransporter [PF02690.18]
dram	CarAnox_MAG_1075	91.22	2.48	Bacteria	Verrucomicrobiota	Kiritimatiellae	UBA8416	NA	NA	NA	CarAnox_MAG_1075_9	Ladderane hybrid	1	47311	CarAnox_MAG_1075_9_6	6	7258	8754	D	kegg_hit	NA
dram	CarAnox_MAG_1075	91.22	2.48	Bacteria	Verrucomicrobiota	Kiritimatiellae	UBA8416	NA	NA	NA	CarAnox_MAG_1075_9	Ladderane hybrid	1	47311	CarAnox_MAG_1075_9_6	6	7258	8754	D	peptidase_hit	NA
dram	CarAnox_MAG_1075	91.22	2.48	Bacteria	Verrucomicrobiota	Kiritimatiellae	UBA8416	NA	NA	NA	CarAnox_MAG_1075_9	Ladderane hybrid	1	47311	CarAnox_MAG_1075_9_6	6	7258	8754	D	pfam_hits	Alpha amylase, catalytic domain [PF00128.27]; Domain of unknown function (DUF3459) [PF11941.11]; Glycosyl hydrolases family 31 [PF01055.29]
dram	CarAnox_MAG_1075	91.22	2.48	Bacteria	Verrucomicrobiota	Kiritimatiellae	UBA8416	NA	NA	NA	CarAnox_MAG_1075_9	Ladderane hybrid	1	47311	CarAnox_MAG_1075_9_7	7	9157	12069	C	kegg_hit	pullulanase [EC:3.2.1.41]
dram	CarAnox_MAG_1075	91.22	2.48	Bacteria	Verrucomicrobiota	Kiritimatiellae	UBA8416	NA	NA	NA	CarAnox_MAG_1075_9	Ladderane hybrid	1	47311	CarAnox_MAG_1075_9_7	7	9157	12069	C	peptidase_hit	NA
dram	CarAnox_MAG_1075	91.22	2.48	Bacteria	Verrucomicrobiota	Kiritimatiellae	UBA8416	NA	NA	NA	CarAnox_MAG_1075_9	Ladderane hybrid	1	47311	CarAnox_MAG_1075_9_7	7	9157	12069	C	pfam_hits	Alpha amylase, catalytic domain [PF00128.27]; Carbohydrate-binding module 48 (Isoamylase N-terminal domain) [PF02922.21]; Glycogen recognition site of AMP-activated protein kinase [PF16561.8]
dram	CarAnox_MAG_1075	91.22	2.48	Bacteria	Verrucomicrobiota	Kiritimatiellae	UBA8416	NA	NA	NA	CarAnox_MAG_1075_9	Ladderane hybrid	1	47311	CarAnox_MAG_1075_9_8	8	12120	16154	D	kegg_hit	NA
dram	CarAnox_MAG_1075	91.22	2.48	Bacteria	Verrucomicrobiota	Kiritimatiellae	UBA8416	NA	NA	NA	CarAnox_MAG_1075_9	Ladderane hybrid	1	47311	CarAnox_MAG_1075_9_8	8	12120	16154	D	peptidase_hit	NA
dram	CarAnox_MAG_1075	91.22	2.48	Bacteria	Verrucomicrobiota	Kiritimatiellae	UBA8416	NA	NA	NA	CarAnox_MAG_1075_9	Ladderane hybrid	1	47311	CarAnox_MAG_1075_9_8	8	12120	16154	D	pfam_hits	NA
dram	CarAnox_MAG_1075	91.22	2.48	Bacteria	Verrucomicrobiota	Kiritimatiellae	UBA8416	NA	NA	NA	CarAnox_MAG_1075_9	Ladderane hybrid	1	47311	CarAnox_MAG_1075_9_9	9	16168	22848	D	kegg_hit	NA
dram	CarAnox_MAG_1075	91.22	2.48	Bacteria	Verrucomicrobiota	Kiritimatiellae	UBA8416	NA	NA	NA	CarAnox_MAG_1075_9	Ladderane hybrid	1	47311	CarAnox_MAG_1075_9_9	9	16168	22848	D	peptidase_hit	NA
dram	CarAnox_MAG_1075	91.22	2.48	Bacteria	Verrucomicrobiota	Kiritimatiellae	UBA8416	NA	NA	NA	CarAnox_MAG_1075_9	Ladderane hybrid	1	47311	CarAnox_MAG_1075_9_9	9	16168	22848	D	pfam_hits	Alpha amylase, catalytic domain [PF00128.27]
dram	CarAnox_MAG_1075	91.22	2.48	Bacteria	Verrucomicrobiota	Kiritimatiellae	UBA8416	NA	NA	NA	CarAnox_MAG_1075_9	Ladderane hybrid	1	47311	CarAnox_MAG_1075_9_10	10	23205	23846	E	kegg_hit	NA
dram	CarAnox_MAG_1075	91.22	2.48	Bacteria	Verrucomicrobiota	Kiritimatiellae	UBA8416	NA	NA	NA	CarAnox_MAG_1075_9	Ladderane hybrid	1	47311	CarAnox_MAG_1075_9_10	10	23205	23846	E	peptidase_hit	NA
dram	CarAnox_MAG_1075	91.22	2.48	Bacteria	Verrucomicrobiota	Kiritimatiellae	UBA8416	NA	NA	NA	CarAnox_MAG_1075_9	Ladderane hybrid	1	47311	CarAnox_MAG_1075_9_10	10	23205	23846	E	pfam_hits	NA
dram	CarAnox_MAG_1075	91.22	2.48	Bacteria	Verrucomicrobiota	Kiritimatiellae	UBA8416	NA	NA	NA	CarAnox_MAG_1075_9	Ladderane hybrid	1	47311	CarAnox_MAG_1075_9_11	11	23877	24131	E	kegg_hit	NA
dram	CarAnox_MAG_1075	91.22	2.48	Bacteria	Verrucomicrobiota	Kiritimatiellae	UBA8416	NA	NA	NA	CarAnox_MAG_1075_9	Ladderane hybrid	1	47311	CarAnox_MAG_1075_9_11	11	23877	24131	E	peptidase_hit	NA
dram	CarAnox_MAG_1075	91.22	2.48	Bacteria	Verrucomicrobiota	Kiritimatiellae	UBA8416	NA	NA	NA	CarAnox_MAG_1075_9	Ladderane hybrid	1	47311	CarAnox_MAG_1075_9_11	11	23877	24131	E	pfam_hits	NA
dram	CarAnox_MAG_1075	91.22	2.48	Bacteria	Verrucomicrobiota	Kiritimatiellae	UBA8416	NA	NA	NA	CarAnox_MAG_1075_9	Ladderane hybrid	1	47311	CarAnox_MAG_1075_9_12	12	24330	25772	C	kegg_hit	anaerobic magnesium-protoporphyrin IX monomethyl ester cyclase [EC:1.21.98.3]
dram	CarAnox_MAG_1075	91.22	2.48	Bacteria	Verrucomicrobiota	Kiritimatiellae	UBA8416	NA	NA	NA	CarAnox_MAG_1075_9	Ladderane hybrid	1	47311	CarAnox_MAG_1075_9_12	12	24330	25772	C	peptidase_hit	NA
dram	CarAnox_MAG_1075	91.22	2.48	Bacteria	Verrucomicrobiota	Kiritimatiellae	UBA8416	NA	NA	NA	CarAnox_MAG_1075_9	Ladderane hybrid	1	47311	CarAnox_MAG_1075_9_12	12	24330	25772	C	pfam_hits	B12 binding domain [PF02310.22]; Radical SAM superfamily [PF04055.24]
dram	CarAnox_MAG_1075	91.22	2.48	Bacteria	Verrucomicrobiota	Kiritimatiellae	UBA8416	NA	NA	NA	CarAnox_MAG_1075_9	Ladderane hybrid	1	47311	CarAnox_MAG_1075_9_13	13	25779	26891	D	kegg_hit	NA
dram	CarAnox_MAG_1075	91.22	2.48	Bacteria	Verrucomicrobiota	Kiritimatiellae	UBA8416	NA	NA	NA	CarAnox_MAG_1075_9	Ladderane hybrid	1	47311	CarAnox_MAG_1075_9_13	13	25779	26891	D	peptidase_hit	NA
dram	CarAnox_MAG_1075	91.22	2.48	Bacteria	Verrucomicrobiota	Kiritimatiellae	UBA8416	NA	NA	NA	CarAnox_MAG_1075_9	Ladderane hybrid	1	47311	CarAnox_MAG_1075_9_13	13	25779	26891	D	pfam_hits	Uncharacterized protein conserved in bacteria (DUF2062) [PF09835.12]
dram	CarAnox_MAG_1075	91.22	2.48	Bacteria	Verrucomicrobiota	Kiritimatiellae	UBA8416	NA	NA	NA	CarAnox_MAG_1075_9	Ladderane hybrid	1	47311	CarAnox_MAG_1075_9_14	14	26908	30687	D	kegg_hit	NA
dram	CarAnox_MAG_1075	91.22	2.48	Bacteria	Verrucomicrobiota	Kiritimatiellae	UBA8416	NA	NA	NA	CarAnox_MAG_1075_9	Ladderane hybrid	1	47311	CarAnox_MAG_1075_9_14	14	26908	30687	D	peptidase_hit	NA
dram	CarAnox_MAG_1075	91.22	2.48	Bacteria	Verrucomicrobiota	Kiritimatiellae	UBA8416	NA	NA	NA	CarAnox_MAG_1075_9	Ladderane hybrid	1	47311	CarAnox_MAG_1075_9_14	14	26908	30687	D	pfam_hits	Beta-ketoacyl synthase, N-terminal domain [PF00109.29]; Beta-ketoacyl synthase, C-terminal domain [PF02801.25]; Domain of unknown function (DUF4070) [PF13282.9]
dram	CarAnox_MAG_1075	91.22	2.48	Bacteria	Verrucomicrobiota	Kiritimatiellae	UBA8416	NA	NA	NA	CarAnox_MAG_1075_9	Ladderane hybrid	1	47311	CarAnox_MAG_1075_9_15	15	30705	32021	C	kegg_hit	phenylacetate-CoA ligase [EC:6.2.1.30]
dram	CarAnox_MAG_1075	91.22	2.48	Bacteria	Verrucomicrobiota	Kiritimatiellae	UBA8416	NA	NA	NA	CarAnox_MAG_1075_9	Ladderane hybrid	1	47311	CarAnox_MAG_1075_9_15	15	30705	32021	C	peptidase_hit	NA
dram	CarAnox_MAG_1075	91.22	2.48	Bacteria	Verrucomicrobiota	Kiritimatiellae	UBA8416	NA	NA	NA	CarAnox_MAG_1075_9	Ladderane hybrid	1	47311	CarAnox_MAG_1075_9_15	15	30705	32021	C	pfam_hits	AMP-binding enzyme [PF00501.31]
dram	CarAnox_MAG_1075	91.22	2.48	Bacteria	Verrucomicrobiota	Kiritimatiellae	UBA8416	NA	NA	NA	CarAnox_MAG_1075_9	Ladderane hybrid	1	47311	CarAnox_MAG_1075_9_16	16	32075	34555	C	kegg_hit	uncharacterized protein
dram	CarAnox_MAG_1075	91.22	2.48	Bacteria	Verrucomicrobiota	Kiritimatiellae	UBA8416	NA	NA	NA	CarAnox_MAG_1075_9	Ladderane hybrid	1	47311	CarAnox_MAG_1075_9_16	16	32075	34555	C	peptidase_hit	NA
dram	CarAnox_MAG_1075	91.22	2.48	Bacteria	Verrucomicrobiota	Kiritimatiellae	UBA8416	NA	NA	NA	CarAnox_MAG_1075_9	Ladderane hybrid	1	47311	CarAnox_MAG_1075_9_16	16	32075	34555	C	pfam_hits	MMPL family [PF03176.18]
dram	CarAnox_MAG_1075	91.22	2.48	Bacteria	Verrucomicrobiota	Kiritimatiellae	UBA8416	NA	NA	NA	CarAnox_MAG_1075_9	Ladderane hybrid	1	47311	CarAnox_MAG_1075_9_17	17	34944	35531	E	kegg_hit	NA
dram	CarAnox_MAG_1075	91.22	2.48	Bacteria	Verrucomicrobiota	Kiritimatiellae	UBA8416	NA	NA	NA	CarAnox_MAG_1075_9	Ladderane hybrid	1	47311	CarAnox_MAG_1075_9_17	17	34944	35531	E	peptidase_hit	NA
dram	CarAnox_MAG_1075	91.22	2.48	Bacteria	Verrucomicrobiota	Kiritimatiellae	UBA8416	NA	NA	NA	CarAnox_MAG_1075_9	Ladderane hybrid	1	47311	CarAnox_MAG_1075_9_17	17	34944	35531	E	pfam_hits	NA
dram	CarAnox_MAG_1075	91.22	2.48	Bacteria	Verrucomicrobiota	Kiritimatiellae	UBA8416	NA	NA	NA	CarAnox_MAG_1075_9	Ladderane hybrid	1	47311	CarAnox_MAG_1075_9_18	18	35786	37348	D	kegg_hit	NA
dram	CarAnox_MAG_1075	91.22	2.48	Bacteria	Verrucomicrobiota	Kiritimatiellae	UBA8416	NA	NA	NA	CarAnox_MAG_1075_9	Ladderane hybrid	1	47311	CarAnox_MAG_1075_9_18	18	35786	37348	D	peptidase_hit	NA
dram	CarAnox_MAG_1075	91.22	2.48	Bacteria	Verrucomicrobiota	Kiritimatiellae	UBA8416	NA	NA	NA	CarAnox_MAG_1075_9	Ladderane hybrid	1	47311	CarAnox_MAG_1075_9_18	18	35786	37348	D	pfam_hits	Radical SAM superfamily [PF04055.24]; B12 binding domain [PF02310.22]
dram	CarAnox_MAG_1075	91.22	2.48	Bacteria	Verrucomicrobiota	Kiritimatiellae	UBA8416	NA	NA	NA	CarAnox_MAG_1075_9	Ladderane hybrid	1	47311	CarAnox_MAG_1075_9_19	19	37355	37684	E	kegg_hit	NA
dram	CarAnox_MAG_1075	91.22	2.48	Bacteria	Verrucomicrobiota	Kiritimatiellae	UBA8416	NA	NA	NA	CarAnox_MAG_1075_9	Ladderane hybrid	1	47311	CarAnox_MAG_1075_9_19	19	37355	37684	E	peptidase_hit	NA
dram	CarAnox_MAG_1075	91.22	2.48	Bacteria	Verrucomicrobiota	Kiritimatiellae	UBA8416	NA	NA	NA	CarAnox_MAG_1075_9	Ladderane hybrid	1	47311	CarAnox_MAG_1075_9_19	19	37355	37684	E	pfam_hits	NA
dram	CarAnox_MAG_1075	91.22	2.48	Bacteria	Verrucomicrobiota	Kiritimatiellae	UBA8416	NA	NA	NA	CarAnox_MAG_1075_9	Ladderane hybrid	1	47311	CarAnox_MAG_1075_9_20	20	37659	38066	D	kegg_hit	NA
dram	CarAnox_MAG_1075	91.22	2.48	Bacteria	Verrucomicrobiota	Kiritimatiellae	UBA8416	NA	NA	NA	CarAnox_MAG_1075_9	Ladderane hybrid	1	47311	CarAnox_MAG_1075_9_20	20	37659	38066	D	peptidase_hit	NA
dram	CarAnox_MAG_1075	91.22	2.48	Bacteria	Verrucomicrobiota	Kiritimatiellae	UBA8416	NA	NA	NA	CarAnox_MAG_1075_9	Ladderane hybrid	1	47311	CarAnox_MAG_1075_9_20	20	37659	38066	D	pfam_hits	4'-phosphopantetheinyl transferase superfamily [PF01648.23]
dram	CarAnox_MAG_1075	91.22	2.48	Bacteria	Verrucomicrobiota	Kiritimatiellae	UBA8416	NA	NA	NA	CarAnox_MAG_1075_9	Ladderane hybrid	1	47311	CarAnox_MAG_1075_9_21	21	38059	39552	D	kegg_hit	NA
dram	CarAnox_MAG_1075	91.22	2.48	Bacteria	Verrucomicrobiota	Kiritimatiellae	UBA8416	NA	NA	NA	CarAnox_MAG_1075_9	Ladderane hybrid	1	47311	CarAnox_MAG_1075_9_21	21	38059	39552	D	peptidase_hit	NA
dram	CarAnox_MAG_1075	91.22	2.48	Bacteria	Verrucomicrobiota	Kiritimatiellae	UBA8416	NA	NA	NA	CarAnox_MAG_1075_9	Ladderane hybrid	1	47311	CarAnox_MAG_1075_9_21	21	38059	39552	D	pfam_hits	Flavin containing amine oxidoreductase [PF01593.27]; NAD(P)-binding Rossmann-like domain [PF13450.9]; FAD dependent oxidoreductase [PF12831.10]; FAD binding domain [PF01494.22]; FAD binding domain [PF00890.27]; Flavin-binding monooxygenase-like [PF00743.22]; HI0933-like protein [PF03486.17]
dram	CarAnox_MAG_1075	91.22	2.48	Bacteria	Verrucomicrobiota	Kiritimatiellae	UBA8416	NA	NA	NA	CarAnox_MAG_1075_9	Ladderane hybrid	1	47311	CarAnox_MAG_1075_9_22	22	39555	40784	D	kegg_hit	NA
dram	CarAnox_MAG_1075	91.22	2.48	Bacteria	Verrucomicrobiota	Kiritimatiellae	UBA8416	NA	NA	NA	CarAnox_MAG_1075_9	Ladderane hybrid	1	47311	CarAnox_MAG_1075_9_22	22	39555	40784	D	peptidase_hit	NA
dram	CarAnox_MAG_1075	91.22	2.48	Bacteria	Verrucomicrobiota	Kiritimatiellae	UBA8416	NA	NA	NA	CarAnox_MAG_1075_9	Ladderane hybrid	1	47311	CarAnox_MAG_1075_9_22	22	39555	40784	D	pfam_hits	Beta-ketoacyl synthase, N-terminal domain [PF00109.29]; Beta-ketoacyl synthase, C-terminal domain [PF02801.25]; Thiolase, N-terminal domain [PF00108.26]
dram	CarAnox_MAG_1075	91.22	2.48	Bacteria	Verrucomicrobiota	Kiritimatiellae	UBA8416	NA	NA	NA	CarAnox_MAG_1075_9	Ladderane hybrid	1	47311	CarAnox_MAG_1075_9_23	23	40796	41911	D	kegg_hit	NA
dram	CarAnox_MAG_1075	91.22	2.48	Bacteria	Verrucomicrobiota	Kiritimatiellae	UBA8416	NA	NA	NA	CarAnox_MAG_1075_9	Ladderane hybrid	1	47311	CarAnox_MAG_1075_9_23	23	40796	41911	D	peptidase_hit	NA
dram	CarAnox_MAG_1075	91.22	2.48	Bacteria	Verrucomicrobiota	Kiritimatiellae	UBA8416	NA	NA	NA	CarAnox_MAG_1075_9	Ladderane hybrid	1	47311	CarAnox_MAG_1075_9_23	23	40796	41911	D	pfam_hits	Thiolase, N-terminal domain [PF00108.26]; 3-Oxoacyl-[acyl-carrier-protein (ACP)] synthase III [PF08545.13]
dram	CarAnox_MAG_1075	91.22	2.48	Bacteria	Verrucomicrobiota	Kiritimatiellae	UBA8416	NA	NA	NA	CarAnox_MAG_1075_9	Ladderane hybrid	1	47311	CarAnox_MAG_1075_9_24	24	41901	42836	D	kegg_hit	NA
dram	CarAnox_MAG_1075	91.22	2.48	Bacteria	Verrucomicrobiota	Kiritimatiellae	UBA8416	NA	NA	NA	CarAnox_MAG_1075_9	Ladderane hybrid	1	47311	CarAnox_MAG_1075_9_24	24	41901	42836	D	peptidase_hit	NA
dram	CarAnox_MAG_1075	91.22	2.48	Bacteria	Verrucomicrobiota	Kiritimatiellae	UBA8416	NA	NA	NA	CarAnox_MAG_1075_9	Ladderane hybrid	1	47311	CarAnox_MAG_1075_9_24	24	41901	42836	D	pfam_hits	Acyl transferase domain [PF00698.24]
dram	CarAnox_MAG_1075	91.22	2.48	Bacteria	Verrucomicrobiota	Kiritimatiellae	UBA8416	NA	NA	NA	CarAnox_MAG_1075_9	Ladderane hybrid	1	47311	CarAnox_MAG_1075_9_25	25	42833	43924	D	kegg_hit	NA
dram	CarAnox_MAG_1075	91.22	2.48	Bacteria	Verrucomicrobiota	Kiritimatiellae	UBA8416	NA	NA	NA	CarAnox_MAG_1075_9	Ladderane hybrid	1	47311	CarAnox_MAG_1075_9_25	25	42833	43924	D	peptidase_hit	NA
dram	CarAnox_MAG_1075	91.22	2.48	Bacteria	Verrucomicrobiota	Kiritimatiellae	UBA8416	NA	NA	NA	CarAnox_MAG_1075_9	Ladderane hybrid	1	47311	CarAnox_MAG_1075_9_25	25	42833	43924	D	pfam_hits	3-hydroxyacyl-CoA dehydrogenase, NAD binding domain [PF02737.21]; 3-hydroxyacyl-CoA dehydrogenase, C-terminal domain [PF00725.25]
dram	CarAnox_MAG_1075	91.22	2.48	Bacteria	Verrucomicrobiota	Kiritimatiellae	UBA8416	NA	NA	NA	CarAnox_MAG_1075_9	Ladderane hybrid	1	47311	CarAnox_MAG_1075_9_26	26	43929	45020	D	kegg_hit	NA
dram	CarAnox_MAG_1075	91.22	2.48	Bacteria	Verrucomicrobiota	Kiritimatiellae	UBA8416	NA	NA	NA	CarAnox_MAG_1075_9	Ladderane hybrid	1	47311	CarAnox_MAG_1075_9_26	26	43929	45020	D	peptidase_hit	MER1073108 - subfamily S49C non-peptidase homologues (Deferribacter desulfuricans) [S49.UNC]#S49C#{peptidase unit: 109-219}~source D3P9A0~
dram	CarAnox_MAG_1075	91.22	2.48	Bacteria	Verrucomicrobiota	Kiritimatiellae	UBA8416	NA	NA	NA	CarAnox_MAG_1075_9	Ladderane hybrid	1	47311	CarAnox_MAG_1075_9_26	26	43929	45020	D	pfam_hits	Enoyl-CoA hydratase/isomerase [PF00378.23]; Enoyl-CoA hydratase/isomerase [PF16113.8]
dram	CarAnox_MAG_1075	91.22	2.48	Bacteria	Verrucomicrobiota	Kiritimatiellae	UBA8416	NA	NA	NA	CarAnox_MAG_1075_9	Ladderane hybrid	1	47311	CarAnox_MAG_1075_9_27	27	45013	45660	D	kegg_hit	NA
dram	CarAnox_MAG_1075	91.22	2.48	Bacteria	Verrucomicrobiota	Kiritimatiellae	UBA8416	NA	NA	NA	CarAnox_MAG_1075_9	Ladderane hybrid	1	47311	CarAnox_MAG_1075_9_27	27	45013	45660	D	peptidase_hit	MER1073108 - subfamily S49C non-peptidase homologues (Deferribacter desulfuricans) [S49.UNC]#S49C#{peptidase unit: 109-219}~source D3P9A0~
dram	CarAnox_MAG_1075	91.22	2.48	Bacteria	Verrucomicrobiota	Kiritimatiellae	UBA8416	NA	NA	NA	CarAnox_MAG_1075_9	Ladderane hybrid	1	47311	CarAnox_MAG_1075_9_27	27	45013	45660	D	pfam_hits	Enoyl-CoA hydratase/isomerase [PF00378.23]; Enoyl-CoA hydratase/isomerase [PF16113.8]
dram	CarAnox_MAG_1075	91.22	2.48	Bacteria	Verrucomicrobiota	Kiritimatiellae	UBA8416	NA	NA	NA	CarAnox_MAG_1075_9	Ladderane hybrid	1	47311	CarAnox_MAG_1075_9_28	28	45626	46981	D	kegg_hit	NA
dram	CarAnox_MAG_1075	91.22	2.48	Bacteria	Verrucomicrobiota	Kiritimatiellae	UBA8416	NA	NA	NA	CarAnox_MAG_1075_9	Ladderane hybrid	1	47311	CarAnox_MAG_1075_9_28	28	45626	46981	D	peptidase_hit	NA
dram	CarAnox_MAG_1075	91.22	2.48	Bacteria	Verrucomicrobiota	Kiritimatiellae	UBA8416	NA	NA	NA	CarAnox_MAG_1075_9	Ladderane hybrid	1	47311	CarAnox_MAG_1075_9_28	28	45626	46981	D	pfam_hits	B12 binding domain [PF02310.22]; Radical SAM superfamily [PF04055.24]
dram	CarAnox_MAG_1075	91.22	2.48	Bacteria	Verrucomicrobiota	Kiritimatiellae	UBA8416	NA	NA	NA	CarAnox_MAG_1075_9				CarAnox_MAG_1075_9_29	29	47127	48542	D	kegg_hit	NA
dram	CarAnox_MAG_1075	91.22	2.48	Bacteria	Verrucomicrobiota	Kiritimatiellae	UBA8416	NA	NA	NA	CarAnox_MAG_1075_9				CarAnox_MAG_1075_9_29	29	47127	48542	D	peptidase_hit	NA
dram	CarAnox_MAG_1075	91.22	2.48	Bacteria	Verrucomicrobiota	Kiritimatiellae	UBA8416	NA	NA	NA	CarAnox_MAG_1075_9				CarAnox_MAG_1075_9_29	29	47127	48542	D	pfam_hits	Radical SAM superfamily [PF04055.24]; B12 binding domain [PF02310.22]
dram	CarAnox_MAG_1075	91.22	2.48	Bacteria	Verrucomicrobiota	Kiritimatiellae	UBA8416	NA	NA	NA	CarAnox_MAG_1075_9				CarAnox_MAG_1075_9_30	30	48556	48828	C	kegg_hit	acyl carrier protein
dram	CarAnox_MAG_1075	91.22	2.48	Bacteria	Verrucomicrobiota	Kiritimatiellae	UBA8416	NA	NA	NA	CarAnox_MAG_1075_9				CarAnox_MAG_1075_9_30	30	48556	48828	C	peptidase_hit	NA
dram	CarAnox_MAG_1075	91.22	2.48	Bacteria	Verrucomicrobiota	Kiritimatiellae	UBA8416	NA	NA	NA	CarAnox_MAG_1075_9				CarAnox_MAG_1075_9_30	30	48556	48828	C	pfam_hits	NA
dram	CarAnox_MAG_1075	91.22	2.48	Bacteria	Verrucomicrobiota	Kiritimatiellae	UBA8416	NA	NA	NA	CarAnox_MAG_1075_9				CarAnox_MAG_1075_9_31	31	48868	49872	D	kegg_hit	NA
dram	CarAnox_MAG_1075	91.22	2.48	Bacteria	Verrucomicrobiota	Kiritimatiellae	UBA8416	NA	NA	NA	CarAnox_MAG_1075_9				CarAnox_MAG_1075_9_31	31	48868	49872	D	peptidase_hit	NA
dram	CarAnox_MAG_1075	91.22	2.48	Bacteria	Verrucomicrobiota	Kiritimatiellae	UBA8416	NA	NA	NA	CarAnox_MAG_1075_9				CarAnox_MAG_1075_9_31	31	48868	49872	D	pfam_hits	Domain of unknown function (DUF4872) [PF16169.8]; Butirosin biosynthesis protein H, N-terminal [PF14399.9]
dram	CarAnox_MAG_1075	91.22	2.48	Bacteria	Verrucomicrobiota	Kiritimatiellae	UBA8416	NA	NA	NA	CarAnox_MAG_1075_9				CarAnox_MAG_1075_9_32	32	49869	50330	E	kegg_hit	NA
dram	CarAnox_MAG_1075	91.22	2.48	Bacteria	Verrucomicrobiota	Kiritimatiellae	UBA8416	NA	NA	NA	CarAnox_MAG_1075_9				CarAnox_MAG_1075_9_32	32	49869	50330	E	peptidase_hit	NA
dram	CarAnox_MAG_1075	91.22	2.48	Bacteria	Verrucomicrobiota	Kiritimatiellae	UBA8416	NA	NA	NA	CarAnox_MAG_1075_9				CarAnox_MAG_1075_9_32	32	49869	50330	E	pfam_hits	NA
dram	CarAnox_MAG_1075	91.22	2.48	Bacteria	Verrucomicrobiota	Kiritimatiellae	UBA8416	NA	NA	NA	CarAnox_MAG_1075_9				CarAnox_MAG_1075_9_33	33	50342	51628	D	kegg_hit	NA
dram	CarAnox_MAG_1075	91.22	2.48	Bacteria	Verrucomicrobiota	Kiritimatiellae	UBA8416	NA	NA	NA	CarAnox_MAG_1075_9				CarAnox_MAG_1075_9_33	33	50342	51628	D	peptidase_hit	NA
dram	CarAnox_MAG_1075	91.22	2.48	Bacteria	Verrucomicrobiota	Kiritimatiellae	UBA8416	NA	NA	NA	CarAnox_MAG_1075_9				CarAnox_MAG_1075_9_33	33	50342	51628	D	pfam_hits	ABC-2 type transporter [PF01061.27]; ABC-2 family transporter protein [PF12698.10]
dram	CarAnox_MAG_1075	91.22	2.48	Bacteria	Verrucomicrobiota	Kiritimatiellae	UBA8416	NA	NA	NA	CarAnox_MAG_1075_9				CarAnox_MAG_1075_9_34	34	51625	52371	C	kegg_hit	ABC-2 type transport system ATP-binding protein
dram	CarAnox_MAG_1075	91.22	2.48	Bacteria	Verrucomicrobiota	Kiritimatiellae	UBA8416	NA	NA	NA	CarAnox_MAG_1075_9				CarAnox_MAG_1075_9_34	34	51625	52371	C	peptidase_hit	NA
dram	CarAnox_MAG_1075	91.22	2.48	Bacteria	Verrucomicrobiota	Kiritimatiellae	UBA8416	NA	NA	NA	CarAnox_MAG_1075_9				CarAnox_MAG_1075_9_34	34	51625	52371	C	pfam_hits	ABC transporter [PF00005.30]
dram	CarAnox_MAG_1075	91.22	2.48	Bacteria	Verrucomicrobiota	Kiritimatiellae	UBA8416	NA	NA	NA	CarAnox_MAG_1075_9				CarAnox_MAG_1075_9_35	35	52475	54055	C	kegg_hit	histidine ammonia-lyase [EC:4.3.1.3]
dram	CarAnox_MAG_1075	91.22	2.48	Bacteria	Verrucomicrobiota	Kiritimatiellae	UBA8416	NA	NA	NA	CarAnox_MAG_1075_9				CarAnox_MAG_1075_9_35	35	52475	54055	C	peptidase_hit	NA
dram	CarAnox_MAG_1075	91.22	2.48	Bacteria	Verrucomicrobiota	Kiritimatiellae	UBA8416	NA	NA	NA	CarAnox_MAG_1075_9				CarAnox_MAG_1075_9_35	35	52475	54055	C	pfam_hits	Aromatic amino acid lyase [PF00221.22]
dram	CarAnox_MAG_1162	85.96	4.23	Bacteria	Planctomycetota	Phycisphaerae	UBA1845	NA	NA	NA	CarAnox_MAG_1162_69	RiPP	1	16247	CarAnox_MAG_1162_69_1	1	2	538	D	kegg_hit	NA
dram	CarAnox_MAG_1162	85.96	4.23	Bacteria	Planctomycetota	Phycisphaerae	UBA1845	NA	NA	NA	CarAnox_MAG_1162_69	RiPP	1	16247	CarAnox_MAG_1162_69_1	1	2	538	D	peptidase_hit	NA
dram	CarAnox_MAG_1162	85.96	4.23	Bacteria	Planctomycetota	Phycisphaerae	UBA1845	NA	NA	NA	CarAnox_MAG_1162_69	RiPP	1	16247	CarAnox_MAG_1162_69_1	1	2	538	D	pfam_hits	Phosphoenolpyruvate-dependent sugar phosphotransferase system, EIIA 2 [PF00359.25]
dram	CarAnox_MAG_1162	85.96	4.23	Bacteria	Planctomycetota	Phycisphaerae	UBA1845	NA	NA	NA	CarAnox_MAG_1162_69	RiPP	1	16247	CarAnox_MAG_1162_69_2	2	747	1931	D	kegg_hit	NA
dram	CarAnox_MAG_1162	85.96	4.23	Bacteria	Planctomycetota	Phycisphaerae	UBA1845	NA	NA	NA	CarAnox_MAG_1162_69	RiPP	1	16247	CarAnox_MAG_1162_69_2	2	747	1931	D	peptidase_hit	MER0128542 - family S9 unassigned peptidases (Thermobaculum terrenum) [S09.UPW]#S09X#{peptidase unit: 81-328}~source GEBA2500659859~
dram	CarAnox_MAG_1162	85.96	4.23	Bacteria	Planctomycetota	Phycisphaerae	UBA1845	NA	NA	NA	CarAnox_MAG_1162_69	RiPP	1	16247	CarAnox_MAG_1162_69_2	2	747	1931	D	pfam_hits	Abhydrolase family [PF12715.10]; Acetyl xylan esterase (AXE1) [PF05448.15]; Prolyl oligopeptidase family [PF00326.24]; Dienelactone hydrolase family [PF01738.21]; X-Pro dipeptidyl-peptidase (S15 family) [PF02129.21]
dram	CarAnox_MAG_1162	85.96	4.23	Bacteria	Planctomycetota	Phycisphaerae	UBA1845	NA	NA	NA	CarAnox_MAG_1162_69	RiPP	1	16247	CarAnox_MAG_1162_69_3	3	2131	4038	C	kegg_hit	uncharacterized protein
dram	CarAnox_MAG_1162	85.96	4.23	Bacteria	Planctomycetota	Phycisphaerae	UBA1845	NA	NA	NA	CarAnox_MAG_1162_69	RiPP	1	16247	CarAnox_MAG_1162_69_3	3	2131	4038	C	peptidase_hit	NA
dram	CarAnox_MAG_1162	85.96	4.23	Bacteria	Planctomycetota	Phycisphaerae	UBA1845	NA	NA	NA	CarAnox_MAG_1162_69	RiPP	1	16247	CarAnox_MAG_1162_69_3	3	2131	4038	C	pfam_hits	Beta-L-arabinofuranosidase, GH127 [PF07944.15]
dram	CarAnox_MAG_1162	85.96	4.23	Bacteria	Planctomycetota	Phycisphaerae	UBA1845	NA	NA	NA	CarAnox_MAG_1162_69	RiPP	1	16247	CarAnox_MAG_1162_69_4	4	4192	5367	D	kegg_hit	NA
dram	CarAnox_MAG_1162	85.96	4.23	Bacteria	Planctomycetota	Phycisphaerae	UBA1845	NA	NA	NA	CarAnox_MAG_1162_69	RiPP	1	16247	CarAnox_MAG_1162_69_4	4	4192	5367	D	peptidase_hit	NA
dram	CarAnox_MAG_1162	85.96	4.23	Bacteria	Planctomycetota	Phycisphaerae	UBA1845	NA	NA	NA	CarAnox_MAG_1162_69	RiPP	1	16247	CarAnox_MAG_1162_69_4	4	4192	5367	D	pfam_hits	Uncharacterised nucleotidyltransferase [PF14907.9]
dram	CarAnox_MAG_1162	85.96	4.23	Bacteria	Planctomycetota	Phycisphaerae	UBA1845	NA	NA	NA	CarAnox_MAG_1162_69	RiPP	1	16247	CarAnox_MAG_1162_69_5	5	5369	6328	D	kegg_hit	NA
dram	CarAnox_MAG_1162	85.96	4.23	Bacteria	Planctomycetota	Phycisphaerae	UBA1845	NA	NA	NA	CarAnox_MAG_1162_69	RiPP	1	16247	CarAnox_MAG_1162_69_5	5	5369	6328	D	peptidase_hit	NA
dram	CarAnox_MAG_1162	85.96	4.23	Bacteria	Planctomycetota	Phycisphaerae	UBA1845	NA	NA	NA	CarAnox_MAG_1162_69	RiPP	1	16247	CarAnox_MAG_1162_69_5	5	5369	6328	D	pfam_hits	HPr Serine kinase C-terminal domain [PF07475.15]
dram	CarAnox_MAG_1162	85.96	4.23	Bacteria	Planctomycetota	Phycisphaerae	UBA1845	NA	NA	NA	CarAnox_MAG_1162_69	RiPP	1	16247	CarAnox_MAG_1162_69_6	6	6325	6639	C	kegg_hit	pyrroloquinoline quinone biosynthesis protein D
dram	CarAnox_MAG_1162	85.96	4.23	Bacteria	Planctomycetota	Phycisphaerae	UBA1845	NA	NA	NA	CarAnox_MAG_1162_69	RiPP	1	16247	CarAnox_MAG_1162_69_6	6	6325	6639	C	peptidase_hit	NA
dram	CarAnox_MAG_1162	85.96	4.23	Bacteria	Planctomycetota	Phycisphaerae	UBA1845	NA	NA	NA	CarAnox_MAG_1162_69	RiPP	1	16247	CarAnox_MAG_1162_69_6	6	6325	6639	C	pfam_hits	Coenzyme PQQ synthesis protein D (PqqD) [PF05402.15]
dram	CarAnox_MAG_1162	85.96	4.23	Bacteria	Planctomycetota	Phycisphaerae	UBA1845	NA	NA	NA	CarAnox_MAG_1162_69	RiPP	1	16247	CarAnox_MAG_1162_69_7	7	6682	6897	E	kegg_hit	NA
dram	CarAnox_MAG_1162	85.96	4.23	Bacteria	Planctomycetota	Phycisphaerae	UBA1845	NA	NA	NA	CarAnox_MAG_1162_69	RiPP	1	16247	CarAnox_MAG_1162_69_7	7	6682	6897	E	peptidase_hit	NA
dram	CarAnox_MAG_1162	85.96	4.23	Bacteria	Planctomycetota	Phycisphaerae	UBA1845	NA	NA	NA	CarAnox_MAG_1162_69	RiPP	1	16247	CarAnox_MAG_1162_69_7	7	6682	6897	E	pfam_hits	NA
dram	CarAnox_MAG_1162	85.96	4.23	Bacteria	Planctomycetota	Phycisphaerae	UBA1845	NA	NA	NA	CarAnox_MAG_1162_69	RiPP	1	16247	CarAnox_MAG_1162_69_8	8	7142	8614	C	kegg_hit	anaerobic magnesium-protoporphyrin IX monomethyl ester cyclase [EC:1.21.98.3]
dram	CarAnox_MAG_1162	85.96	4.23	Bacteria	Planctomycetota	Phycisphaerae	UBA1845	NA	NA	NA	CarAnox_MAG_1162_69	RiPP	1	16247	CarAnox_MAG_1162_69_8	8	7142	8614	C	peptidase_hit	NA
dram	CarAnox_MAG_1162	85.96	4.23	Bacteria	Planctomycetota	Phycisphaerae	UBA1845	NA	NA	NA	CarAnox_MAG_1162_69	RiPP	1	16247	CarAnox_MAG_1162_69_8	8	7142	8614	C	pfam_hits	Radical SAM superfamily [PF04055.24]; B12 binding domain [PF02310.22]
dram	CarAnox_MAG_1162	85.96	4.23	Bacteria	Planctomycetota	Phycisphaerae	UBA1845	NA	NA	NA	CarAnox_MAG_1162_69	RiPP	1	16247	CarAnox_MAG_1162_69_9	9	8618	9268	E	kegg_hit	NA
dram	CarAnox_MAG_1162	85.96	4.23	Bacteria	Planctomycetota	Phycisphaerae	UBA1845	NA	NA	NA	CarAnox_MAG_1162_69	RiPP	1	16247	CarAnox_MAG_1162_69_9	9	8618	9268	E	peptidase_hit	NA
dram	CarAnox_MAG_1162	85.96	4.23	Bacteria	Planctomycetota	Phycisphaerae	UBA1845	NA	NA	NA	CarAnox_MAG_1162_69	RiPP	1	16247	CarAnox_MAG_1162_69_9	9	8618	9268	E	pfam_hits	NA
dram	CarAnox_MAG_1162	85.96	4.23	Bacteria	Planctomycetota	Phycisphaerae	UBA1845	NA	NA	NA	CarAnox_MAG_1162_69	RiPP	1	16247	CarAnox_MAG_1162_69_10	10	9431	9985	D	kegg_hit	NA
dram	CarAnox_MAG_1162	85.96	4.23	Bacteria	Planctomycetota	Phycisphaerae	UBA1845	NA	NA	NA	CarAnox_MAG_1162_69	RiPP	1	16247	CarAnox_MAG_1162_69_10	10	9431	9985	D	peptidase_hit	NA
dram	CarAnox_MAG_1162	85.96	4.23	Bacteria	Planctomycetota	Phycisphaerae	UBA1845	NA	NA	NA	CarAnox_MAG_1162_69	RiPP	1	16247	CarAnox_MAG_1162_69_10	10	9431	9985	D	pfam_hits	Isochorismatase family [PF00857.23]
dram	CarAnox_MAG_1162	85.96	4.23	Bacteria	Planctomycetota	Phycisphaerae	UBA1845	NA	NA	NA	CarAnox_MAG_1162_69	RiPP	1	16247	CarAnox_MAG_1162_69_11	11	10020	10805	C	kegg_hit	S-adenosyl-L-methionine hydrolase (adenosine-forming) [EC:3.13.2.3]
dram	CarAnox_MAG_1162	85.96	4.23	Bacteria	Planctomycetota	Phycisphaerae	UBA1845	NA	NA	NA	CarAnox_MAG_1162_69	RiPP	1	16247	CarAnox_MAG_1162_69_11	11	10020	10805	C	peptidase_hit	NA
dram	CarAnox_MAG_1162	85.96	4.23	Bacteria	Planctomycetota	Phycisphaerae	UBA1845	NA	NA	NA	CarAnox_MAG_1162_69	RiPP	1	16247	CarAnox_MAG_1162_69_11	11	10020	10805	C	pfam_hits	SAM hydroxide adenosyltransferase N-terminal domain [PF01887.19]; SAM hydroxide adenosyltransferase C-terminal domain [PF20257.1]
dram	CarAnox_MAG_1162	85.96	4.23	Bacteria	Planctomycetota	Phycisphaerae	UBA1845	NA	NA	NA	CarAnox_MAG_1162_69	RiPP	1	16247	CarAnox_MAG_1162_69_12	12	11117	12010	C	kegg_hit	3-hydroxyisobutyrate dehydrogenase [EC:1.1.1.31]
dram	CarAnox_MAG_1162	85.96	4.23	Bacteria	Planctomycetota	Phycisphaerae	UBA1845	NA	NA	NA	CarAnox_MAG_1162_69	RiPP	1	16247	CarAnox_MAG_1162_69_12	12	11117	12010	C	peptidase_hit	NA
dram	CarAnox_MAG_1162	85.96	4.23	Bacteria	Planctomycetota	Phycisphaerae	UBA1845	NA	NA	NA	CarAnox_MAG_1162_69	RiPP	1	16247	CarAnox_MAG_1162_69_12	12	11117	12010	C	pfam_hits	NAD binding domain of 6-phosphogluconate dehydrogenase [PF03446.18]; NAD-binding of NADP-dependent 3-hydroxyisobutyrate dehydrogenase [PF14833.9]
dram	CarAnox_MAG_1162	85.96	4.23	Bacteria	Planctomycetota	Phycisphaerae	UBA1845	NA	NA	NA	CarAnox_MAG_1162_69	RiPP	1	16247	CarAnox_MAG_1162_69_13	13	12160	14562	E	kegg_hit	NA
dram	CarAnox_MAG_1162	85.96	4.23	Bacteria	Planctomycetota	Phycisphaerae	UBA1845	NA	NA	NA	CarAnox_MAG_1162_69	RiPP	1	16247	CarAnox_MAG_1162_69_13	13	12160	14562	E	peptidase_hit	NA
dram	CarAnox_MAG_1162	85.96	4.23	Bacteria	Planctomycetota	Phycisphaerae	UBA1845	NA	NA	NA	CarAnox_MAG_1162_69	RiPP	1	16247	CarAnox_MAG_1162_69_13	13	12160	14562	E	pfam_hits	NA
dram	CarAnox_MAG_1162	85.96	4.23	Bacteria	Planctomycetota	Phycisphaerae	UBA1845	NA	NA	NA	CarAnox_MAG_1162_69	RiPP	1	16247	CarAnox_MAG_1162_69_14	14	14907	16040	D	kegg_hit	NA
dram	CarAnox_MAG_1162	85.96	4.23	Bacteria	Planctomycetota	Phycisphaerae	UBA1845	NA	NA	NA	CarAnox_MAG_1162_69	RiPP	1	16247	CarAnox_MAG_1162_69_14	14	14907	16040	D	peptidase_hit	NA
dram	CarAnox_MAG_1162	85.96	4.23	Bacteria	Planctomycetota	Phycisphaerae	UBA1845	NA	NA	NA	CarAnox_MAG_1162_69	RiPP	1	16247	CarAnox_MAG_1162_69_14	14	14907	16040	D	pfam_hits	Bacterial regulatory proteins, gntR family [PF00392.24]; Periplasmic binding protein-like domain [PF13377.9]; Periplasmic binding proteins and sugar binding domain of LacI family [PF00532.24]
dram	CarAnox_MAG_1179	95.97	4.25	Bacteria	Desulfobacterota	Syntrophorhabdia	NA	NA	NA	NA	CarAnox_MAG_1179_194	NRPS-PKS hybrid	1	10548	CarAnox_MAG_1179_194_1	1	1	201	E	kegg_hit	NA
dram	CarAnox_MAG_1179	95.97	4.25	Bacteria	Desulfobacterota	Syntrophorhabdia	NA	NA	NA	NA	CarAnox_MAG_1179_194	NRPS-PKS hybrid	1	10548	CarAnox_MAG_1179_194_1	1	1	201	E	peptidase_hit	NA
dram	CarAnox_MAG_1179	95.97	4.25	Bacteria	Desulfobacterota	Syntrophorhabdia	NA	NA	NA	NA	CarAnox_MAG_1179_194	NRPS-PKS hybrid	1	10548	CarAnox_MAG_1179_194_1	1	1	201	E	pfam_hits	NA
dram	CarAnox_MAG_1179	95.97	4.25	Bacteria	Desulfobacterota	Syntrophorhabdia	NA	NA	NA	NA	CarAnox_MAG_1179_194	NRPS-PKS hybrid	1	10548	CarAnox_MAG_1179_194_2	2	263	1390	C	kegg_hit	3-oxoacyl-[acyl-carrier-protein] synthase III [EC:2.3.1.180]
dram	CarAnox_MAG_1179	95.97	4.25	Bacteria	Desulfobacterota	Syntrophorhabdia	NA	NA	NA	NA	CarAnox_MAG_1179_194	NRPS-PKS hybrid	1	10548	CarAnox_MAG_1179_194_2	2	263	1390	C	peptidase_hit	NA
dram	CarAnox_MAG_1179	95.97	4.25	Bacteria	Desulfobacterota	Syntrophorhabdia	NA	NA	NA	NA	CarAnox_MAG_1179_194	NRPS-PKS hybrid	1	10548	CarAnox_MAG_1179_194_2	2	263	1390	C	pfam_hits	Chalcone and stilbene synthases, N-terminal domain [PF00195.22]; 3-Oxoacyl-[acyl-carrier-protein (ACP)] synthase III C terminal [PF08541.13]; Thiolase, N-terminal domain [PF00108.26]; 3-Oxoacyl-[acyl-carrier-protein (ACP)] synthase III [PF08545.13]
dram	CarAnox_MAG_1179	95.97	4.25	Bacteria	Desulfobacterota	Syntrophorhabdia	NA	NA	NA	NA	CarAnox_MAG_1179_194	NRPS-PKS hybrid	1	10548	CarAnox_MAG_1179_194_3	3	1427	3922	D	kegg_hit	NA
dram	CarAnox_MAG_1179	95.97	4.25	Bacteria	Desulfobacterota	Syntrophorhabdia	NA	NA	NA	NA	CarAnox_MAG_1179_194	NRPS-PKS hybrid	1	10548	CarAnox_MAG_1179_194_3	3	1427	3922	D	peptidase_hit	NA
dram	CarAnox_MAG_1179	95.97	4.25	Bacteria	Desulfobacterota	Syntrophorhabdia	NA	NA	NA	NA	CarAnox_MAG_1179_194	NRPS-PKS hybrid	1	10548	CarAnox_MAG_1179_194_3	3	1427	3922	D	pfam_hits	Aminotransferase class-III [PF00202.24]
dram	CarAnox_MAG_1179	95.97	4.25	Bacteria	Desulfobacterota	Syntrophorhabdia	NA	NA	NA	NA	CarAnox_MAG_1179_194	NRPS-PKS hybrid	1	10548	CarAnox_MAG_1179_194_4	4	3951	6101	C	kegg_hit	acyl carrier protein
dram	CarAnox_MAG_1179	95.97	4.25	Bacteria	Desulfobacterota	Syntrophorhabdia	NA	NA	NA	NA	CarAnox_MAG_1179_194	NRPS-PKS hybrid	1	10548	CarAnox_MAG_1179_194_4	4	3951	6101	C	peptidase_hit	NA
dram	CarAnox_MAG_1179	95.97	4.25	Bacteria	Desulfobacterota	Syntrophorhabdia	NA	NA	NA	NA	CarAnox_MAG_1179_194	NRPS-PKS hybrid	1	10548	CarAnox_MAG_1179_194_4	4	3951	6101	C	pfam_hits	AMP-binding enzyme [PF00501.31]; Phosphopantetheine attachment site [PF00550.28]
dram	CarAnox_MAG_1179	95.97	4.25	Bacteria	Desulfobacterota	Syntrophorhabdia	NA	NA	NA	NA	CarAnox_MAG_1179_194	NRPS-PKS hybrid	1	10548	CarAnox_MAG_1179_194_5	5	6122	7135	C	kegg_hit	3-oxoacyl-[acyl-carrier-protein] synthase III [EC:2.3.1.180]
dram	CarAnox_MAG_1179	95.97	4.25	Bacteria	Desulfobacterota	Syntrophorhabdia	NA	NA	NA	NA	CarAnox_MAG_1179_194	NRPS-PKS hybrid	1	10548	CarAnox_MAG_1179_194_5	5	6122	7135	C	peptidase_hit	NA
dram	CarAnox_MAG_1179	95.97	4.25	Bacteria	Desulfobacterota	Syntrophorhabdia	NA	NA	NA	NA	CarAnox_MAG_1179_194	NRPS-PKS hybrid	1	10548	CarAnox_MAG_1179_194_5	5	6122	7135	C	pfam_hits	3-Oxoacyl-[acyl-carrier-protein (ACP)] synthase III C terminal [PF08541.13]; Chalcone and stilbene synthases, N-terminal domain [PF00195.22]; 3-Oxoacyl-[acyl-carrier-protein (ACP)] synthase III [PF08545.13]; Thiolase, N-terminal domain [PF00108.26]
dram	CarAnox_MAG_1179	95.97	4.25	Bacteria	Desulfobacterota	Syntrophorhabdia	NA	NA	NA	NA	CarAnox_MAG_1179_194	NRPS-PKS hybrid	1	10548	CarAnox_MAG_1179_194_6	6	7162	8295	D	kegg_hit	NA
dram	CarAnox_MAG_1179	95.97	4.25	Bacteria	Desulfobacterota	Syntrophorhabdia	NA	NA	NA	NA	CarAnox_MAG_1179_194	NRPS-PKS hybrid	1	10548	CarAnox_MAG_1179_194_6	6	7162	8295	D	peptidase_hit	NA
dram	CarAnox_MAG_1179	95.97	4.25	Bacteria	Desulfobacterota	Syntrophorhabdia	NA	NA	NA	NA	CarAnox_MAG_1179_194	NRPS-PKS hybrid	1	10548	CarAnox_MAG_1179_194_6	6	7162	8295	D	pfam_hits	Myristoyl-CoA:protein N-myristoyltransferase, N-terminal domain [PF01233.22]
dram	CarAnox_MAG_1179	95.97	4.25	Bacteria	Desulfobacterota	Syntrophorhabdia	NA	NA	NA	NA	CarAnox_MAG_1179_194	NRPS-PKS hybrid	1	10548	CarAnox_MAG_1179_194_7	7	8309	10546	D	kegg_hit	NA
dram	CarAnox_MAG_1179	95.97	4.25	Bacteria	Desulfobacterota	Syntrophorhabdia	NA	NA	NA	NA	CarAnox_MAG_1179_194	NRPS-PKS hybrid	1	10548	CarAnox_MAG_1179_194_7	7	8309	10546	D	peptidase_hit	NA
dram	CarAnox_MAG_1179	95.97	4.25	Bacteria	Desulfobacterota	Syntrophorhabdia	NA	NA	NA	NA	CarAnox_MAG_1179_194	NRPS-PKS hybrid	1	10548	CarAnox_MAG_1179_194_7	7	8309	10546	D	pfam_hits	Beta-ketoacyl synthase, N-terminal domain [PF00109.29]; Beta-ketoacyl synthase, C-terminal domain [PF02801.25]; Ketoacyl-synthetase C-terminal extension [PF16197.8]; Acyl transferase domain [PF00698.24]; Phosphopantetheine attachment site [PF00550.28]
dram	CarAnox_MAG_1190	87.09	1.06	Bacteria	Pseudomonadota	Gammaproteobacteria	Woeseiales	Woeseiaceae	SZUA-117	NA	CarAnox_MAG_1190_52	RiPP	1	14979	CarAnox_MAG_1190_52_1	1	125	2779	D	kegg_hit	NA
dram	CarAnox_MAG_1190	87.09	1.06	Bacteria	Pseudomonadota	Gammaproteobacteria	Woeseiales	Woeseiaceae	SZUA-117	NA	CarAnox_MAG_1190_52	RiPP	1	14979	CarAnox_MAG_1190_52_1	1	125	2779	D	peptidase_hit	NA
dram	CarAnox_MAG_1190	87.09	1.06	Bacteria	Pseudomonadota	Gammaproteobacteria	Woeseiales	Woeseiaceae	SZUA-117	NA	CarAnox_MAG_1190_52	RiPP	1	14979	CarAnox_MAG_1190_52_1	1	125	2779	D	pfam_hits	FG-GAP-like repeat [PF13517.9]; Putative Ig domain [PF05345.15]; Bacterial Ig domain [PF17963.4]; Cadherin-like domain [PF17892.4]
dram	CarAnox_MAG_1190	87.09	1.06	Bacteria	Pseudomonadota	Gammaproteobacteria	Woeseiales	Woeseiaceae	SZUA-117	NA	CarAnox_MAG_1190_52	RiPP	1	14979	CarAnox_MAG_1190_52_2	2	2859	4415	E	kegg_hit	NA
dram	CarAnox_MAG_1190	87.09	1.06	Bacteria	Pseudomonadota	Gammaproteobacteria	Woeseiales	Woeseiaceae	SZUA-117	NA	CarAnox_MAG_1190_52	RiPP	1	14979	CarAnox_MAG_1190_52_2	2	2859	4415	E	peptidase_hit	NA
dram	CarAnox_MAG_1190	87.09	1.06	Bacteria	Pseudomonadota	Gammaproteobacteria	Woeseiales	Woeseiaceae	SZUA-117	NA	CarAnox_MAG_1190_52	RiPP	1	14979	CarAnox_MAG_1190_52_2	2	2859	4415	E	pfam_hits	NA
dram	CarAnox_MAG_1190	87.09	1.06	Bacteria	Pseudomonadota	Gammaproteobacteria	Woeseiales	Woeseiaceae	SZUA-117	NA	CarAnox_MAG_1190_52	RiPP	1	14979	CarAnox_MAG_1190_52_3	3	4662	4979	D	kegg_hit	NA
dram	CarAnox_MAG_1190	87.09	1.06	Bacteria	Pseudomonadota	Gammaproteobacteria	Woeseiales	Woeseiaceae	SZUA-117	NA	CarAnox_MAG_1190_52	RiPP	1	14979	CarAnox_MAG_1190_52_3	3	4662	4979	D	peptidase_hit	NA
dram	CarAnox_MAG_1190	87.09	1.06	Bacteria	Pseudomonadota	Gammaproteobacteria	Woeseiales	Woeseiaceae	SZUA-117	NA	CarAnox_MAG_1190_52	RiPP	1	14979	CarAnox_MAG_1190_52_3	3	4662	4979	D	pfam_hits	Coenzyme PQQ synthesis protein D (PqqD) [PF05402.15]
dram	CarAnox_MAG_1190	87.09	1.06	Bacteria	Pseudomonadota	Gammaproteobacteria	Woeseiales	Woeseiaceae	SZUA-117	NA	CarAnox_MAG_1190_52	RiPP	1	14979	CarAnox_MAG_1190_52_4	4	5621	6949	D	kegg_hit	NA
dram	CarAnox_MAG_1190	87.09	1.06	Bacteria	Pseudomonadota	Gammaproteobacteria	Woeseiales	Woeseiaceae	SZUA-117	NA	CarAnox_MAG_1190_52	RiPP	1	14979	CarAnox_MAG_1190_52_4	4	5621	6949	D	peptidase_hit	MER0286455 - family U69 unassigned peptidases (Shewanella baltica) [U69.UPW]#U69#{peptidase unit: 1203-1456}~source YP_005271428~
dram	CarAnox_MAG_1190	87.09	1.06	Bacteria	Pseudomonadota	Gammaproteobacteria	Woeseiales	Woeseiaceae	SZUA-117	NA	CarAnox_MAG_1190_52	RiPP	1	14979	CarAnox_MAG_1190_52_4	4	5621	6949	D	pfam_hits	Putative Ig domain [PF05345.15]
dram	CarAnox_MAG_1190	87.09	1.06	Bacteria	Pseudomonadota	Gammaproteobacteria	Woeseiales	Woeseiaceae	SZUA-117	NA	CarAnox_MAG_1190_52	RiPP	1	14979	CarAnox_MAG_1190_52_5	5	6963	9005	D	kegg_hit	NA
dram	CarAnox_MAG_1190	87.09	1.06	Bacteria	Pseudomonadota	Gammaproteobacteria	Woeseiales	Woeseiaceae	SZUA-117	NA	CarAnox_MAG_1190_52	RiPP	1	14979	CarAnox_MAG_1190_52_5	5	6963	9005	D	peptidase_hit	NA
dram	CarAnox_MAG_1190	87.09	1.06	Bacteria	Pseudomonadota	Gammaproteobacteria	Woeseiales	Woeseiaceae	SZUA-117	NA	CarAnox_MAG_1190_52	RiPP	1	14979	CarAnox_MAG_1190_52_5	5	6963	9005	D	pfam_hits	Histidine kinase-, DNA gyrase B-, and HSP90-like ATPase [PF02518.29]; GAF domain [PF13492.9]
dram	CarAnox_MAG_1190	87.09	1.06	Bacteria	Pseudomonadota	Gammaproteobacteria	Woeseiales	Woeseiaceae	SZUA-117	NA	CarAnox_MAG_1190_52	RiPP	1	14979	CarAnox_MAG_1190_52_6	6	9032	10384	C	kegg_hit	phosphomannomutase [EC:5.4.2.8]
dram	CarAnox_MAG_1190	87.09	1.06	Bacteria	Pseudomonadota	Gammaproteobacteria	Woeseiales	Woeseiaceae	SZUA-117	NA	CarAnox_MAG_1190_52	RiPP	1	14979	CarAnox_MAG_1190_52_6	6	9032	10384	C	peptidase_hit	NA
dram	CarAnox_MAG_1190	87.09	1.06	Bacteria	Pseudomonadota	Gammaproteobacteria	Woeseiales	Woeseiaceae	SZUA-117	NA	CarAnox_MAG_1190_52	RiPP	1	14979	CarAnox_MAG_1190_52_6	6	9032	10384	C	pfam_hits	Phosphoglucomutase/phosphomannomutase, alpha/beta/alpha domain I [PF02878.19]; Phosphoglucomutase/phosphomannomutase, alpha/beta/alpha domain II [PF02879.19]; Phosphoglucomutase/phosphomannomutase, alpha/beta/alpha domain III [PF02880.19]; Phosphoglucomutase/phosphomannomutase, C-terminal domain [PF00408.23]
dram	CarAnox_MAG_1190	87.09	1.06	Bacteria	Pseudomonadota	Gammaproteobacteria	Woeseiales	Woeseiaceae	SZUA-117	NA	CarAnox_MAG_1190_52	RiPP	1	14979	CarAnox_MAG_1190_52_7	7	10412	11878	C	kegg_hit	mannose-1-phosphate guanylyltransferase / mannose-6-phosphate isomerase [EC:2.7.7.13 5.3.1.8]
dram	CarAnox_MAG_1190	87.09	1.06	Bacteria	Pseudomonadota	Gammaproteobacteria	Woeseiales	Woeseiaceae	SZUA-117	NA	CarAnox_MAG_1190_52	RiPP	1	14979	CarAnox_MAG_1190_52_7	7	10412	11878	C	peptidase_hit	NA
dram	CarAnox_MAG_1190	87.09	1.06	Bacteria	Pseudomonadota	Gammaproteobacteria	Woeseiales	Woeseiaceae	SZUA-117	NA	CarAnox_MAG_1190_52	RiPP	1	14979	CarAnox_MAG_1190_52_7	7	10412	11878	C	pfam_hits	Mannose-6-phosphate isomerase [PF01050.21]; Nucleotidyl transferase [PF00483.26]; Cupin [PF00190.25]
dram	CarAnox_MAG_1190	87.09	1.06	Bacteria	Pseudomonadota	Gammaproteobacteria	Woeseiales	Woeseiaceae	SZUA-117	NA	CarAnox_MAG_1190_52	RiPP	1	14979	CarAnox_MAG_1190_52_8	8	11919	13262	C	kegg_hit	UDPglucose 6-dehydrogenase [EC:1.1.1.22]
dram	CarAnox_MAG_1190	87.09	1.06	Bacteria	Pseudomonadota	Gammaproteobacteria	Woeseiales	Woeseiaceae	SZUA-117	NA	CarAnox_MAG_1190_52	RiPP	1	14979	CarAnox_MAG_1190_52_8	8	11919	13262	C	peptidase_hit	NA
dram	CarAnox_MAG_1190	87.09	1.06	Bacteria	Pseudomonadota	Gammaproteobacteria	Woeseiales	Woeseiaceae	SZUA-117	NA	CarAnox_MAG_1190_52	RiPP	1	14979	CarAnox_MAG_1190_52_8	8	11919	13262	C	pfam_hits	UDP-glucose/GDP-mannose dehydrogenase family, NAD binding domain [PF03721.17]; UDP-glucose/GDP-mannose dehydrogenase family, central domain [PF00984.22]; UDP-glucose/GDP-mannose dehydrogenase family, UDP binding domain [PF03720.18]
dram	CarAnox_MAG_1190	87.09	1.06	Bacteria	Pseudomonadota	Gammaproteobacteria	Woeseiales	Woeseiaceae	SZUA-117	NA	CarAnox_MAG_1190_52	RiPP	1	14979	CarAnox_MAG_1190_52_9	9	13358	14062	E	kegg_hit	NA
dram	CarAnox_MAG_1190	87.09	1.06	Bacteria	Pseudomonadota	Gammaproteobacteria	Woeseiales	Woeseiaceae	SZUA-117	NA	CarAnox_MAG_1190_52	RiPP	1	14979	CarAnox_MAG_1190_52_9	9	13358	14062	E	peptidase_hit	NA
dram	CarAnox_MAG_1190	87.09	1.06	Bacteria	Pseudomonadota	Gammaproteobacteria	Woeseiales	Woeseiaceae	SZUA-117	NA	CarAnox_MAG_1190_52	RiPP	1	14979	CarAnox_MAG_1190_52_9	9	13358	14062	E	pfam_hits	NA
dram	CarAnox_MAG_1190	87.09	1.06	Bacteria	Pseudomonadota	Gammaproteobacteria	Woeseiales	Woeseiaceae	SZUA-117	NA	CarAnox_MAG_1190_52	RiPP	1	14979	CarAnox_MAG_1190_52_10	10	14082	17168	D	kegg_hit	NA
dram	CarAnox_MAG_1190	87.09	1.06	Bacteria	Pseudomonadota	Gammaproteobacteria	Woeseiales	Woeseiaceae	SZUA-117	NA	CarAnox_MAG_1190_52	RiPP	1	14979	CarAnox_MAG_1190_52_10	10	14082	17168	D	peptidase_hit	MER0282975 - family U69 unassigned peptidases (Azospirillum lipoferum) [U69.UPW]#U69#{peptidase unit: 1680-2020}~source YP_005040816~
dram	CarAnox_MAG_1190	87.09	1.06	Bacteria	Pseudomonadota	Gammaproteobacteria	Woeseiales	Woeseiaceae	SZUA-117	NA	CarAnox_MAG_1190_52	RiPP	1	14979	CarAnox_MAG_1190_52_10	10	14082	17168	D	pfam_hits	Domain of unknown function (DUF5011) [PF16403.8]; FG-GAP-like repeat [PF13517.9]; Putative Ig domain [PF05345.15]; Cadherin-like domain [PF17892.4]; Bacterial Ig domain [PF17963.4]
dram	CarAnox_MAG_1190	87.09	1.06	Bacteria	Pseudomonadota	Gammaproteobacteria	Woeseiales	Woeseiaceae	SZUA-117	NA	CarAnox_MAG_1190_80	NRPS	1	12212	CarAnox_MAG_1190_80_1	1	12	767	D	kegg_hit	NA
dram	CarAnox_MAG_1190	87.09	1.06	Bacteria	Pseudomonadota	Gammaproteobacteria	Woeseiales	Woeseiaceae	SZUA-117	NA	CarAnox_MAG_1190_80	NRPS	1	12212	CarAnox_MAG_1190_80_1	1	12	767	D	peptidase_hit	NA
dram	CarAnox_MAG_1190	87.09	1.06	Bacteria	Pseudomonadota	Gammaproteobacteria	Woeseiales	Woeseiaceae	SZUA-117	NA	CarAnox_MAG_1190_80	NRPS	1	12212	CarAnox_MAG_1190_80_1	1	12	767	D	pfam_hits	Protein of unknown function (DUF3108) [PF11306.11]
dram	CarAnox_MAG_1190	87.09	1.06	Bacteria	Pseudomonadota	Gammaproteobacteria	Woeseiales	Woeseiaceae	SZUA-117	NA	CarAnox_MAG_1190_80	NRPS	1	12212	CarAnox_MAG_1190_80_2	2	769	1527	D	kegg_hit	NA
dram	CarAnox_MAG_1190	87.09	1.06	Bacteria	Pseudomonadota	Gammaproteobacteria	Woeseiales	Woeseiaceae	SZUA-117	NA	CarAnox_MAG_1190_80	NRPS	1	12212	CarAnox_MAG_1190_80_2	2	769	1527	D	peptidase_hit	NA
dram	CarAnox_MAG_1190	87.09	1.06	Bacteria	Pseudomonadota	Gammaproteobacteria	Woeseiales	Woeseiaceae	SZUA-117	NA	CarAnox_MAG_1190_80	NRPS	1	12212	CarAnox_MAG_1190_80_2	2	769	1527	D	pfam_hits	Domain of unknown function (DUF374) [PF04028.16]
dram	CarAnox_MAG_1190	87.09	1.06	Bacteria	Pseudomonadota	Gammaproteobacteria	Woeseiales	Woeseiaceae	SZUA-117	NA	CarAnox_MAG_1190_80	NRPS	1	12212	CarAnox_MAG_1190_80_3	3	1741	3054	D	kegg_hit	NA
dram	CarAnox_MAG_1190	87.09	1.06	Bacteria	Pseudomonadota	Gammaproteobacteria	Woeseiales	Woeseiaceae	SZUA-117	NA	CarAnox_MAG_1190_80	NRPS	1	12212	CarAnox_MAG_1190_80_3	3	1741	3054	D	peptidase_hit	NA
dram	CarAnox_MAG_1190	87.09	1.06	Bacteria	Pseudomonadota	Gammaproteobacteria	Woeseiales	Woeseiaceae	SZUA-117	NA	CarAnox_MAG_1190_80	NRPS	1	12212	CarAnox_MAG_1190_80_3	3	1741	3054	D	pfam_hits	Cytochrome P450 [PF00067.25]
dram	CarAnox_MAG_1190	87.09	1.06	Bacteria	Pseudomonadota	Gammaproteobacteria	Woeseiales	Woeseiaceae	SZUA-117	NA	CarAnox_MAG_1190_80	NRPS	1	12212	CarAnox_MAG_1190_80_4	4	3061	4995	D	kegg_hit	NA
dram	CarAnox_MAG_1190	87.09	1.06	Bacteria	Pseudomonadota	Gammaproteobacteria	Woeseiales	Woeseiaceae	SZUA-117	NA	CarAnox_MAG_1190_80	NRPS	1	12212	CarAnox_MAG_1190_80_4	4	3061	4995	D	peptidase_hit	NA
dram	CarAnox_MAG_1190	87.09	1.06	Bacteria	Pseudomonadota	Gammaproteobacteria	Woeseiales	Woeseiaceae	SZUA-117	NA	CarAnox_MAG_1190_80	NRPS	1	12212	CarAnox_MAG_1190_80_4	4	3061	4995	D	pfam_hits	AMP-binding enzyme [PF00501.31]; Phosphopantetheine attachment site [PF00550.28]
dram	CarAnox_MAG_1190	87.09	1.06	Bacteria	Pseudomonadota	Gammaproteobacteria	Woeseiales	Woeseiaceae	SZUA-117	NA	CarAnox_MAG_1190_80	NRPS	1	12212	CarAnox_MAG_1190_80_5	5	5036	6004	C	kegg_hit	3-oxoacyl-[acyl-carrier-protein] synthase III [EC:2.3.1.180]
dram	CarAnox_MAG_1190	87.09	1.06	Bacteria	Pseudomonadota	Gammaproteobacteria	Woeseiales	Woeseiaceae	SZUA-117	NA	CarAnox_MAG_1190_80	NRPS	1	12212	CarAnox_MAG_1190_80_5	5	5036	6004	C	peptidase_hit	NA
dram	CarAnox_MAG_1190	87.09	1.06	Bacteria	Pseudomonadota	Gammaproteobacteria	Woeseiales	Woeseiaceae	SZUA-117	NA	CarAnox_MAG_1190_80	NRPS	1	12212	CarAnox_MAG_1190_80_5	5	5036	6004	C	pfam_hits	3-Oxoacyl-[acyl-carrier-protein (ACP)] synthase III C terminal [PF08541.13]; 3-Oxoacyl-[acyl-carrier-protein (ACP)] synthase III [PF08545.13]; Chalcone and stilbene synthases, N-terminal domain [PF00195.22]; Thiolase, N-terminal domain [PF00108.26]
dram	CarAnox_MAG_1190	87.09	1.06	Bacteria	Pseudomonadota	Gammaproteobacteria	Woeseiales	Woeseiaceae	SZUA-117	NA	CarAnox_MAG_1190_80	NRPS	1	12212	CarAnox_MAG_1190_80_6	6	6219	6527	E	kegg_hit	NA
dram	CarAnox_MAG_1190	87.09	1.06	Bacteria	Pseudomonadota	Gammaproteobacteria	Woeseiales	Woeseiaceae	SZUA-117	NA	CarAnox_MAG_1190_80	NRPS	1	12212	CarAnox_MAG_1190_80_6	6	6219	6527	E	peptidase_hit	NA
dram	CarAnox_MAG_1190	87.09	1.06	Bacteria	Pseudomonadota	Gammaproteobacteria	Woeseiales	Woeseiaceae	SZUA-117	NA	CarAnox_MAG_1190_80	NRPS	1	12212	CarAnox_MAG_1190_80_6	6	6219	6527	E	pfam_hits	NA
dram	CarAnox_MAG_1190	87.09	1.06	Bacteria	Pseudomonadota	Gammaproteobacteria	Woeseiales	Woeseiaceae	SZUA-117	NA	CarAnox_MAG_1190_80	NRPS	1	12212	CarAnox_MAG_1190_80_7	7	7023	8534	C	kegg_hit	enediyne biosynthesis protein E4
dram	CarAnox_MAG_1190	87.09	1.06	Bacteria	Pseudomonadota	Gammaproteobacteria	Woeseiales	Woeseiaceae	SZUA-117	NA	CarAnox_MAG_1190_80	NRPS	1	12212	CarAnox_MAG_1190_80_7	7	7023	8534	C	peptidase_hit	NA
dram	CarAnox_MAG_1190	87.09	1.06	Bacteria	Pseudomonadota	Gammaproteobacteria	Woeseiales	Woeseiaceae	SZUA-117	NA	CarAnox_MAG_1190_80	NRPS	1	12212	CarAnox_MAG_1190_80_7	7	7023	8534	C	pfam_hits	ASPIC and UnbV [PF07593.15]; FG-GAP-like repeat [PF13517.9]
dram	CarAnox_MAG_1190	87.09	1.06	Bacteria	Pseudomonadota	Gammaproteobacteria	Woeseiales	Woeseiaceae	SZUA-117	NA	CarAnox_MAG_1190_80	NRPS	1	12212	CarAnox_MAG_1190_80_8	8	8563	9303	D	kegg_hit	NA
dram	CarAnox_MAG_1190	87.09	1.06	Bacteria	Pseudomonadota	Gammaproteobacteria	Woeseiales	Woeseiaceae	SZUA-117	NA	CarAnox_MAG_1190_80	NRPS	1	12212	CarAnox_MAG_1190_80_8	8	8563	9303	D	peptidase_hit	NA
dram	CarAnox_MAG_1190	87.09	1.06	Bacteria	Pseudomonadota	Gammaproteobacteria	Woeseiales	Woeseiaceae	SZUA-117	NA	CarAnox_MAG_1190_80	NRPS	1	12212	CarAnox_MAG_1190_80_8	8	8563	9303	D	pfam_hits	Putative serine esterase (DUF676) [PF05057.17]; Palmitoyl protein thioesterase [PF02089.18]; Lecithin:cholesterol acyltransferase [PF02450.18]; PGAP1-like protein [PF07819.16]; Serine aminopeptidase, S33 [PF12146.11]
dram	CarAnox_MAG_1190	87.09	1.06	Bacteria	Pseudomonadota	Gammaproteobacteria	Woeseiales	Woeseiaceae	SZUA-117	NA	CarAnox_MAG_1190_80	NRPS	1	12212	CarAnox_MAG_1190_80_9	9	10071	12194	D	kegg_hit	NA
dram	CarAnox_MAG_1190	87.09	1.06	Bacteria	Pseudomonadota	Gammaproteobacteria	Woeseiales	Woeseiaceae	SZUA-117	NA	CarAnox_MAG_1190_80	NRPS	1	12212	CarAnox_MAG_1190_80_9	9	10071	12194	D	peptidase_hit	NA
dram	CarAnox_MAG_1190	87.09	1.06	Bacteria	Pseudomonadota	Gammaproteobacteria	Woeseiales	Woeseiaceae	SZUA-117	NA	CarAnox_MAG_1190_80	NRPS	1	12212	CarAnox_MAG_1190_80_9	9	10071	12194	D	pfam_hits	Cytochrome C oxidase, cbb3-type, subunit III [PF13442.9]; PQQ-like domain [PF13360.9]
dram	CarAnox_MAG_1243	96.88	0.93	Archaea	Altiarchaeota	Altiarchaeia	SCGC-AAA252-I15	SCGC-AAA252-I15	NA	NA	CarAnox_MAG_1243_4	RiPP	1	20288	CarAnox_MAG_1243_4_1	1	3	1241	D	kegg_hit	NA
dram	CarAnox_MAG_1243	96.88	0.93	Archaea	Altiarchaeota	Altiarchaeia	SCGC-AAA252-I15	SCGC-AAA252-I15	NA	NA	CarAnox_MAG_1243_4	RiPP	1	20288	CarAnox_MAG_1243_4_1	1	3	1241	D	peptidase_hit	MER0704190 - subfamily C1A non-peptidase homologues (Smithella sp. D17) [C01.UNA]#C01A#{peptidase unit: 124-327}~source A0A094JVU6~
dram	CarAnox_MAG_1243	96.88	0.93	Archaea	Altiarchaeota	Altiarchaeia	SCGC-AAA252-I15	SCGC-AAA252-I15	NA	NA	CarAnox_MAG_1243_4	RiPP	1	20288	CarAnox_MAG_1243_4_1	1	3	1241	D	pfam_hits	Papain family cysteine protease [PF00112.26]
dram	CarAnox_MAG_1243	96.88	0.93	Archaea	Altiarchaeota	Altiarchaeia	SCGC-AAA252-I15	SCGC-AAA252-I15	NA	NA	CarAnox_MAG_1243_4	RiPP	1	20288	CarAnox_MAG_1243_4_2	2	1238	1837	C	kegg_hit	uncharacterized protein
dram	CarAnox_MAG_1243	96.88	0.93	Archaea	Altiarchaeota	Altiarchaeia	SCGC-AAA252-I15	SCGC-AAA252-I15	NA	NA	CarAnox_MAG_1243_4	RiPP	1	20288	CarAnox_MAG_1243_4_2	2	1238	1837	C	peptidase_hit	NA
dram	CarAnox_MAG_1243	96.88	0.93	Archaea	Altiarchaeota	Altiarchaeia	SCGC-AAA252-I15	SCGC-AAA252-I15	NA	NA	CarAnox_MAG_1243_4	RiPP	1	20288	CarAnox_MAG_1243_4_2	2	1238	1837	C	pfam_hits	Domain of unknown function (DUF333) [PF03891.18]
dram	CarAnox_MAG_1243	96.88	0.93	Archaea	Altiarchaeota	Altiarchaeia	SCGC-AAA252-I15	SCGC-AAA252-I15	NA	NA	CarAnox_MAG_1243_4	RiPP	1	20288	CarAnox_MAG_1243_4_3	3	1874	8200	D	kegg_hit	NA
dram	CarAnox_MAG_1243	96.88	0.93	Archaea	Altiarchaeota	Altiarchaeia	SCGC-AAA252-I15	SCGC-AAA252-I15	NA	NA	CarAnox_MAG_1243_4	RiPP	1	20288	CarAnox_MAG_1243_4_3	3	1874	8200	D	peptidase_hit	MER0293143 - family M26 non-peptidase homologues (Methylophaga sp. JAM7) [M26.UNW]#M26#{peptidase unit: 505-818}~source YP_006293694~
dram	CarAnox_MAG_1243	96.88	0.93	Archaea	Altiarchaeota	Altiarchaeia	SCGC-AAA252-I15	SCGC-AAA252-I15	NA	NA	CarAnox_MAG_1243_4	RiPP	1	20288	CarAnox_MAG_1243_4_3	3	1874	8200	D	pfam_hits	Right handed beta helix region [PF13229.9]; Periplasmic copper-binding protein (NosD) [PF05048.16]; M26 IgA1-specific Metallo-endopeptidase N-terminal region [PF05342.17]
dram	CarAnox_MAG_1243	96.88	0.93	Archaea	Altiarchaeota	Altiarchaeia	SCGC-AAA252-I15	SCGC-AAA252-I15	NA	NA	CarAnox_MAG_1243_4	RiPP	1	20288	CarAnox_MAG_1243_4_4	4	8234	8698	E	kegg_hit	NA
dram	CarAnox_MAG_1243	96.88	0.93	Archaea	Altiarchaeota	Altiarchaeia	SCGC-AAA252-I15	SCGC-AAA252-I15	NA	NA	CarAnox_MAG_1243_4	RiPP	1	20288	CarAnox_MAG_1243_4_4	4	8234	8698	E	peptidase_hit	NA
dram	CarAnox_MAG_1243	96.88	0.93	Archaea	Altiarchaeota	Altiarchaeia	SCGC-AAA252-I15	SCGC-AAA252-I15	NA	NA	CarAnox_MAG_1243_4	RiPP	1	20288	CarAnox_MAG_1243_4_4	4	8234	8698	E	pfam_hits	NA
dram	CarAnox_MAG_1243	96.88	0.93	Archaea	Altiarchaeota	Altiarchaeia	SCGC-AAA252-I15	SCGC-AAA252-I15	NA	NA	CarAnox_MAG_1243_4	RiPP	1	20288	CarAnox_MAG_1243_4_5	5	8712	10361	C	kegg_hit	elongator complex protein 3 (tRNA uridine(34) acetyltransferase) [EC:2.3.1.-]
dram	CarAnox_MAG_1243	96.88	0.93	Archaea	Altiarchaeota	Altiarchaeia	SCGC-AAA252-I15	SCGC-AAA252-I15	NA	NA	CarAnox_MAG_1243_4	RiPP	1	20288	CarAnox_MAG_1243_4_5	5	8712	10361	C	peptidase_hit	NA
dram	CarAnox_MAG_1243	96.88	0.93	Archaea	Altiarchaeota	Altiarchaeia	SCGC-AAA252-I15	SCGC-AAA252-I15	NA	NA	CarAnox_MAG_1243_4	RiPP	1	20288	CarAnox_MAG_1243_4_5	5	8712	10361	C	pfam_hits	Radical_SAM C-terminal domain [PF16199.8]
dram	CarAnox_MAG_1243	96.88	0.93	Archaea	Altiarchaeota	Altiarchaeia	SCGC-AAA252-I15	SCGC-AAA252-I15	NA	NA	CarAnox_MAG_1243_4	RiPP	1	20288	CarAnox_MAG_1243_4_6	6	10363	10935	C	kegg_hit	fumarate hydratase subunit beta [EC:4.2.1.2]
dram	CarAnox_MAG_1243	96.88	0.93	Archaea	Altiarchaeota	Altiarchaeia	SCGC-AAA252-I15	SCGC-AAA252-I15	NA	NA	CarAnox_MAG_1243_4	RiPP	1	20288	CarAnox_MAG_1243_4_6	6	10363	10935	C	peptidase_hit	NA
dram	CarAnox_MAG_1243	96.88	0.93	Archaea	Altiarchaeota	Altiarchaeia	SCGC-AAA252-I15	SCGC-AAA252-I15	NA	NA	CarAnox_MAG_1243_4	RiPP	1	20288	CarAnox_MAG_1243_4_6	6	10363	10935	C	pfam_hits	Fumarase C-terminus [PF05683.15]
dram	CarAnox_MAG_1243	96.88	0.93	Archaea	Altiarchaeota	Altiarchaeia	SCGC-AAA252-I15	SCGC-AAA252-I15	NA	NA	CarAnox_MAG_1243_4	RiPP	1	20288	CarAnox_MAG_1243_4_7	7	10928	11794	D	kegg_hit	NA
dram	CarAnox_MAG_1243	96.88	0.93	Archaea	Altiarchaeota	Altiarchaeia	SCGC-AAA252-I15	SCGC-AAA252-I15	NA	NA	CarAnox_MAG_1243_4	RiPP	1	20288	CarAnox_MAG_1243_4_7	7	10928	11794	D	peptidase_hit	NA
dram	CarAnox_MAG_1243	96.88	0.93	Archaea	Altiarchaeota	Altiarchaeia	SCGC-AAA252-I15	SCGC-AAA252-I15	NA	NA	CarAnox_MAG_1243_4	RiPP	1	20288	CarAnox_MAG_1243_4_7	7	10928	11794	D	pfam_hits	Fumarate hydratase (Fumerase) [PF05681.17]
dram	CarAnox_MAG_1243	96.88	0.93	Archaea	Altiarchaeota	Altiarchaeia	SCGC-AAA252-I15	SCGC-AAA252-I15	NA	NA	CarAnox_MAG_1243_4	RiPP	1	20288	CarAnox_MAG_1243_4_8	8	11852	12673	D	kegg_hit	NA
dram	CarAnox_MAG_1243	96.88	0.93	Archaea	Altiarchaeota	Altiarchaeia	SCGC-AAA252-I15	SCGC-AAA252-I15	NA	NA	CarAnox_MAG_1243_4	RiPP	1	20288	CarAnox_MAG_1243_4_8	8	11852	12673	D	peptidase_hit	NA
dram	CarAnox_MAG_1243	96.88	0.93	Archaea	Altiarchaeota	Altiarchaeia	SCGC-AAA252-I15	SCGC-AAA252-I15	NA	NA	CarAnox_MAG_1243_4	RiPP	1	20288	CarAnox_MAG_1243_4_8	8	11852	12673	D	pfam_hits	Cyclohydrolase (MCH) [PF02289.19]
dram	CarAnox_MAG_1243	96.88	0.93	Archaea	Altiarchaeota	Altiarchaeia	SCGC-AAA252-I15	SCGC-AAA252-I15	NA	NA	CarAnox_MAG_1243_4	RiPP	1	20288	CarAnox_MAG_1243_4_9	9	12677	13129	D	kegg_hit	NA
dram	CarAnox_MAG_1243	96.88	0.93	Archaea	Altiarchaeota	Altiarchaeia	SCGC-AAA252-I15	SCGC-AAA252-I15	NA	NA	CarAnox_MAG_1243_4	RiPP	1	20288	CarAnox_MAG_1243_4_9	9	12677	13129	D	peptidase_hit	NA
dram	CarAnox_MAG_1243	96.88	0.93	Archaea	Altiarchaeota	Altiarchaeia	SCGC-AAA252-I15	SCGC-AAA252-I15	NA	NA	CarAnox_MAG_1243_4	RiPP	1	20288	CarAnox_MAG_1243_4_9	9	12677	13129	D	pfam_hits	Cytidylyltransferase-like [PF01467.29]
dram	CarAnox_MAG_1243	96.88	0.93	Archaea	Altiarchaeota	Altiarchaeia	SCGC-AAA252-I15	SCGC-AAA252-I15	NA	NA	CarAnox_MAG_1243_4	RiPP	1	20288	CarAnox_MAG_1243_4_10	10	13167	14519	E	kegg_hit	NA
dram	CarAnox_MAG_1243	96.88	0.93	Archaea	Altiarchaeota	Altiarchaeia	SCGC-AAA252-I15	SCGC-AAA252-I15	NA	NA	CarAnox_MAG_1243_4	RiPP	1	20288	CarAnox_MAG_1243_4_10	10	13167	14519	E	peptidase_hit	NA
dram	CarAnox_MAG_1243	96.88	0.93	Archaea	Altiarchaeota	Altiarchaeia	SCGC-AAA252-I15	SCGC-AAA252-I15	NA	NA	CarAnox_MAG_1243_4	RiPP	1	20288	CarAnox_MAG_1243_4_10	10	13167	14519	E	pfam_hits	NA
dram	CarAnox_MAG_1243	96.88	0.93	Archaea	Altiarchaeota	Altiarchaeia	SCGC-AAA252-I15	SCGC-AAA252-I15	NA	NA	CarAnox_MAG_1243_4	RiPP	1	20288	CarAnox_MAG_1243_4_11	11	14562	15674	D	kegg_hit	NA
dram	CarAnox_MAG_1243	96.88	0.93	Archaea	Altiarchaeota	Altiarchaeia	SCGC-AAA252-I15	SCGC-AAA252-I15	NA	NA	CarAnox_MAG_1243_4	RiPP	1	20288	CarAnox_MAG_1243_4_11	11	14562	15674	D	peptidase_hit	NA
dram	CarAnox_MAG_1243	96.88	0.93	Archaea	Altiarchaeota	Altiarchaeia	SCGC-AAA252-I15	SCGC-AAA252-I15	NA	NA	CarAnox_MAG_1243_4	RiPP	1	20288	CarAnox_MAG_1243_4_11	11	14562	15674	D	pfam_hits	Protein export membrane protein [PF02355.19]
dram	CarAnox_MAG_1243	96.88	0.93	Archaea	Altiarchaeota	Altiarchaeia	SCGC-AAA252-I15	SCGC-AAA252-I15	NA	NA	CarAnox_MAG_1243_4	RiPP	1	20288	CarAnox_MAG_1243_4_12	12	15626	17242	D	kegg_hit	NA
dram	CarAnox_MAG_1243	96.88	0.93	Archaea	Altiarchaeota	Altiarchaeia	SCGC-AAA252-I15	SCGC-AAA252-I15	NA	NA	CarAnox_MAG_1243_4	RiPP	1	20288	CarAnox_MAG_1243_4_12	12	15626	17242	D	peptidase_hit	NA
dram	CarAnox_MAG_1243	96.88	0.93	Archaea	Altiarchaeota	Altiarchaeia	SCGC-AAA252-I15	SCGC-AAA252-I15	NA	NA	CarAnox_MAG_1243_4	RiPP	1	20288	CarAnox_MAG_1243_4_12	12	15626	17242	D	pfam_hits	Protein export membrane protein [PF02355.19]
dram	CarAnox_MAG_1243	96.88	0.93	Archaea	Altiarchaeota	Altiarchaeia	SCGC-AAA252-I15	SCGC-AAA252-I15	NA	NA	CarAnox_MAG_1243_4	RiPP	1	20288	CarAnox_MAG_1243_4_13	13	17305	17616	E	kegg_hit	NA
dram	CarAnox_MAG_1243	96.88	0.93	Archaea	Altiarchaeota	Altiarchaeia	SCGC-AAA252-I15	SCGC-AAA252-I15	NA	NA	CarAnox_MAG_1243_4	RiPP	1	20288	CarAnox_MAG_1243_4_13	13	17305	17616	E	peptidase_hit	NA
dram	CarAnox_MAG_1243	96.88	0.93	Archaea	Altiarchaeota	Altiarchaeia	SCGC-AAA252-I15	SCGC-AAA252-I15	NA	NA	CarAnox_MAG_1243_4	RiPP	1	20288	CarAnox_MAG_1243_4_13	13	17305	17616	E	pfam_hits	NA
dram	CarAnox_MAG_1243	96.88	0.93	Archaea	Altiarchaeota	Altiarchaeia	SCGC-AAA252-I15	SCGC-AAA252-I15	NA	NA	CarAnox_MAG_1243_4	RiPP	1	20288	CarAnox_MAG_1243_4_14	14	17609	19567	C	kegg_hit	V/A-type H+/Na+-transporting ATPase subunit I
dram	CarAnox_MAG_1243	96.88	0.93	Archaea	Altiarchaeota	Altiarchaeia	SCGC-AAA252-I15	SCGC-AAA252-I15	NA	NA	CarAnox_MAG_1243_4	RiPP	1	20288	CarAnox_MAG_1243_4_14	14	17609	19567	C	peptidase_hit	NA
dram	CarAnox_MAG_1243	96.88	0.93	Archaea	Altiarchaeota	Altiarchaeia	SCGC-AAA252-I15	SCGC-AAA252-I15	NA	NA	CarAnox_MAG_1243_4	RiPP	1	20288	CarAnox_MAG_1243_4_14	14	17609	19567	C	pfam_hits	V-type ATPase 116kDa subunit family [PF01496.22]
dram	CarAnox_MAG_1243	96.88	0.93	Archaea	Altiarchaeota	Altiarchaeia	SCGC-AAA252-I15	SCGC-AAA252-I15	NA	NA	CarAnox_MAG_1243_4	RiPP	1	20288	CarAnox_MAG_1243_4_15	15	19589	20086	C	kegg_hit	V/A-type H+/Na+-transporting ATPase subunit K
dram	CarAnox_MAG_1243	96.88	0.93	Archaea	Altiarchaeota	Altiarchaeia	SCGC-AAA252-I15	SCGC-AAA252-I15	NA	NA	CarAnox_MAG_1243_4	RiPP	1	20288	CarAnox_MAG_1243_4_15	15	19589	20086	C	peptidase_hit	NA
dram	CarAnox_MAG_1243	96.88	0.93	Archaea	Altiarchaeota	Altiarchaeia	SCGC-AAA252-I15	SCGC-AAA252-I15	NA	NA	CarAnox_MAG_1243_4	RiPP	1	20288	CarAnox_MAG_1243_4_15	15	19589	20086	C	pfam_hits	ATP synthase subunit C [PF00137.24]
dram	CarAnox_MAG_1243	96.88	0.93	Archaea	Altiarchaeota	Altiarchaeia	SCGC-AAA252-I15	SCGC-AAA252-I15	NA	NA	CarAnox_MAG_1243_4	RiPP	1	20288	CarAnox_MAG_1243_4_16	16	20087	20653	E	kegg_hit	NA
dram	CarAnox_MAG_1243	96.88	0.93	Archaea	Altiarchaeota	Altiarchaeia	SCGC-AAA252-I15	SCGC-AAA252-I15	NA	NA	CarAnox_MAG_1243_4				CarAnox_MAG_1243_4_16	16	20087	20653	E	peptidase_hit	NA
dram	CarAnox_MAG_1243	96.88	0.93	Archaea	Altiarchaeota	Altiarchaeia	SCGC-AAA252-I15	SCGC-AAA252-I15	NA	NA	CarAnox_MAG_1243_4				CarAnox_MAG_1243_4_16	16	20087	20653	E	pfam_hits	NA
dram	CarAnox_MAG_1243	96.88	0.93	Archaea	Altiarchaeota	Altiarchaeia	SCGC-AAA252-I15	SCGC-AAA252-I15	NA	NA	CarAnox_MAG_1243_4				CarAnox_MAG_1243_4_17	17	20654	21712	C	kegg_hit	V/A-type H+/Na+-transporting ATPase subunit C
dram	CarAnox_MAG_1243	96.88	0.93	Archaea	Altiarchaeota	Altiarchaeia	SCGC-AAA252-I15	SCGC-AAA252-I15	NA	NA	CarAnox_MAG_1243_4				CarAnox_MAG_1243_4_17	17	20654	21712	C	peptidase_hit	NA
dram	CarAnox_MAG_1243	96.88	0.93	Archaea	Altiarchaeota	Altiarchaeia	SCGC-AAA252-I15	SCGC-AAA252-I15	NA	NA	CarAnox_MAG_1243_4				CarAnox_MAG_1243_4_17	17	20654	21712	C	pfam_hits	ATP synthase (C/AC39) subunit [PF01992.19]
dram	CarAnox_MAG_1243	96.88	0.93	Archaea	Altiarchaeota	Altiarchaeia	SCGC-AAA252-I15	SCGC-AAA252-I15	NA	NA	CarAnox_MAG_1243_4				CarAnox_MAG_1243_4_18	18	21702	22004	E	kegg_hit	NA
dram	CarAnox_MAG_1243	96.88	0.93	Archaea	Altiarchaeota	Altiarchaeia	SCGC-AAA252-I15	SCGC-AAA252-I15	NA	NA	CarAnox_MAG_1243_4				CarAnox_MAG_1243_4_18	18	21702	22004	E	peptidase_hit	NA
dram	CarAnox_MAG_1243	96.88	0.93	Archaea	Altiarchaeota	Altiarchaeia	SCGC-AAA252-I15	SCGC-AAA252-I15	NA	NA	CarAnox_MAG_1243_4				CarAnox_MAG_1243_4_18	18	21702	22004	E	pfam_hits	NA
dram	CarAnox_MAG_1243	96.88	0.93	Archaea	Altiarchaeota	Altiarchaeia	SCGC-AAA252-I15	SCGC-AAA252-I15	NA	NA	CarAnox_MAG_1243_4				CarAnox_MAG_1243_4_19	19	22001	23728	C	kegg_hit	V/A-type H+/Na+-transporting ATPase subunit A [EC:7.1.2.2 7.2.2.1]
dram	CarAnox_MAG_1243	96.88	0.93	Archaea	Altiarchaeota	Altiarchaeia	SCGC-AAA252-I15	SCGC-AAA252-I15	NA	NA	CarAnox_MAG_1243_4				CarAnox_MAG_1243_4_19	19	22001	23728	C	peptidase_hit	NA
dram	CarAnox_MAG_1243	96.88	0.93	Archaea	Altiarchaeota	Altiarchaeia	SCGC-AAA252-I15	SCGC-AAA252-I15	NA	NA	CarAnox_MAG_1243_4				CarAnox_MAG_1243_4_19	19	22001	23728	C	pfam_hits	ATP synthase alpha/beta family, nucleotide-binding domain [PF00006.28]; ATPsynthase alpha/beta subunit N-term extension [PF16886.8]; ATP synthase alpha/beta family, beta-barrel domain [PF02874.26]
dram	CarAnox_MAG_1243	96.88	0.93	Archaea	Altiarchaeota	Altiarchaeia	SCGC-AAA252-I15	SCGC-AAA252-I15	NA	NA	CarAnox_MAG_1243_4				CarAnox_MAG_1243_4_20	20	23725	25107	C	kegg_hit	V/A-type H+/Na+-transporting ATPase subunit B
dram	CarAnox_MAG_1243	96.88	0.93	Archaea	Altiarchaeota	Altiarchaeia	SCGC-AAA252-I15	SCGC-AAA252-I15	NA	NA	CarAnox_MAG_1243_4				CarAnox_MAG_1243_4_20	20	23725	25107	C	peptidase_hit	NA
dram	CarAnox_MAG_1243	96.88	0.93	Archaea	Altiarchaeota	Altiarchaeia	SCGC-AAA252-I15	SCGC-AAA252-I15	NA	NA	CarAnox_MAG_1243_4				CarAnox_MAG_1243_4_20	20	23725	25107	C	pfam_hits	ATP synthase alpha/beta family, nucleotide-binding domain [PF00006.28]
dram	CarAnox_MAG_1243	96.88	0.93	Archaea	Altiarchaeota	Altiarchaeia	SCGC-AAA252-I15	SCGC-AAA252-I15	NA	NA	CarAnox_MAG_1243_4				CarAnox_MAG_1243_4_21	21	25104	25736	C	kegg_hit	V/A-type H+/Na+-transporting ATPase subunit D
dram	CarAnox_MAG_1243	96.88	0.93	Archaea	Altiarchaeota	Altiarchaeia	SCGC-AAA252-I15	SCGC-AAA252-I15	NA	NA	CarAnox_MAG_1243_4				CarAnox_MAG_1243_4_21	21	25104	25736	C	peptidase_hit	NA
dram	CarAnox_MAG_1243	96.88	0.93	Archaea	Altiarchaeota	Altiarchaeia	SCGC-AAA252-I15	SCGC-AAA252-I15	NA	NA	CarAnox_MAG_1243_4				CarAnox_MAG_1243_4_21	21	25104	25736	C	pfam_hits	ATP synthase subunit D [PF01813.20]
dram	CarAnox_MAG_1243	96.88	0.93	Archaea	Altiarchaeota	Altiarchaeia	SCGC-AAA252-I15	SCGC-AAA252-I15	NA	NA	CarAnox_MAG_1243_4				CarAnox_MAG_1243_4_22	22	25733	26044	E	kegg_hit	NA
dram	CarAnox_MAG_1243	96.88	0.93	Archaea	Altiarchaeota	Altiarchaeia	SCGC-AAA252-I15	SCGC-AAA252-I15	NA	NA	CarAnox_MAG_1243_4				CarAnox_MAG_1243_4_22	22	25733	26044	E	peptidase_hit	NA
dram	CarAnox_MAG_1243	96.88	0.93	Archaea	Altiarchaeota	Altiarchaeia	SCGC-AAA252-I15	SCGC-AAA252-I15	NA	NA	CarAnox_MAG_1243_4				CarAnox_MAG_1243_4_22	22	25733	26044	E	pfam_hits	NA
dram	CarAnox_MAG_1243	96.88	0.93	Archaea	Altiarchaeota	Altiarchaeia	SCGC-AAA252-I15	SCGC-AAA252-I15	NA	NA	CarAnox_MAG_1243_4				CarAnox_MAG_1243_4_23	23	26041	26460	D	kegg_hit	NA
dram	CarAnox_MAG_1243	96.88	0.93	Archaea	Altiarchaeota	Altiarchaeia	SCGC-AAA252-I15	SCGC-AAA252-I15	NA	NA	CarAnox_MAG_1243_4				CarAnox_MAG_1243_4_23	23	26041	26460	D	peptidase_hit	NA
dram	CarAnox_MAG_1243	96.88	0.93	Archaea	Altiarchaeota	Altiarchaeia	SCGC-AAA252-I15	SCGC-AAA252-I15	NA	NA	CarAnox_MAG_1243_4				CarAnox_MAG_1243_4_23	23	26041	26460	D	pfam_hits	CBS domain [PF00571.31]
dram	CarAnox_MAG_1243	96.88	0.93	Archaea	Altiarchaeota	Altiarchaeia	SCGC-AAA252-I15	SCGC-AAA252-I15	NA	NA	CarAnox_MAG_1243_4				CarAnox_MAG_1243_4_24	24	26435	27022	E	kegg_hit	NA
dram	CarAnox_MAG_1243	96.88	0.93	Archaea	Altiarchaeota	Altiarchaeia	SCGC-AAA252-I15	SCGC-AAA252-I15	NA	NA	CarAnox_MAG_1243_4				CarAnox_MAG_1243_4_24	24	26435	27022	E	peptidase_hit	NA
dram	CarAnox_MAG_1243	96.88	0.93	Archaea	Altiarchaeota	Altiarchaeia	SCGC-AAA252-I15	SCGC-AAA252-I15	NA	NA	CarAnox_MAG_1243_4				CarAnox_MAG_1243_4_24	24	26435	27022	E	pfam_hits	NA
dram	CarAnox_MAG_1243	96.88	0.93	Archaea	Altiarchaeota	Altiarchaeia	SCGC-AAA252-I15	SCGC-AAA252-I15	NA	NA	CarAnox_MAG_1243_4				CarAnox_MAG_1243_4_25	25	27087	28070	C	kegg_hit	ketol-acid reductoisomerase [EC:1.1.1.86]
dram	CarAnox_MAG_1243	96.88	0.93	Archaea	Altiarchaeota	Altiarchaeia	SCGC-AAA252-I15	SCGC-AAA252-I15	NA	NA	CarAnox_MAG_1243_4				CarAnox_MAG_1243_4_25	25	27087	28070	C	peptidase_hit	NA
dram	CarAnox_MAG_1243	96.88	0.93	Archaea	Altiarchaeota	Altiarchaeia	SCGC-AAA252-I15	SCGC-AAA252-I15	NA	NA	CarAnox_MAG_1243_4				CarAnox_MAG_1243_4_25	25	27087	28070	C	pfam_hits	Acetohydroxy acid isomeroreductase, NADPH-binding domain [PF07991.15]; Acetohydroxy acid isomeroreductase, catalytic domain [PF01450.22]; S-adenosyl-L-homocysteine hydrolase, NAD binding domain [PF00670.24]; D-isomer specific 2-hydroxyacid dehydrogenase, NAD binding domain [PF02826.22]; NAD binding domain of 6-phosphogluconate dehydrogenase [PF03446.18]
dram	CarAnox_MAG_1243	96.88	0.93	Archaea	Altiarchaeota	Altiarchaeia	SCGC-AAA252-I15	SCGC-AAA252-I15	NA	NA	CarAnox_MAG_1243_4				CarAnox_MAG_1243_4_26	26	28102	31548	E	kegg_hit	NA
dram	CarAnox_MAG_1243	96.88	0.93	Archaea	Altiarchaeota	Altiarchaeia	SCGC-AAA252-I15	SCGC-AAA252-I15	NA	NA	CarAnox_MAG_1243_4				CarAnox_MAG_1243_4_26	26	28102	31548	E	peptidase_hit	NA
dram	CarAnox_MAG_1243	96.88	0.93	Archaea	Altiarchaeota	Altiarchaeia	SCGC-AAA252-I15	SCGC-AAA252-I15	NA	NA	CarAnox_MAG_1243_4				CarAnox_MAG_1243_4_26	26	28102	31548	E	pfam_hits	NA
dram	CarAnox_MAG_1243	96.88	0.93	Archaea	Altiarchaeota	Altiarchaeia	SCGC-AAA252-I15	SCGC-AAA252-I15	NA	NA	CarAnox_MAG_1243_4				CarAnox_MAG_1243_4_27	27	31571	32386	C	kegg_hit	5-oxopent-3-ene-1,2,5-tricarboxylate decarboxylase / 2-hydroxyhepta-2,4-diene-1,7-dioate isomerase [EC:4.1.1.68 5.3.3.-]
dram	CarAnox_MAG_1243	96.88	0.93	Archaea	Altiarchaeota	Altiarchaeia	SCGC-AAA252-I15	SCGC-AAA252-I15	NA	NA	CarAnox_MAG_1243_4				CarAnox_MAG_1243_4_27	27	31571	32386	C	peptidase_hit	NA
dram	CarAnox_MAG_1243	96.88	0.93	Archaea	Altiarchaeota	Altiarchaeia	SCGC-AAA252-I15	SCGC-AAA252-I15	NA	NA	CarAnox_MAG_1243_4				CarAnox_MAG_1243_4_27	27	31571	32386	C	pfam_hits	Fumarylacetoacetate (FAA) hydrolase family [PF01557.21]
dram	CarAnox_MAG_1243	96.88	0.93	Archaea	Altiarchaeota	Altiarchaeia	SCGC-AAA252-I15	SCGC-AAA252-I15	NA	NA	CarAnox_MAG_1243_4				CarAnox_MAG_1243_4_28	28	32425	34266	E	kegg_hit	NA
dram	CarAnox_MAG_1243	96.88	0.93	Archaea	Altiarchaeota	Altiarchaeia	SCGC-AAA252-I15	SCGC-AAA252-I15	NA	NA	CarAnox_MAG_1243_4				CarAnox_MAG_1243_4_28	28	32425	34266	E	peptidase_hit	NA
dram	CarAnox_MAG_1243	96.88	0.93	Archaea	Altiarchaeota	Altiarchaeia	SCGC-AAA252-I15	SCGC-AAA252-I15	NA	NA	CarAnox_MAG_1243_4				CarAnox_MAG_1243_4_28	28	32425	34266	E	pfam_hits	NA
dram	CarAnox_MAG_1243	96.88	0.93	Archaea	Altiarchaeota	Altiarchaeia	SCGC-AAA252-I15	SCGC-AAA252-I15	NA	NA	CarAnox_MAG_1243_4				CarAnox_MAG_1243_4_29	29	34268	35236	E	kegg_hit	NA
dram	CarAnox_MAG_1243	96.88	0.93	Archaea	Altiarchaeota	Altiarchaeia	SCGC-AAA252-I15	SCGC-AAA252-I15	NA	NA	CarAnox_MAG_1243_4				CarAnox_MAG_1243_4_29	29	34268	35236	E	peptidase_hit	NA
dram	CarAnox_MAG_1243	96.88	0.93	Archaea	Altiarchaeota	Altiarchaeia	SCGC-AAA252-I15	SCGC-AAA252-I15	NA	NA	CarAnox_MAG_1243_4				CarAnox_MAG_1243_4_29	29	34268	35236	E	pfam_hits	NA
dram	CarAnox_MAG_1243	96.88	0.93	Archaea	Altiarchaeota	Altiarchaeia	SCGC-AAA252-I15	SCGC-AAA252-I15	NA	NA	CarAnox_MAG_1243_4				CarAnox_MAG_1243_4_30	30	35282	35812	E	kegg_hit	NA
dram	CarAnox_MAG_1243	96.88	0.93	Archaea	Altiarchaeota	Altiarchaeia	SCGC-AAA252-I15	SCGC-AAA252-I15	NA	NA	CarAnox_MAG_1243_4				CarAnox_MAG_1243_4_30	30	35282	35812	E	peptidase_hit	NA
dram	CarAnox_MAG_1243	96.88	0.93	Archaea	Altiarchaeota	Altiarchaeia	SCGC-AAA252-I15	SCGC-AAA252-I15	NA	NA	CarAnox_MAG_1243_4				CarAnox_MAG_1243_4_30	30	35282	35812	E	pfam_hits	NA
dram	CarAnox_MAG_1243	96.88	0.93	Archaea	Altiarchaeota	Altiarchaeia	SCGC-AAA252-I15	SCGC-AAA252-I15	NA	NA	CarAnox_MAG_1243_4				CarAnox_MAG_1243_4_31	31	35814	36590	C	kegg_hit	imidazole glycerol-phosphate synthase subunit HisF [EC:4.3.2.10]
dram	CarAnox_MAG_1243	96.88	0.93	Archaea	Altiarchaeota	Altiarchaeia	SCGC-AAA252-I15	SCGC-AAA252-I15	NA	NA	CarAnox_MAG_1243_4				CarAnox_MAG_1243_4_31	31	35814	36590	C	peptidase_hit	NA
dram	CarAnox_MAG_1243	96.88	0.93	Archaea	Altiarchaeota	Altiarchaeia	SCGC-AAA252-I15	SCGC-AAA252-I15	NA	NA	CarAnox_MAG_1243_4				CarAnox_MAG_1243_4_31	31	35814	36590	C	pfam_hits	Histidine biosynthesis protein [PF00977.24]
dram	CarAnox_MAG_1243	96.88	0.93	Archaea	Altiarchaeota	Altiarchaeia	SCGC-AAA252-I15	SCGC-AAA252-I15	NA	NA	CarAnox_MAG_1243_4				CarAnox_MAG_1243_4_32	32	36593	38278	C	kegg_hit	acetolactate synthase I/II/III large subunit [EC:2.2.1.6]
dram	CarAnox_MAG_1243	96.88	0.93	Archaea	Altiarchaeota	Altiarchaeia	SCGC-AAA252-I15	SCGC-AAA252-I15	NA	NA	CarAnox_MAG_1243_4				CarAnox_MAG_1243_4_32	32	36593	38278	C	peptidase_hit	NA
dram	CarAnox_MAG_1243	96.88	0.93	Archaea	Altiarchaeota	Altiarchaeia	SCGC-AAA252-I15	SCGC-AAA252-I15	NA	NA	CarAnox_MAG_1243_4				CarAnox_MAG_1243_4_32	32	36593	38278	C	pfam_hits	Thiamine pyrophosphate enzyme, N-terminal TPP binding domain [PF02776.21]; Thiamine pyrophosphate enzyme, central domain [PF00205.25]; Thiamine pyrophosphate enzyme, C-terminal TPP binding domain [PF02775.24]
dram	CarAnox_MAG_1243	96.88	0.93	Archaea	Altiarchaeota	Altiarchaeia	SCGC-AAA252-I15	SCGC-AAA252-I15	NA	NA	CarAnox_MAG_1243_4				CarAnox_MAG_1243_4_33	33	38330	39478	E	kegg_hit	NA
dram	CarAnox_MAG_1243	96.88	0.93	Archaea	Altiarchaeota	Altiarchaeia	SCGC-AAA252-I15	SCGC-AAA252-I15	NA	NA	CarAnox_MAG_1243_4				CarAnox_MAG_1243_4_33	33	38330	39478	E	peptidase_hit	NA
dram	CarAnox_MAG_1243	96.88	0.93	Archaea	Altiarchaeota	Altiarchaeia	SCGC-AAA252-I15	SCGC-AAA252-I15	NA	NA	CarAnox_MAG_1243_4				CarAnox_MAG_1243_4_33	33	38330	39478	E	pfam_hits	NA
dram	CarAnox_MAG_1243	96.88	0.93	Archaea	Altiarchaeota	Altiarchaeia	SCGC-AAA252-I15	SCGC-AAA252-I15	NA	NA	CarAnox_MAG_1243_4				CarAnox_MAG_1243_4_34	34	39527	40996	C	kegg_hit	restriction system protein
dram	CarAnox_MAG_1243	96.88	0.93	Archaea	Altiarchaeota	Altiarchaeia	SCGC-AAA252-I15	SCGC-AAA252-I15	NA	NA	CarAnox_MAG_1243_4				CarAnox_MAG_1243_4_34	34	39527	40996	C	peptidase_hit	NA
dram	CarAnox_MAG_1243	96.88	0.93	Archaea	Altiarchaeota	Altiarchaeia	SCGC-AAA252-I15	SCGC-AAA252-I15	NA	NA	CarAnox_MAG_1243_4				CarAnox_MAG_1243_4_34	34	39527	40996	C	pfam_hits	Restriction endonuclease [PF04471.15]
dram	CarAnox_MAG_1243	96.88	0.93	Archaea	Altiarchaeota	Altiarchaeia	SCGC-AAA252-I15	SCGC-AAA252-I15	NA	NA	CarAnox_MAG_1243_4				CarAnox_MAG_1243_4_35	35	40989	41456	D	kegg_hit	NA
dram	CarAnox_MAG_1243	96.88	0.93	Archaea	Altiarchaeota	Altiarchaeia	SCGC-AAA252-I15	SCGC-AAA252-I15	NA	NA	CarAnox_MAG_1243_4				CarAnox_MAG_1243_4_35	35	40989	41456	D	peptidase_hit	NA
dram	CarAnox_MAG_1243	96.88	0.93	Archaea	Altiarchaeota	Altiarchaeia	SCGC-AAA252-I15	SCGC-AAA252-I15	NA	NA	CarAnox_MAG_1243_4				CarAnox_MAG_1243_4_35	35	40989	41456	D	pfam_hits	Winged helix-turn-helix DNA-binding [PF13412.9]
dram	CarAnox_MAG_1243	96.88	0.93	Archaea	Altiarchaeota	Altiarchaeia	SCGC-AAA252-I15	SCGC-AAA252-I15	NA	NA	CarAnox_MAG_1243_4				CarAnox_MAG_1243_4_36	36	41705	42061	E	kegg_hit	NA
dram	CarAnox_MAG_1243	96.88	0.93	Archaea	Altiarchaeota	Altiarchaeia	SCGC-AAA252-I15	SCGC-AAA252-I15	NA	NA	CarAnox_MAG_1243_4				CarAnox_MAG_1243_4_36	36	41705	42061	E	peptidase_hit	NA
dram	CarAnox_MAG_1243	96.88	0.93	Archaea	Altiarchaeota	Altiarchaeia	SCGC-AAA252-I15	SCGC-AAA252-I15	NA	NA	CarAnox_MAG_1243_4				CarAnox_MAG_1243_4_36	36	41705	42061	E	pfam_hits	NA
dram	CarAnox_MAG_1243	96.88	0.93	Archaea	Altiarchaeota	Altiarchaeia	SCGC-AAA252-I15	SCGC-AAA252-I15	NA	NA	CarAnox_MAG_1243_4				CarAnox_MAG_1243_4_37	37	42079	42780	E	kegg_hit	NA
dram	CarAnox_MAG_1243	96.88	0.93	Archaea	Altiarchaeota	Altiarchaeia	SCGC-AAA252-I15	SCGC-AAA252-I15	NA	NA	CarAnox_MAG_1243_4				CarAnox_MAG_1243_4_37	37	42079	42780	E	peptidase_hit	NA
dram	CarAnox_MAG_1243	96.88	0.93	Archaea	Altiarchaeota	Altiarchaeia	SCGC-AAA252-I15	SCGC-AAA252-I15	NA	NA	CarAnox_MAG_1243_4				CarAnox_MAG_1243_4_37	37	42079	42780	E	pfam_hits	NA
dram	CarAnox_MAG_1243	96.88	0.93	Archaea	Altiarchaeota	Altiarchaeia	SCGC-AAA252-I15	SCGC-AAA252-I15	NA	NA	CarAnox_MAG_1243_4				CarAnox_MAG_1243_4_38	38	42886	43257	E	kegg_hit	NA
dram	CarAnox_MAG_1243	96.88	0.93	Archaea	Altiarchaeota	Altiarchaeia	SCGC-AAA252-I15	SCGC-AAA252-I15	NA	NA	CarAnox_MAG_1243_4				CarAnox_MAG_1243_4_38	38	42886	43257	E	peptidase_hit	NA
dram	CarAnox_MAG_1243	96.88	0.93	Archaea	Altiarchaeota	Altiarchaeia	SCGC-AAA252-I15	SCGC-AAA252-I15	NA	NA	CarAnox_MAG_1243_4				CarAnox_MAG_1243_4_38	38	42886	43257	E	pfam_hits	NA
dram	CarAnox_MAG_1243	96.88	0.93	Archaea	Altiarchaeota	Altiarchaeia	SCGC-AAA252-I15	SCGC-AAA252-I15	NA	NA	CarAnox_MAG_1243_4				CarAnox_MAG_1243_4_39	39	43389	43763	E	kegg_hit	NA
dram	CarAnox_MAG_1243	96.88	0.93	Archaea	Altiarchaeota	Altiarchaeia	SCGC-AAA252-I15	SCGC-AAA252-I15	NA	NA	CarAnox_MAG_1243_4				CarAnox_MAG_1243_4_39	39	43389	43763	E	peptidase_hit	NA
dram	CarAnox_MAG_1243	96.88	0.93	Archaea	Altiarchaeota	Altiarchaeia	SCGC-AAA252-I15	SCGC-AAA252-I15	NA	NA	CarAnox_MAG_1243_4				CarAnox_MAG_1243_4_39	39	43389	43763	E	pfam_hits	NA
dram	CarAnox_MAG_1243	96.88	0.93	Archaea	Altiarchaeota	Altiarchaeia	SCGC-AAA252-I15	SCGC-AAA252-I15	NA	NA	CarAnox_MAG_1243_4				CarAnox_MAG_1243_4_40	40	43779	45320	D	kegg_hit	NA
dram	CarAnox_MAG_1243	96.88	0.93	Archaea	Altiarchaeota	Altiarchaeia	SCGC-AAA252-I15	SCGC-AAA252-I15	NA	NA	CarAnox_MAG_1243_4				CarAnox_MAG_1243_4_40	40	43779	45320	D	peptidase_hit	NA
dram	CarAnox_MAG_1243	96.88	0.93	Archaea	Altiarchaeota	Altiarchaeia	SCGC-AAA252-I15	SCGC-AAA252-I15	NA	NA	CarAnox_MAG_1243_4				CarAnox_MAG_1243_4_40	40	43779	45320	D	pfam_hits	PQQ-like domain [PF13360.9]; FG-GAP-like repeat [PF13517.9]; Ciliary BBSome complex subunit 2, middle region [PF14783.9]
dram	CarAnox_MAG_1243	96.88	0.93	Archaea	Altiarchaeota	Altiarchaeia	SCGC-AAA252-I15	SCGC-AAA252-I15	NA	NA	CarAnox_MAG_1243_4				CarAnox_MAG_1243_4_41	41	45328	45711	D	kegg_hit	NA
dram	CarAnox_MAG_1243	96.88	0.93	Archaea	Altiarchaeota	Altiarchaeia	SCGC-AAA252-I15	SCGC-AAA252-I15	NA	NA	CarAnox_MAG_1243_4				CarAnox_MAG_1243_4_41	41	45328	45711	D	peptidase_hit	NA
dram	CarAnox_MAG_1243	96.88	0.93	Archaea	Altiarchaeota	Altiarchaeia	SCGC-AAA252-I15	SCGC-AAA252-I15	NA	NA	CarAnox_MAG_1243_4				CarAnox_MAG_1243_4_41	41	45328	45711	D	pfam_hits	VanZ like family [PF04892.15]
dram	CarAnox_MAG_1243	96.88	0.93	Archaea	Altiarchaeota	Altiarchaeia	SCGC-AAA252-I15	SCGC-AAA252-I15	NA	NA	CarAnox_MAG_1243_4				CarAnox_MAG_1243_4_42	42	45804	55625	E	kegg_hit	NA
dram	CarAnox_MAG_1243	96.88	0.93	Archaea	Altiarchaeota	Altiarchaeia	SCGC-AAA252-I15	SCGC-AAA252-I15	NA	NA	CarAnox_MAG_1243_4				CarAnox_MAG_1243_4_42	42	45804	55625	E	peptidase_hit	NA
dram	CarAnox_MAG_1243	96.88	0.93	Archaea	Altiarchaeota	Altiarchaeia	SCGC-AAA252-I15	SCGC-AAA252-I15	NA	NA	CarAnox_MAG_1243_4				CarAnox_MAG_1243_4_42	42	45804	55625	E	pfam_hits	NA
dram	CarAnox_MAG_1243	96.88	0.93	Archaea	Altiarchaeota	Altiarchaeia	SCGC-AAA252-I15	SCGC-AAA252-I15	NA	NA	CarAnox_MAG_1243_4				CarAnox_MAG_1243_4_43	43	55666	57501	E	kegg_hit	NA
dram	CarAnox_MAG_1243	96.88	0.93	Archaea	Altiarchaeota	Altiarchaeia	SCGC-AAA252-I15	SCGC-AAA252-I15	NA	NA	CarAnox_MAG_1243_4				CarAnox_MAG_1243_4_43	43	55666	57501	E	peptidase_hit	NA
dram	CarAnox_MAG_1243	96.88	0.93	Archaea	Altiarchaeota	Altiarchaeia	SCGC-AAA252-I15	SCGC-AAA252-I15	NA	NA	CarAnox_MAG_1243_4				CarAnox_MAG_1243_4_43	43	55666	57501	E	pfam_hits	NA
dram	CarAnox_MAG_1243	96.88	0.93	Archaea	Altiarchaeota	Altiarchaeia	SCGC-AAA252-I15	SCGC-AAA252-I15	NA	NA	CarAnox_MAG_1243_4				CarAnox_MAG_1243_4_44	44	57498	57932	E	kegg_hit	NA
dram	CarAnox_MAG_1243	96.88	0.93	Archaea	Altiarchaeota	Altiarchaeia	SCGC-AAA252-I15	SCGC-AAA252-I15	NA	NA	CarAnox_MAG_1243_4				CarAnox_MAG_1243_4_44	44	57498	57932	E	peptidase_hit	NA
dram	CarAnox_MAG_1243	96.88	0.93	Archaea	Altiarchaeota	Altiarchaeia	SCGC-AAA252-I15	SCGC-AAA252-I15	NA	NA	CarAnox_MAG_1243_4				CarAnox_MAG_1243_4_44	44	57498	57932	E	pfam_hits	NA
dram	CarAnox_MAG_1243	96.88	0.93	Archaea	Altiarchaeota	Altiarchaeia	SCGC-AAA252-I15	SCGC-AAA252-I15	NA	NA	CarAnox_MAG_1243_4				CarAnox_MAG_1243_4_45	45	57939	58394	D	kegg_hit	NA
dram	CarAnox_MAG_1243	96.88	0.93	Archaea	Altiarchaeota	Altiarchaeia	SCGC-AAA252-I15	SCGC-AAA252-I15	NA	NA	CarAnox_MAG_1243_4				CarAnox_MAG_1243_4_45	45	57939	58394	D	peptidase_hit	NA
dram	CarAnox_MAG_1243	96.88	0.93	Archaea	Altiarchaeota	Altiarchaeia	SCGC-AAA252-I15	SCGC-AAA252-I15	NA	NA	CarAnox_MAG_1243_4				CarAnox_MAG_1243_4_45	45	57939	58394	D	pfam_hits	Winged helix-turn-helix DNA-binding [PF13412.9]
dram	CarAnox_MAG_1243	96.88	0.93	Archaea	Altiarchaeota	Altiarchaeia	SCGC-AAA252-I15	SCGC-AAA252-I15	NA	NA	CarAnox_MAG_1243_4				CarAnox_MAG_1243_4_46	46	58438	59367	C	kegg_hit	tRNA (guanine10-N2)-dimethyltransferase [EC:2.1.1.213]
dram	CarAnox_MAG_1243	96.88	0.93	Archaea	Altiarchaeota	Altiarchaeia	SCGC-AAA252-I15	SCGC-AAA252-I15	NA	NA	CarAnox_MAG_1243_4				CarAnox_MAG_1243_4_46	46	58438	59367	C	peptidase_hit	NA
dram	CarAnox_MAG_1243	96.88	0.93	Archaea	Altiarchaeota	Altiarchaeia	SCGC-AAA252-I15	SCGC-AAA252-I15	NA	NA	CarAnox_MAG_1243_4				CarAnox_MAG_1243_4_46	46	58438	59367	C	pfam_hits	Putative RNA methylase family UPF0020 [PF01170.21]; N-6 DNA Methylase [PF02384.19]; Methyltransferase small domain [PF05175.17]; Conserved hypothetical protein 95 [PF03602.18]; Methyltransferase domain [PF13847.9]; DNA methylase [PF01555.21]
dram	CarAnox_MAG_1243	96.88	0.93	Archaea	Altiarchaeota	Altiarchaeia	SCGC-AAA252-I15	SCGC-AAA252-I15	NA	NA	CarAnox_MAG_1243_4				CarAnox_MAG_1243_4_47	47	59364	60401	E	kegg_hit	NA
dram	CarAnox_MAG_1243	96.88	0.93	Archaea	Altiarchaeota	Altiarchaeia	SCGC-AAA252-I15	SCGC-AAA252-I15	NA	NA	CarAnox_MAG_1243_4				CarAnox_MAG_1243_4_47	47	59364	60401	E	peptidase_hit	NA
dram	CarAnox_MAG_1243	96.88	0.93	Archaea	Altiarchaeota	Altiarchaeia	SCGC-AAA252-I15	SCGC-AAA252-I15	NA	NA	CarAnox_MAG_1243_4				CarAnox_MAG_1243_4_47	47	59364	60401	E	pfam_hits	NA
dram	CarAnox_MAG_1243	96.88	0.93	Archaea	Altiarchaeota	Altiarchaeia	SCGC-AAA252-I15	SCGC-AAA252-I15	NA	NA	CarAnox_MAG_1243_4				CarAnox_MAG_1243_4_48	48	60484	60666	E	kegg_hit	NA
dram	CarAnox_MAG_1243	96.88	0.93	Archaea	Altiarchaeota	Altiarchaeia	SCGC-AAA252-I15	SCGC-AAA252-I15	NA	NA	CarAnox_MAG_1243_4				CarAnox_MAG_1243_4_48	48	60484	60666	E	peptidase_hit	NA
dram	CarAnox_MAG_1243	96.88	0.93	Archaea	Altiarchaeota	Altiarchaeia	SCGC-AAA252-I15	SCGC-AAA252-I15	NA	NA	CarAnox_MAG_1243_4				CarAnox_MAG_1243_4_48	48	60484	60666	E	pfam_hits	NA
dram	CarAnox_MAG_1243	96.88	0.93	Archaea	Altiarchaeota	Altiarchaeia	SCGC-AAA252-I15	SCGC-AAA252-I15	NA	NA	CarAnox_MAG_1243_4				CarAnox_MAG_1243_4_49	49	60796	61590	D	kegg_hit	NA
dram	CarAnox_MAG_1243	96.88	0.93	Archaea	Altiarchaeota	Altiarchaeia	SCGC-AAA252-I15	SCGC-AAA252-I15	NA	NA	CarAnox_MAG_1243_4				CarAnox_MAG_1243_4_49	49	60796	61590	D	peptidase_hit	MER0426231 - intramembrane aspartyl peptidase ({Methanoculleus marisnigri} JR1) (Methanocella paludicola) [A22.015]#A22B#{peptidase unit: 19-270}~source YP_003355075~
dram	CarAnox_MAG_1243	96.88	0.93	Archaea	Altiarchaeota	Altiarchaeia	SCGC-AAA252-I15	SCGC-AAA252-I15	NA	NA	CarAnox_MAG_1243_4				CarAnox_MAG_1243_4_49	49	60796	61590	D	pfam_hits	Signal-peptide peptidase, presenilin aspartyl protease [PF06550.14]
dram	CarAnox_MAG_1243	96.88	0.93	Archaea	Altiarchaeota	Altiarchaeia	SCGC-AAA252-I15	SCGC-AAA252-I15	NA	NA	CarAnox_MAG_1243_4				CarAnox_MAG_1243_4_50	50	61591	63609	C	kegg_hit	replicative DNA helicase Mcm [EC:5.6.2.3]
dram	CarAnox_MAG_1243	96.88	0.93	Archaea	Altiarchaeota	Altiarchaeia	SCGC-AAA252-I15	SCGC-AAA252-I15	NA	NA	CarAnox_MAG_1243_4				CarAnox_MAG_1243_4_50	50	61591	63609	C	peptidase_hit	NA
dram	CarAnox_MAG_1243	96.88	0.93	Archaea	Altiarchaeota	Altiarchaeia	SCGC-AAA252-I15	SCGC-AAA252-I15	NA	NA	CarAnox_MAG_1243_4				CarAnox_MAG_1243_4_50	50	61591	63609	C	pfam_hits	MCM P-loop domain [PF00493.26]; MCM AAA-lid domain [PF17855.4]; MCM OB domain [PF17207.6]; MCM N-terminal domain [PF14551.9]; Magnesium chelatase, subunit ChlI [PF01078.24]; AAA domain (dynein-related subfamily) [PF07728.17]
dram	CarAnox_MAG_1243	96.88	0.93	Archaea	Altiarchaeota	Altiarchaeia	SCGC-AAA252-I15	SCGC-AAA252-I15	NA	NA	CarAnox_MAG_1243_4				CarAnox_MAG_1243_4_51	51	63666	64478	C	kegg_hit	putative transcriptional regulator
dram	CarAnox_MAG_1243	96.88	0.93	Archaea	Altiarchaeota	Altiarchaeia	SCGC-AAA252-I15	SCGC-AAA252-I15	NA	NA	CarAnox_MAG_1243_4				CarAnox_MAG_1243_4_51	51	63666	64478	C	peptidase_hit	NA
dram	CarAnox_MAG_1243	96.88	0.93	Archaea	Altiarchaeota	Altiarchaeia	SCGC-AAA252-I15	SCGC-AAA252-I15	NA	NA	CarAnox_MAG_1243_4				CarAnox_MAG_1243_4_51	51	63666	64478	C	pfam_hits	Helix-turn-helix domain [PF13560.9]
dram	CarAnox_MAG_1243	96.88	0.93	Archaea	Altiarchaeota	Altiarchaeia	SCGC-AAA252-I15	SCGC-AAA252-I15	NA	NA	CarAnox_MAG_1243_4				CarAnox_MAG_1243_4_52	52	64475	65524	C	kegg_hit	hydroxymethylglutaryl-CoA synthase [EC:2.3.3.10]
dram	CarAnox_MAG_1243	96.88	0.93	Archaea	Altiarchaeota	Altiarchaeia	SCGC-AAA252-I15	SCGC-AAA252-I15	NA	NA	CarAnox_MAG_1243_4				CarAnox_MAG_1243_4_52	52	64475	65524	C	peptidase_hit	NA
dram	CarAnox_MAG_1243	96.88	0.93	Archaea	Altiarchaeota	Altiarchaeia	SCGC-AAA252-I15	SCGC-AAA252-I15	NA	NA	CarAnox_MAG_1243_4				CarAnox_MAG_1243_4_52	52	64475	65524	C	pfam_hits	Hydroxymethylglutaryl-coenzyme A synthase N terminal [PF01154.20]; 3-Oxoacyl-[acyl-carrier-protein (ACP)] synthase III C terminal [PF08541.13]; Hydroxymethylglutaryl-coenzyme A synthase C terminal [PF08540.13]
dram	CarAnox_MAG_1243	96.88	0.93	Archaea	Altiarchaeota	Altiarchaeia	SCGC-AAA252-I15	SCGC-AAA252-I15	NA	NA	CarAnox_MAG_1243_4				CarAnox_MAG_1243_4_53	53	65521	66690	D	kegg_hit	NA
dram	CarAnox_MAG_1243	96.88	0.93	Archaea	Altiarchaeota	Altiarchaeia	SCGC-AAA252-I15	SCGC-AAA252-I15	NA	NA	CarAnox_MAG_1243_4				CarAnox_MAG_1243_4_53	53	65521	66690	D	peptidase_hit	NA
dram	CarAnox_MAG_1243	96.88	0.93	Archaea	Altiarchaeota	Altiarchaeia	SCGC-AAA252-I15	SCGC-AAA252-I15	NA	NA	CarAnox_MAG_1243_4				CarAnox_MAG_1243_4_53	53	65521	66690	D	pfam_hits	Thiolase, N-terminal domain [PF00108.26]; Thiolase, C-terminal domain [PF02803.21]
dram	CarAnox_MAG_1243	96.88	0.93	Archaea	Altiarchaeota	Altiarchaeia	SCGC-AAA252-I15	SCGC-AAA252-I15	NA	NA	CarAnox_MAG_1243_4				CarAnox_MAG_1243_4_54	54	66687	67088	C	kegg_hit	uncharacterized protein
dram	CarAnox_MAG_1243	96.88	0.93	Archaea	Altiarchaeota	Altiarchaeia	SCGC-AAA252-I15	SCGC-AAA252-I15	NA	NA	CarAnox_MAG_1243_4				CarAnox_MAG_1243_4_54	54	66687	67088	C	peptidase_hit	NA
dram	CarAnox_MAG_1243	96.88	0.93	Archaea	Altiarchaeota	Altiarchaeia	SCGC-AAA252-I15	SCGC-AAA252-I15	NA	NA	CarAnox_MAG_1243_4				CarAnox_MAG_1243_4_54	54	66687	67088	C	pfam_hits	DUF35 OB-fold domain, acyl-CoA-associated [PF01796.20]; Rubredoxin-like zinc ribbon domain (DUF35_N) [PF12172.11]
dram	CarAnox_MAG_1243	96.88	0.93	Archaea	Altiarchaeota	Altiarchaeia	SCGC-AAA252-I15	SCGC-AAA252-I15	NA	NA	CarAnox_MAG_1243_4				CarAnox_MAG_1243_4_55	55	67095	67481	D	kegg_hit	NA
dram	CarAnox_MAG_1243	96.88	0.93	Archaea	Altiarchaeota	Altiarchaeia	SCGC-AAA252-I15	SCGC-AAA252-I15	NA	NA	CarAnox_MAG_1243_4				CarAnox_MAG_1243_4_55	55	67095	67481	D	peptidase_hit	NA
dram	CarAnox_MAG_1243	96.88	0.93	Archaea	Altiarchaeota	Altiarchaeia	SCGC-AAA252-I15	SCGC-AAA252-I15	NA	NA	CarAnox_MAG_1243_4				CarAnox_MAG_1243_4_55	55	67095	67481	D	pfam_hits	Universal stress protein family [PF00582.29]
dram	CarAnox_MAG_1243	96.88	0.93	Archaea	Altiarchaeota	Altiarchaeia	SCGC-AAA252-I15	SCGC-AAA252-I15	NA	NA	CarAnox_MAG_1243_4				CarAnox_MAG_1243_4_56	56	67552	67971	D	kegg_hit	NA
dram	CarAnox_MAG_1243	96.88	0.93	Archaea	Altiarchaeota	Altiarchaeia	SCGC-AAA252-I15	SCGC-AAA252-I15	NA	NA	CarAnox_MAG_1243_4				CarAnox_MAG_1243_4_56	56	67552	67971	D	peptidase_hit	NA
dram	CarAnox_MAG_1243	96.88	0.93	Archaea	Altiarchaeota	Altiarchaeia	SCGC-AAA252-I15	SCGC-AAA252-I15	NA	NA	CarAnox_MAG_1243_4				CarAnox_MAG_1243_4_56	56	67552	67971	D	pfam_hits	HIT domain [PF01230.26]
dram	CarAnox_MAG_1243	96.88	0.93	Archaea	Altiarchaeota	Altiarchaeia	SCGC-AAA252-I15	SCGC-AAA252-I15	NA	NA	CarAnox_MAG_1243_4				CarAnox_MAG_1243_4_57	57	68324	69514	D	kegg_hit	NA
dram	CarAnox_MAG_1243	96.88	0.93	Archaea	Altiarchaeota	Altiarchaeia	SCGC-AAA252-I15	SCGC-AAA252-I15	NA	NA	CarAnox_MAG_1243_4				CarAnox_MAG_1243_4_57	57	68324	69514	D	peptidase_hit	NA
dram	CarAnox_MAG_1243	96.88	0.93	Archaea	Altiarchaeota	Altiarchaeia	SCGC-AAA252-I15	SCGC-AAA252-I15	NA	NA	CarAnox_MAG_1243_4				CarAnox_MAG_1243_4_57	57	68324	69514	D	pfam_hits	Major Facilitator Superfamily [PF07690.19]
dram	CarAnox_MAG_1243	96.88	0.93	Archaea	Altiarchaeota	Altiarchaeia	SCGC-AAA252-I15	SCGC-AAA252-I15	NA	NA	CarAnox_MAG_1243_4				CarAnox_MAG_1243_4_58	58	69527	70297	C	kegg_hit	putative hydrolase of the HAD superfamily
dram	CarAnox_MAG_1243	96.88	0.93	Archaea	Altiarchaeota	Altiarchaeia	SCGC-AAA252-I15	SCGC-AAA252-I15	NA	NA	CarAnox_MAG_1243_4				CarAnox_MAG_1243_4_58	58	69527	70297	C	peptidase_hit	NA
dram	CarAnox_MAG_1243	96.88	0.93	Archaea	Altiarchaeota	Altiarchaeia	SCGC-AAA252-I15	SCGC-AAA252-I15	NA	NA	CarAnox_MAG_1243_4				CarAnox_MAG_1243_4_58	58	69527	70297	C	pfam_hits	Haloacid dehalogenase-like hydrolase [PF13419.9]; haloacid dehalogenase-like hydrolase [PF00702.29]; HAD-hyrolase-like [PF13242.9]
dram	CarAnox_MAG_1243	96.88	0.93	Archaea	Altiarchaeota	Altiarchaeia	SCGC-AAA252-I15	SCGC-AAA252-I15	NA	NA	CarAnox_MAG_1243_4				CarAnox_MAG_1243_4_59	59	70261	71235	D	kegg_hit	NA
dram	CarAnox_MAG_1243	96.88	0.93	Archaea	Altiarchaeota	Altiarchaeia	SCGC-AAA252-I15	SCGC-AAA252-I15	NA	NA	CarAnox_MAG_1243_4				CarAnox_MAG_1243_4_59	59	70261	71235	D	peptidase_hit	NA
dram	CarAnox_MAG_1243	96.88	0.93	Archaea	Altiarchaeota	Altiarchaeia	SCGC-AAA252-I15	SCGC-AAA252-I15	NA	NA	CarAnox_MAG_1243_4				CarAnox_MAG_1243_4_59	59	70261	71235	D	pfam_hits	Phosphotransferase enzyme family [PF01636.26]
dram	CarAnox_MAG_1243	96.88	0.93	Archaea	Altiarchaeota	Altiarchaeia	SCGC-AAA252-I15	SCGC-AAA252-I15	NA	NA	CarAnox_MAG_1243_4				CarAnox_MAG_1243_4_60	60	71297	72223	D	kegg_hit	NA
dram	CarAnox_MAG_1243	96.88	0.93	Archaea	Altiarchaeota	Altiarchaeia	SCGC-AAA252-I15	SCGC-AAA252-I15	NA	NA	CarAnox_MAG_1243_4				CarAnox_MAG_1243_4_60	60	71297	72223	D	peptidase_hit	NA
dram	CarAnox_MAG_1243	96.88	0.93	Archaea	Altiarchaeota	Altiarchaeia	SCGC-AAA252-I15	SCGC-AAA252-I15	NA	NA	CarAnox_MAG_1243_4				CarAnox_MAG_1243_4_60	60	71297	72223	D	pfam_hits	lactate/malate dehydrogenase, NAD binding domain [PF00056.26]; lactate/malate dehydrogenase, alpha/beta C-terminal domain [PF02866.21]
dram	CarAnox_MAG_1243	96.88	0.93	Archaea	Altiarchaeota	Altiarchaeia	SCGC-AAA252-I15	SCGC-AAA252-I15	NA	NA	CarAnox_MAG_1243_4				CarAnox_MAG_1243_4_61	61	72301	73602	C	kegg_hit	aspartyl-tRNA(Asn)/glutamyl-tRNA(Gln) amidotransferase subunit A [EC:6.3.5.6 6.3.5.7]
dram	CarAnox_MAG_1243	96.88	0.93	Archaea	Altiarchaeota	Altiarchaeia	SCGC-AAA252-I15	SCGC-AAA252-I15	NA	NA	CarAnox_MAG_1243_4				CarAnox_MAG_1243_4_61	61	72301	73602	C	peptidase_hit	NA
dram	CarAnox_MAG_1243	96.88	0.93	Archaea	Altiarchaeota	Altiarchaeia	SCGC-AAA252-I15	SCGC-AAA252-I15	NA	NA	CarAnox_MAG_1243_4				CarAnox_MAG_1243_4_61	61	72301	73602	C	pfam_hits	Amidase [PF01425.24]
dram	CarAnox_MAG_1243	96.88	0.93	Archaea	Altiarchaeota	Altiarchaeia	SCGC-AAA252-I15	SCGC-AAA252-I15	NA	NA	CarAnox_MAG_1243_4				CarAnox_MAG_1243_4_62	62	73603	74454	C	kegg_hit	stage II sporulation protein M
dram	CarAnox_MAG_1243	96.88	0.93	Archaea	Altiarchaeota	Altiarchaeia	SCGC-AAA252-I15	SCGC-AAA252-I15	NA	NA	CarAnox_MAG_1243_4				CarAnox_MAG_1243_4_62	62	73603	74454	C	peptidase_hit	NA
dram	CarAnox_MAG_1243	96.88	0.93	Archaea	Altiarchaeota	Altiarchaeia	SCGC-AAA252-I15	SCGC-AAA252-I15	NA	NA	CarAnox_MAG_1243_4				CarAnox_MAG_1243_4_62	62	73603	74454	C	pfam_hits	Stage II sporulation protein M [PF01944.20]
dram	CarAnox_MAG_1243	96.88	0.93	Archaea	Altiarchaeota	Altiarchaeia	SCGC-AAA252-I15	SCGC-AAA252-I15	NA	NA	CarAnox_MAG_1243_4				CarAnox_MAG_1243_4_63	63	74520	76100	C	kegg_hit	excinuclease ABC subunit C
dram	CarAnox_MAG_1243	96.88	0.93	Archaea	Altiarchaeota	Altiarchaeia	SCGC-AAA252-I15	SCGC-AAA252-I15	NA	NA	CarAnox_MAG_1243_4				CarAnox_MAG_1243_4_63	63	74520	76100	C	peptidase_hit	NA
dram	CarAnox_MAG_1243	96.88	0.93	Archaea	Altiarchaeota	Altiarchaeia	SCGC-AAA252-I15	SCGC-AAA252-I15	NA	NA	CarAnox_MAG_1243_4				CarAnox_MAG_1243_4_63	63	74520	76100	C	pfam_hits	UvrC RNAse H endonuclease domain [PF08459.14]; GIY-YIG catalytic domain [PF01541.27]
dram	CarAnox_MAG_1243	96.88	0.93	Archaea	Altiarchaeota	Altiarchaeia	SCGC-AAA252-I15	SCGC-AAA252-I15	NA	NA	CarAnox_MAG_1243_4				CarAnox_MAG_1243_4_64	64	76152	80708	D	kegg_hit	NA
dram	CarAnox_MAG_1243	96.88	0.93	Archaea	Altiarchaeota	Altiarchaeia	SCGC-AAA252-I15	SCGC-AAA252-I15	NA	NA	CarAnox_MAG_1243_4				CarAnox_MAG_1243_4_64	64	76152	80708	D	peptidase_hit	NA
dram	CarAnox_MAG_1243	96.88	0.93	Archaea	Altiarchaeota	Altiarchaeia	SCGC-AAA252-I15	SCGC-AAA252-I15	NA	NA	CarAnox_MAG_1243_4				CarAnox_MAG_1243_4_64	64	76152	80708	D	pfam_hits	GlnD PII-uridylyltransferase [PF08335.14]
dram	CarAnox_MAG_1243	96.88	0.93	Archaea	Altiarchaeota	Altiarchaeia	SCGC-AAA252-I15	SCGC-AAA252-I15	NA	NA	CarAnox_MAG_1243_4				CarAnox_MAG_1243_4_65	65	80711	81793	C	kegg_hit	MscS family membrane protein
dram	CarAnox_MAG_1243	96.88	0.93	Archaea	Altiarchaeota	Altiarchaeia	SCGC-AAA252-I15	SCGC-AAA252-I15	NA	NA	CarAnox_MAG_1243_4				CarAnox_MAG_1243_4_65	65	80711	81793	C	peptidase_hit	NA
dram	CarAnox_MAG_1243	96.88	0.93	Archaea	Altiarchaeota	Altiarchaeia	SCGC-AAA252-I15	SCGC-AAA252-I15	NA	NA	CarAnox_MAG_1243_4				CarAnox_MAG_1243_4_65	65	80711	81793	C	pfam_hits	Mechanosensitive ion channel [PF00924.21]
dram	CarAnox_MAG_1243	96.88	0.93	Archaea	Altiarchaeota	Altiarchaeia	SCGC-AAA252-I15	SCGC-AAA252-I15	NA	NA	CarAnox_MAG_1243_4				CarAnox_MAG_1243_4_66	66	81868	82143	E	kegg_hit	NA
dram	CarAnox_MAG_1243	96.88	0.93	Archaea	Altiarchaeota	Altiarchaeia	SCGC-AAA252-I15	SCGC-AAA252-I15	NA	NA	CarAnox_MAG_1243_4				CarAnox_MAG_1243_4_66	66	81868	82143	E	peptidase_hit	NA
dram	CarAnox_MAG_1243	96.88	0.93	Archaea	Altiarchaeota	Altiarchaeia	SCGC-AAA252-I15	SCGC-AAA252-I15	NA	NA	CarAnox_MAG_1243_4				CarAnox_MAG_1243_4_66	66	81868	82143	E	pfam_hits	NA
dram	CarAnox_MAG_1243	96.88	0.93	Archaea	Altiarchaeota	Altiarchaeia	SCGC-AAA252-I15	SCGC-AAA252-I15	NA	NA	CarAnox_MAG_1243_4				CarAnox_MAG_1243_4_67	67	82185	83918	E	kegg_hit	NA
dram	CarAnox_MAG_1243	96.88	0.93	Archaea	Altiarchaeota	Altiarchaeia	SCGC-AAA252-I15	SCGC-AAA252-I15	NA	NA	CarAnox_MAG_1243_4				CarAnox_MAG_1243_4_67	67	82185	83918	E	peptidase_hit	NA
dram	CarAnox_MAG_1243	96.88	0.93	Archaea	Altiarchaeota	Altiarchaeia	SCGC-AAA252-I15	SCGC-AAA252-I15	NA	NA	CarAnox_MAG_1243_4				CarAnox_MAG_1243_4_67	67	82185	83918	E	pfam_hits	NA
dram	CarAnox_MAG_1243	96.88	0.93	Archaea	Altiarchaeota	Altiarchaeia	SCGC-AAA252-I15	SCGC-AAA252-I15	NA	NA	CarAnox_MAG_1243_4				CarAnox_MAG_1243_4_68	68	83965	84399	D	kegg_hit	NA
dram	CarAnox_MAG_1243	96.88	0.93	Archaea	Altiarchaeota	Altiarchaeia	SCGC-AAA252-I15	SCGC-AAA252-I15	NA	NA	CarAnox_MAG_1243_4				CarAnox_MAG_1243_4_68	68	83965	84399	D	peptidase_hit	NA
dram	CarAnox_MAG_1243	96.88	0.93	Archaea	Altiarchaeota	Altiarchaeia	SCGC-AAA252-I15	SCGC-AAA252-I15	NA	NA	CarAnox_MAG_1243_4				CarAnox_MAG_1243_4_68	68	83965	84399	D	pfam_hits	CBS domain [PF00571.31]
dram	CarAnox_MAG_1243	96.88	0.93	Archaea	Altiarchaeota	Altiarchaeia	SCGC-AAA252-I15	SCGC-AAA252-I15	NA	NA	CarAnox_MAG_1243_4				CarAnox_MAG_1243_4_69	69	84400	86151	E	kegg_hit	NA
dram	CarAnox_MAG_1243	96.88	0.93	Archaea	Altiarchaeota	Altiarchaeia	SCGC-AAA252-I15	SCGC-AAA252-I15	NA	NA	CarAnox_MAG_1243_4				CarAnox_MAG_1243_4_69	69	84400	86151	E	peptidase_hit	NA
dram	CarAnox_MAG_1243	96.88	0.93	Archaea	Altiarchaeota	Altiarchaeia	SCGC-AAA252-I15	SCGC-AAA252-I15	NA	NA	CarAnox_MAG_1243_4				CarAnox_MAG_1243_4_69	69	84400	86151	E	pfam_hits	NA
dram	CarAnox_MAG_1243	96.88	0.93	Archaea	Altiarchaeota	Altiarchaeia	SCGC-AAA252-I15	SCGC-AAA252-I15	NA	NA	CarAnox_MAG_1243_4				CarAnox_MAG_1243_4_70	70	86184	87266	C	kegg_hit	isocitrate dehydrogenase (NAD+) [EC:1.1.1.41]
dram	CarAnox_MAG_1243	96.88	0.93	Archaea	Altiarchaeota	Altiarchaeia	SCGC-AAA252-I15	SCGC-AAA252-I15	NA	NA	CarAnox_MAG_1243_4				CarAnox_MAG_1243_4_70	70	86184	87266	C	peptidase_hit	NA
dram	CarAnox_MAG_1243	96.88	0.93	Archaea	Altiarchaeota	Altiarchaeia	SCGC-AAA252-I15	SCGC-AAA252-I15	NA	NA	CarAnox_MAG_1243_4				CarAnox_MAG_1243_4_70	70	86184	87266	C	pfam_hits	Isocitrate/isopropylmalate dehydrogenase [PF00180.23]
dram	CarAnox_MAG_1243	96.88	0.93	Archaea	Altiarchaeota	Altiarchaeia	SCGC-AAA252-I15	SCGC-AAA252-I15	NA	NA	CarAnox_MAG_1243_4				CarAnox_MAG_1243_4_71	71	87268	87768	C	kegg_hit	3-isopropylmalate/(R)-2-methylmalate dehydratase small subunit [EC:4.2.1.33 4.2.1.35]
dram	CarAnox_MAG_1243	96.88	0.93	Archaea	Altiarchaeota	Altiarchaeia	SCGC-AAA252-I15	SCGC-AAA252-I15	NA	NA	CarAnox_MAG_1243_4				CarAnox_MAG_1243_4_71	71	87268	87768	C	peptidase_hit	NA
dram	CarAnox_MAG_1243	96.88	0.93	Archaea	Altiarchaeota	Altiarchaeia	SCGC-AAA252-I15	SCGC-AAA252-I15	NA	NA	CarAnox_MAG_1243_4				CarAnox_MAG_1243_4_71	71	87268	87768	C	pfam_hits	Aconitase C-terminal domain [PF00694.22]; Aconitate hydratase 2 N-terminus [PF06434.16]
dram	CarAnox_MAG_1243	96.88	0.93	Archaea	Altiarchaeota	Altiarchaeia	SCGC-AAA252-I15	SCGC-AAA252-I15	NA	NA	CarAnox_MAG_1243_4				CarAnox_MAG_1243_4_72	72	87765	89024	C	kegg_hit	3-isopropylmalate/(R)-2-methylmalate dehydratase large subunit [EC:4.2.1.33 4.2.1.35]
dram	CarAnox_MAG_1243	96.88	0.93	Archaea	Altiarchaeota	Altiarchaeia	SCGC-AAA252-I15	SCGC-AAA252-I15	NA	NA	CarAnox_MAG_1243_4				CarAnox_MAG_1243_4_72	72	87765	89024	C	peptidase_hit	NA
dram	CarAnox_MAG_1243	96.88	0.93	Archaea	Altiarchaeota	Altiarchaeia	SCGC-AAA252-I15	SCGC-AAA252-I15	NA	NA	CarAnox_MAG_1243_4				CarAnox_MAG_1243_4_72	72	87765	89024	C	pfam_hits	Aconitase family (aconitate hydratase) [PF00330.23]
dram	CarAnox_MAG_1243	96.88	0.93	Archaea	Altiarchaeota	Altiarchaeia	SCGC-AAA252-I15	SCGC-AAA252-I15	NA	NA	CarAnox_MAG_1243_4				CarAnox_MAG_1243_4_73	73	89098	90504	E	kegg_hit	NA
dram	CarAnox_MAG_1243	96.88	0.93	Archaea	Altiarchaeota	Altiarchaeia	SCGC-AAA252-I15	SCGC-AAA252-I15	NA	NA	CarAnox_MAG_1243_4				CarAnox_MAG_1243_4_73	73	89098	90504	E	peptidase_hit	NA
dram	CarAnox_MAG_1243	96.88	0.93	Archaea	Altiarchaeota	Altiarchaeia	SCGC-AAA252-I15	SCGC-AAA252-I15	NA	NA	CarAnox_MAG_1243_4				CarAnox_MAG_1243_4_73	73	89098	90504	E	pfam_hits	NA
dram	CarAnox_MAG_1243	96.88	0.93	Archaea	Altiarchaeota	Altiarchaeia	SCGC-AAA252-I15	SCGC-AAA252-I15	NA	NA	CarAnox_MAG_1243_4				CarAnox_MAG_1243_4_74	74	90561	91571	C	kegg_hit	NitT/TauT family transport system substrate-binding protein
dram	CarAnox_MAG_1243	96.88	0.93	Archaea	Altiarchaeota	Altiarchaeia	SCGC-AAA252-I15	SCGC-AAA252-I15	NA	NA	CarAnox_MAG_1243_4				CarAnox_MAG_1243_4_74	74	90561	91571	C	peptidase_hit	NA
dram	CarAnox_MAG_1243	96.88	0.93	Archaea	Altiarchaeota	Altiarchaeia	SCGC-AAA252-I15	SCGC-AAA252-I15	NA	NA	CarAnox_MAG_1243_4				CarAnox_MAG_1243_4_74	74	90561	91571	C	pfam_hits	NMT1/THI5 like [PF09084.14]; NMT1-like family [PF13379.9]
dram	CarAnox_MAG_1243	96.88	0.93	Archaea	Altiarchaeota	Altiarchaeia	SCGC-AAA252-I15	SCGC-AAA252-I15	NA	NA	CarAnox_MAG_1243_4				CarAnox_MAG_1243_4_75	75	91580	92350	D	kegg_hit	NA
dram	CarAnox_MAG_1243	96.88	0.93	Archaea	Altiarchaeota	Altiarchaeia	SCGC-AAA252-I15	SCGC-AAA252-I15	NA	NA	CarAnox_MAG_1243_4				CarAnox_MAG_1243_4_75	75	91580	92350	D	peptidase_hit	NA
dram	CarAnox_MAG_1243	96.88	0.93	Archaea	Altiarchaeota	Altiarchaeia	SCGC-AAA252-I15	SCGC-AAA252-I15	NA	NA	CarAnox_MAG_1243_4				CarAnox_MAG_1243_4_75	75	91580	92350	D	pfam_hits	ABC transporter [PF00005.30]
dram	CarAnox_MAG_1243	96.88	0.93	Archaea	Altiarchaeota	Altiarchaeia	SCGC-AAA252-I15	SCGC-AAA252-I15	NA	NA	CarAnox_MAG_1243_4				CarAnox_MAG_1243_4_76	76	92320	93102	C	kegg_hit	NitT/TauT family transport system permease protein
dram	CarAnox_MAG_1243	96.88	0.93	Archaea	Altiarchaeota	Altiarchaeia	SCGC-AAA252-I15	SCGC-AAA252-I15	NA	NA	CarAnox_MAG_1243_4				CarAnox_MAG_1243_4_76	76	92320	93102	C	peptidase_hit	NA
dram	CarAnox_MAG_1243	96.88	0.93	Archaea	Altiarchaeota	Altiarchaeia	SCGC-AAA252-I15	SCGC-AAA252-I15	NA	NA	CarAnox_MAG_1243_4				CarAnox_MAG_1243_4_76	76	92320	93102	C	pfam_hits	Binding-protein-dependent transport system inner membrane component [PF00528.25]
dram	CarAnox_MAG_1243	96.88	0.93	Archaea	Altiarchaeota	Altiarchaeia	SCGC-AAA252-I15	SCGC-AAA252-I15	NA	NA	CarAnox_MAG_1243_4				CarAnox_MAG_1243_4_77	77	93104	95836	D	kegg_hit	NA
dram	CarAnox_MAG_1243	96.88	0.93	Archaea	Altiarchaeota	Altiarchaeia	SCGC-AAA252-I15	SCGC-AAA252-I15	NA	NA	CarAnox_MAG_1243_4				CarAnox_MAG_1243_4_77	77	93104	95836	D	peptidase_hit	NA
dram	CarAnox_MAG_1243	96.88	0.93	Archaea	Altiarchaeota	Altiarchaeia	SCGC-AAA252-I15	SCGC-AAA252-I15	NA	NA	CarAnox_MAG_1243_4				CarAnox_MAG_1243_4_77	77	93104	95836	D	pfam_hits	Protein kinase domain [PF00069.28]; Protein tyrosine and serine/threonine kinase [PF07714.20]; Kinase-like [PF14531.9]
dram	CarAnox_MAG_1243	96.88	0.93	Archaea	Altiarchaeota	Altiarchaeia	SCGC-AAA252-I15	SCGC-AAA252-I15	NA	NA	CarAnox_MAG_1243_4				CarAnox_MAG_1243_4_78	78	95937	96995	E	kegg_hit	NA
dram	CarAnox_MAG_1243	96.88	0.93	Archaea	Altiarchaeota	Altiarchaeia	SCGC-AAA252-I15	SCGC-AAA252-I15	NA	NA	CarAnox_MAG_1243_4				CarAnox_MAG_1243_4_78	78	95937	96995	E	peptidase_hit	NA
dram	CarAnox_MAG_1243	96.88	0.93	Archaea	Altiarchaeota	Altiarchaeia	SCGC-AAA252-I15	SCGC-AAA252-I15	NA	NA	CarAnox_MAG_1243_4				CarAnox_MAG_1243_4_78	78	95937	96995	E	pfam_hits	NA
dram	CarAnox_MAG_1243	96.88	0.93	Archaea	Altiarchaeota	Altiarchaeia	SCGC-AAA252-I15	SCGC-AAA252-I15	NA	NA	CarAnox_MAG_1243_4				CarAnox_MAG_1243_4_79	79	97097	99538	D	kegg_hit	NA
dram	CarAnox_MAG_1243	96.88	0.93	Archaea	Altiarchaeota	Altiarchaeia	SCGC-AAA252-I15	SCGC-AAA252-I15	NA	NA	CarAnox_MAG_1243_4				CarAnox_MAG_1243_4_79	79	97097	99538	D	peptidase_hit	NA
dram	CarAnox_MAG_1243	96.88	0.93	Archaea	Altiarchaeota	Altiarchaeia	SCGC-AAA252-I15	SCGC-AAA252-I15	NA	NA	CarAnox_MAG_1243_4				CarAnox_MAG_1243_4_79	79	97097	99538	D	pfam_hits	FG-GAP repeat [PF01839.26]
dram	CarAnox_MAG_1243	96.88	0.93	Archaea	Altiarchaeota	Altiarchaeia	SCGC-AAA252-I15	SCGC-AAA252-I15	NA	NA	CarAnox_MAG_1243_4				CarAnox_MAG_1243_4_80	80	99577	102387	E	kegg_hit	NA
dram	CarAnox_MAG_1243	96.88	0.93	Archaea	Altiarchaeota	Altiarchaeia	SCGC-AAA252-I15	SCGC-AAA252-I15	NA	NA	CarAnox_MAG_1243_4				CarAnox_MAG_1243_4_80	80	99577	102387	E	peptidase_hit	NA
dram	CarAnox_MAG_1243	96.88	0.93	Archaea	Altiarchaeota	Altiarchaeia	SCGC-AAA252-I15	SCGC-AAA252-I15	NA	NA	CarAnox_MAG_1243_4				CarAnox_MAG_1243_4_80	80	99577	102387	E	pfam_hits	NA
dram	CarAnox_MAG_1243	96.88	0.93	Archaea	Altiarchaeota	Altiarchaeia	SCGC-AAA252-I15	SCGC-AAA252-I15	NA	NA	CarAnox_MAG_1243_4				CarAnox_MAG_1243_4_81	81	102442	103146	E	kegg_hit	NA
dram	CarAnox_MAG_1243	96.88	0.93	Archaea	Altiarchaeota	Altiarchaeia	SCGC-AAA252-I15	SCGC-AAA252-I15	NA	NA	CarAnox_MAG_1243_4				CarAnox_MAG_1243_4_81	81	102442	103146	E	peptidase_hit	NA
dram	CarAnox_MAG_1243	96.88	0.93	Archaea	Altiarchaeota	Altiarchaeia	SCGC-AAA252-I15	SCGC-AAA252-I15	NA	NA	CarAnox_MAG_1243_4				CarAnox_MAG_1243_4_81	81	102442	103146	E	pfam_hits	NA
dram	CarAnox_MAG_1243	96.88	0.93	Archaea	Altiarchaeota	Altiarchaeia	SCGC-AAA252-I15	SCGC-AAA252-I15	NA	NA	CarAnox_MAG_1243_4				CarAnox_MAG_1243_4_82	82	103267	103878	E	kegg_hit	NA
dram	CarAnox_MAG_1243	96.88	0.93	Archaea	Altiarchaeota	Altiarchaeia	SCGC-AAA252-I15	SCGC-AAA252-I15	NA	NA	CarAnox_MAG_1243_4				CarAnox_MAG_1243_4_82	82	103267	103878	E	peptidase_hit	NA
dram	CarAnox_MAG_1243	96.88	0.93	Archaea	Altiarchaeota	Altiarchaeia	SCGC-AAA252-I15	SCGC-AAA252-I15	NA	NA	CarAnox_MAG_1243_4				CarAnox_MAG_1243_4_82	82	103267	103878	E	pfam_hits	NA
dram	CarAnox_MAG_1243	96.88	0.93	Archaea	Altiarchaeota	Altiarchaeia	SCGC-AAA252-I15	SCGC-AAA252-I15	NA	NA	CarAnox_MAG_1243_4				CarAnox_MAG_1243_4_83	83	103903	104667	E	kegg_hit	NA
dram	CarAnox_MAG_1243	96.88	0.93	Archaea	Altiarchaeota	Altiarchaeia	SCGC-AAA252-I15	SCGC-AAA252-I15	NA	NA	CarAnox_MAG_1243_4				CarAnox_MAG_1243_4_83	83	103903	104667	E	peptidase_hit	NA
dram	CarAnox_MAG_1243	96.88	0.93	Archaea	Altiarchaeota	Altiarchaeia	SCGC-AAA252-I15	SCGC-AAA252-I15	NA	NA	CarAnox_MAG_1243_4				CarAnox_MAG_1243_4_83	83	103903	104667	E	pfam_hits	NA
dram	CarAnox_MAG_1243	96.88	0.93	Archaea	Altiarchaeota	Altiarchaeia	SCGC-AAA252-I15	SCGC-AAA252-I15	NA	NA	CarAnox_MAG_1243_4				CarAnox_MAG_1243_4_84	84	104959	105663	E	kegg_hit	NA
dram	CarAnox_MAG_1243	96.88	0.93	Archaea	Altiarchaeota	Altiarchaeia	SCGC-AAA252-I15	SCGC-AAA252-I15	NA	NA	CarAnox_MAG_1243_4				CarAnox_MAG_1243_4_84	84	104959	105663	E	peptidase_hit	NA
dram	CarAnox_MAG_1243	96.88	0.93	Archaea	Altiarchaeota	Altiarchaeia	SCGC-AAA252-I15	SCGC-AAA252-I15	NA	NA	CarAnox_MAG_1243_4				CarAnox_MAG_1243_4_84	84	104959	105663	E	pfam_hits	NA
dram	CarAnox_MAG_1243	96.88	0.93	Archaea	Altiarchaeota	Altiarchaeia	SCGC-AAA252-I15	SCGC-AAA252-I15	NA	NA	CarAnox_MAG_1243_4				CarAnox_MAG_1243_4_85	85	105791	107875	E	kegg_hit	NA
dram	CarAnox_MAG_1243	96.88	0.93	Archaea	Altiarchaeota	Altiarchaeia	SCGC-AAA252-I15	SCGC-AAA252-I15	NA	NA	CarAnox_MAG_1243_4				CarAnox_MAG_1243_4_85	85	105791	107875	E	peptidase_hit	NA
dram	CarAnox_MAG_1243	96.88	0.93	Archaea	Altiarchaeota	Altiarchaeia	SCGC-AAA252-I15	SCGC-AAA252-I15	NA	NA	CarAnox_MAG_1243_4				CarAnox_MAG_1243_4_85	85	105791	107875	E	pfam_hits	NA
dram	CarAnox_MAG_1243	96.88	0.93	Archaea	Altiarchaeota	Altiarchaeia	SCGC-AAA252-I15	SCGC-AAA252-I15	NA	NA	CarAnox_MAG_1243_4				CarAnox_MAG_1243_4_86	86	107872	108015	E	kegg_hit	NA
dram	CarAnox_MAG_1243	96.88	0.93	Archaea	Altiarchaeota	Altiarchaeia	SCGC-AAA252-I15	SCGC-AAA252-I15	NA	NA	CarAnox_MAG_1243_4				CarAnox_MAG_1243_4_86	86	107872	108015	E	peptidase_hit	NA
dram	CarAnox_MAG_1243	96.88	0.93	Archaea	Altiarchaeota	Altiarchaeia	SCGC-AAA252-I15	SCGC-AAA252-I15	NA	NA	CarAnox_MAG_1243_4				CarAnox_MAG_1243_4_86	86	107872	108015	E	pfam_hits	NA
dram	CarAnox_MAG_1243	96.88	0.93	Archaea	Altiarchaeota	Altiarchaeia	SCGC-AAA252-I15	SCGC-AAA252-I15	NA	NA	CarAnox_MAG_1243_4				CarAnox_MAG_1243_4_87	87	108012	108548	D	kegg_hit	NA
dram	CarAnox_MAG_1243	96.88	0.93	Archaea	Altiarchaeota	Altiarchaeia	SCGC-AAA252-I15	SCGC-AAA252-I15	NA	NA	CarAnox_MAG_1243_4				CarAnox_MAG_1243_4_87	87	108012	108548	D	peptidase_hit	NA
dram	CarAnox_MAG_1243	96.88	0.93	Archaea	Altiarchaeota	Altiarchaeia	SCGC-AAA252-I15	SCGC-AAA252-I15	NA	NA	CarAnox_MAG_1243_4				CarAnox_MAG_1243_4_87	87	108012	108548	D	pfam_hits	Rhomboid family [PF01694.25]
dram	CarAnox_MAG_1243	96.88	0.93	Archaea	Altiarchaeota	Altiarchaeia	SCGC-AAA252-I15	SCGC-AAA252-I15	NA	NA	CarAnox_MAG_1243_4				CarAnox_MAG_1243_4_88	88	108564	109280	C	kegg_hit	circadian clock protein KaiC
dram	CarAnox_MAG_1243	96.88	0.93	Archaea	Altiarchaeota	Altiarchaeia	SCGC-AAA252-I15	SCGC-AAA252-I15	NA	NA	CarAnox_MAG_1243_4				CarAnox_MAG_1243_4_88	88	108564	109280	C	peptidase_hit	NA
dram	CarAnox_MAG_1243	96.88	0.93	Archaea	Altiarchaeota	Altiarchaeia	SCGC-AAA252-I15	SCGC-AAA252-I15	NA	NA	CarAnox_MAG_1243_4				CarAnox_MAG_1243_4_88	88	108564	109280	C	pfam_hits	KaiC [PF06745.16]; Rad51 [PF08423.14]; recA bacterial DNA recombination protein [PF00154.24]; DnaB-like helicase C terminal domain [PF03796.18]; AAA domain [PF13481.9]
dram	CarAnox_MAG_1243	96.88	0.93	Archaea	Altiarchaeota	Altiarchaeia	SCGC-AAA252-I15	SCGC-AAA252-I15	NA	NA	CarAnox_MAG_1243_4				CarAnox_MAG_1243_4_89	89	109277	110446	E	kegg_hit	NA
dram	CarAnox_MAG_1243	96.88	0.93	Archaea	Altiarchaeota	Altiarchaeia	SCGC-AAA252-I15	SCGC-AAA252-I15	NA	NA	CarAnox_MAG_1243_4				CarAnox_MAG_1243_4_89	89	109277	110446	E	peptidase_hit	NA
dram	CarAnox_MAG_1243	96.88	0.93	Archaea	Altiarchaeota	Altiarchaeia	SCGC-AAA252-I15	SCGC-AAA252-I15	NA	NA	CarAnox_MAG_1243_4				CarAnox_MAG_1243_4_89	89	109277	110446	E	pfam_hits	NA
dram	CarAnox_MAG_1243	96.88	0.93	Archaea	Altiarchaeota	Altiarchaeia	SCGC-AAA252-I15	SCGC-AAA252-I15	NA	NA	CarAnox_MAG_1243_4				CarAnox_MAG_1243_4_90	90	110443	111132	E	kegg_hit	NA
dram	CarAnox_MAG_1243	96.88	0.93	Archaea	Altiarchaeota	Altiarchaeia	SCGC-AAA252-I15	SCGC-AAA252-I15	NA	NA	CarAnox_MAG_1243_4				CarAnox_MAG_1243_4_90	90	110443	111132	E	peptidase_hit	NA
dram	CarAnox_MAG_1243	96.88	0.93	Archaea	Altiarchaeota	Altiarchaeia	SCGC-AAA252-I15	SCGC-AAA252-I15	NA	NA	CarAnox_MAG_1243_4				CarAnox_MAG_1243_4_90	90	110443	111132	E	pfam_hits	NA
dram	CarAnox_MAG_1243	96.88	0.93	Archaea	Altiarchaeota	Altiarchaeia	SCGC-AAA252-I15	SCGC-AAA252-I15	NA	NA	CarAnox_MAG_1243_4				CarAnox_MAG_1243_4_91	91	111166	111486	E	kegg_hit	NA
dram	CarAnox_MAG_1243	96.88	0.93	Archaea	Altiarchaeota	Altiarchaeia	SCGC-AAA252-I15	SCGC-AAA252-I15	NA	NA	CarAnox_MAG_1243_4				CarAnox_MAG_1243_4_91	91	111166	111486	E	peptidase_hit	NA
dram	CarAnox_MAG_1243	96.88	0.93	Archaea	Altiarchaeota	Altiarchaeia	SCGC-AAA252-I15	SCGC-AAA252-I15	NA	NA	CarAnox_MAG_1243_4				CarAnox_MAG_1243_4_91	91	111166	111486	E	pfam_hits	NA
dram	CarAnox_MAG_1243	96.88	0.93	Archaea	Altiarchaeota	Altiarchaeia	SCGC-AAA252-I15	SCGC-AAA252-I15	NA	NA	CarAnox_MAG_1243_4				CarAnox_MAG_1243_4_92	92	111483	113717	D	kegg_hit	NA
dram	CarAnox_MAG_1243	96.88	0.93	Archaea	Altiarchaeota	Altiarchaeia	SCGC-AAA252-I15	SCGC-AAA252-I15	NA	NA	CarAnox_MAG_1243_4				CarAnox_MAG_1243_4_92	92	111483	113717	D	peptidase_hit	NA
dram	CarAnox_MAG_1243	96.88	0.93	Archaea	Altiarchaeota	Altiarchaeia	SCGC-AAA252-I15	SCGC-AAA252-I15	NA	NA	CarAnox_MAG_1243_4				CarAnox_MAG_1243_4_92	92	111483	113717	D	pfam_hits	Bacterial Ig-like domain (group 3) [PF13750.9]
dram	CarAnox_MAG_1243	96.88	0.93	Archaea	Altiarchaeota	Altiarchaeia	SCGC-AAA252-I15	SCGC-AAA252-I15	NA	NA	CarAnox_MAG_1243_4				CarAnox_MAG_1243_4_93	93	113723	114283	D	kegg_hit	NA
dram	CarAnox_MAG_1243	96.88	0.93	Archaea	Altiarchaeota	Altiarchaeia	SCGC-AAA252-I15	SCGC-AAA252-I15	NA	NA	CarAnox_MAG_1243_4				CarAnox_MAG_1243_4_93	93	113723	114283	D	peptidase_hit	NA
dram	CarAnox_MAG_1243	96.88	0.93	Archaea	Altiarchaeota	Altiarchaeia	SCGC-AAA252-I15	SCGC-AAA252-I15	NA	NA	CarAnox_MAG_1243_4				CarAnox_MAG_1243_4_93	93	113723	114283	D	pfam_hits	CBS domain [PF00571.31]
dram	CarAnox_MAG_1243	96.88	0.93	Archaea	Altiarchaeota	Altiarchaeia	SCGC-AAA252-I15	SCGC-AAA252-I15	NA	NA	CarAnox_MAG_1243_4				CarAnox_MAG_1243_4_94	94	114324	115052	C	kegg_hit	circadian clock protein KaiC
dram	CarAnox_MAG_1243	96.88	0.93	Archaea	Altiarchaeota	Altiarchaeia	SCGC-AAA252-I15	SCGC-AAA252-I15	NA	NA	CarAnox_MAG_1243_4				CarAnox_MAG_1243_4_94	94	114324	115052	C	peptidase_hit	NA
dram	CarAnox_MAG_1243	96.88	0.93	Archaea	Altiarchaeota	Altiarchaeia	SCGC-AAA252-I15	SCGC-AAA252-I15	NA	NA	CarAnox_MAG_1243_4				CarAnox_MAG_1243_4_94	94	114324	115052	C	pfam_hits	KaiC [PF06745.16]; AAA domain [PF13481.9]; DnaB-like helicase C terminal domain [PF03796.18]; Rad51 [PF08423.14]
dram	CarAnox_MAG_1243	96.88	0.93	Archaea	Altiarchaeota	Altiarchaeia	SCGC-AAA252-I15	SCGC-AAA252-I15	NA	NA	CarAnox_MAG_1243_4				CarAnox_MAG_1243_4_95	95	115093	116061	C	kegg_hit	archaeal flagellar protein FlaJ
dram	CarAnox_MAG_1243	96.88	0.93	Archaea	Altiarchaeota	Altiarchaeia	SCGC-AAA252-I15	SCGC-AAA252-I15	NA	NA	CarAnox_MAG_1243_4				CarAnox_MAG_1243_4_95	95	115093	116061	C	peptidase_hit	NA
dram	CarAnox_MAG_1243	96.88	0.93	Archaea	Altiarchaeota	Altiarchaeia	SCGC-AAA252-I15	SCGC-AAA252-I15	NA	NA	CarAnox_MAG_1243_4				CarAnox_MAG_1243_4_95	95	115093	116061	C	pfam_hits	NA
dram	CarAnox_MAG_1243	96.88	0.93	Archaea	Altiarchaeota	Altiarchaeia	SCGC-AAA252-I15	SCGC-AAA252-I15	NA	NA	CarAnox_MAG_1243_4				CarAnox_MAG_1243_4_96	96	116063	116914	E	kegg_hit	NA
dram	CarAnox_MAG_1243	96.88	0.93	Archaea	Altiarchaeota	Altiarchaeia	SCGC-AAA252-I15	SCGC-AAA252-I15	NA	NA	CarAnox_MAG_1243_4				CarAnox_MAG_1243_4_96	96	116063	116914	E	peptidase_hit	NA
dram	CarAnox_MAG_1243	96.88	0.93	Archaea	Altiarchaeota	Altiarchaeia	SCGC-AAA252-I15	SCGC-AAA252-I15	NA	NA	CarAnox_MAG_1243_4				CarAnox_MAG_1243_4_96	96	116063	116914	E	pfam_hits	NA
dram	CarAnox_MAG_1243	96.88	0.93	Archaea	Altiarchaeota	Altiarchaeia	SCGC-AAA252-I15	SCGC-AAA252-I15	NA	NA	CarAnox_MAG_1243_4				CarAnox_MAG_1243_4_97	97	116916	118424	C	kegg_hit	archaeal flagellar protein FlaI
dram	CarAnox_MAG_1243	96.88	0.93	Archaea	Altiarchaeota	Altiarchaeia	SCGC-AAA252-I15	SCGC-AAA252-I15	NA	NA	CarAnox_MAG_1243_4				CarAnox_MAG_1243_4_97	97	116916	118424	C	peptidase_hit	NA
dram	CarAnox_MAG_1243	96.88	0.93	Archaea	Altiarchaeota	Altiarchaeia	SCGC-AAA252-I15	SCGC-AAA252-I15	NA	NA	CarAnox_MAG_1243_4				CarAnox_MAG_1243_4_97	97	116916	118424	C	pfam_hits	Type II/IV secretion system protein [PF00437.23]
dram	CarAnox_MAG_1243	96.88	0.93	Archaea	Altiarchaeota	Altiarchaeia	SCGC-AAA252-I15	SCGC-AAA252-I15	NA	NA	CarAnox_MAG_1243_4				CarAnox_MAG_1243_4_98	98	118456	119049	E	kegg_hit	NA
dram	CarAnox_MAG_1243	96.88	0.93	Archaea	Altiarchaeota	Altiarchaeia	SCGC-AAA252-I15	SCGC-AAA252-I15	NA	NA	CarAnox_MAG_1243_4				CarAnox_MAG_1243_4_98	98	118456	119049	E	peptidase_hit	NA
dram	CarAnox_MAG_1243	96.88	0.93	Archaea	Altiarchaeota	Altiarchaeia	SCGC-AAA252-I15	SCGC-AAA252-I15	NA	NA	CarAnox_MAG_1243_4				CarAnox_MAG_1243_4_98	98	118456	119049	E	pfam_hits	NA
dram	CarAnox_MAG_1243	96.88	0.93	Archaea	Altiarchaeota	Altiarchaeia	SCGC-AAA252-I15	SCGC-AAA252-I15	NA	NA	CarAnox_MAG_1243_4				CarAnox_MAG_1243_4_99	99	119056	119880	E	kegg_hit	NA
dram	CarAnox_MAG_1243	96.88	0.93	Archaea	Altiarchaeota	Altiarchaeia	SCGC-AAA252-I15	SCGC-AAA252-I15	NA	NA	CarAnox_MAG_1243_4				CarAnox_MAG_1243_4_99	99	119056	119880	E	peptidase_hit	NA
dram	CarAnox_MAG_1243	96.88	0.93	Archaea	Altiarchaeota	Altiarchaeia	SCGC-AAA252-I15	SCGC-AAA252-I15	NA	NA	CarAnox_MAG_1243_4				CarAnox_MAG_1243_4_99	99	119056	119880	E	pfam_hits	NA
dram	CarAnox_MAG_1243	96.88	0.93	Archaea	Altiarchaeota	Altiarchaeia	SCGC-AAA252-I15	SCGC-AAA252-I15	NA	NA	CarAnox_MAG_1243_4				CarAnox_MAG_1243_4_100	100	119877	120305	E	kegg_hit	NA
dram	CarAnox_MAG_1243	96.88	0.93	Archaea	Altiarchaeota	Altiarchaeia	SCGC-AAA252-I15	SCGC-AAA252-I15	NA	NA	CarAnox_MAG_1243_4				CarAnox_MAG_1243_4_100	100	119877	120305	E	peptidase_hit	NA
dram	CarAnox_MAG_1243	96.88	0.93	Archaea	Altiarchaeota	Altiarchaeia	SCGC-AAA252-I15	SCGC-AAA252-I15	NA	NA	CarAnox_MAG_1243_4				CarAnox_MAG_1243_4_100	100	119877	120305	E	pfam_hits	NA
dram	CarAnox_MAG_1243	96.88	0.93	Archaea	Altiarchaeota	Altiarchaeia	SCGC-AAA252-I15	SCGC-AAA252-I15	NA	NA	CarAnox_MAG_1243_4				CarAnox_MAG_1243_4_101	101	120302	120811	E	kegg_hit	NA
dram	CarAnox_MAG_1243	96.88	0.93	Archaea	Altiarchaeota	Altiarchaeia	SCGC-AAA252-I15	SCGC-AAA252-I15	NA	NA	CarAnox_MAG_1243_4				CarAnox_MAG_1243_4_101	101	120302	120811	E	peptidase_hit	NA
dram	CarAnox_MAG_1243	96.88	0.93	Archaea	Altiarchaeota	Altiarchaeia	SCGC-AAA252-I15	SCGC-AAA252-I15	NA	NA	CarAnox_MAG_1243_4				CarAnox_MAG_1243_4_101	101	120302	120811	E	pfam_hits	NA
dram	CarAnox_MAG_1243	96.88	0.93	Archaea	Altiarchaeota	Altiarchaeia	SCGC-AAA252-I15	SCGC-AAA252-I15	NA	NA	CarAnox_MAG_1243_4				CarAnox_MAG_1243_4_102	102	120804	121199	E	kegg_hit	NA
dram	CarAnox_MAG_1243	96.88	0.93	Archaea	Altiarchaeota	Altiarchaeia	SCGC-AAA252-I15	SCGC-AAA252-I15	NA	NA	CarAnox_MAG_1243_4				CarAnox_MAG_1243_4_102	102	120804	121199	E	peptidase_hit	NA
dram	CarAnox_MAG_1243	96.88	0.93	Archaea	Altiarchaeota	Altiarchaeia	SCGC-AAA252-I15	SCGC-AAA252-I15	NA	NA	CarAnox_MAG_1243_4				CarAnox_MAG_1243_4_102	102	120804	121199	E	pfam_hits	NA
dram	CarAnox_MAG_1243	96.88	0.93	Archaea	Altiarchaeota	Altiarchaeia	SCGC-AAA252-I15	SCGC-AAA252-I15	NA	NA	CarAnox_MAG_1243_4				CarAnox_MAG_1243_4_103	103	121210	121872	E	kegg_hit	NA
dram	CarAnox_MAG_1243	96.88	0.93	Archaea	Altiarchaeota	Altiarchaeia	SCGC-AAA252-I15	SCGC-AAA252-I15	NA	NA	CarAnox_MAG_1243_4				CarAnox_MAG_1243_4_103	103	121210	121872	E	peptidase_hit	NA
dram	CarAnox_MAG_1243	96.88	0.93	Archaea	Altiarchaeota	Altiarchaeia	SCGC-AAA252-I15	SCGC-AAA252-I15	NA	NA	CarAnox_MAG_1243_4				CarAnox_MAG_1243_4_103	103	121210	121872	E	pfam_hits	NA
dram	CarAnox_MAG_1243	96.88	0.93	Archaea	Altiarchaeota	Altiarchaeia	SCGC-AAA252-I15	SCGC-AAA252-I15	NA	NA	CarAnox_MAG_1243_4				CarAnox_MAG_1243_4_104	104	121869	122276	E	kegg_hit	NA
dram	CarAnox_MAG_1243	96.88	0.93	Archaea	Altiarchaeota	Altiarchaeia	SCGC-AAA252-I15	SCGC-AAA252-I15	NA	NA	CarAnox_MAG_1243_4				CarAnox_MAG_1243_4_104	104	121869	122276	E	peptidase_hit	NA
dram	CarAnox_MAG_1243	96.88	0.93	Archaea	Altiarchaeota	Altiarchaeia	SCGC-AAA252-I15	SCGC-AAA252-I15	NA	NA	CarAnox_MAG_1243_4				CarAnox_MAG_1243_4_104	104	121869	122276	E	pfam_hits	NA
dram	CarAnox_MAG_1243	96.88	0.93	Archaea	Altiarchaeota	Altiarchaeia	SCGC-AAA252-I15	SCGC-AAA252-I15	NA	NA	CarAnox_MAG_1243_4				CarAnox_MAG_1243_4_105	105	122310	122882	E	kegg_hit	NA
dram	CarAnox_MAG_1243	96.88	0.93	Archaea	Altiarchaeota	Altiarchaeia	SCGC-AAA252-I15	SCGC-AAA252-I15	NA	NA	CarAnox_MAG_1243_4				CarAnox_MAG_1243_4_105	105	122310	122882	E	peptidase_hit	NA
dram	CarAnox_MAG_1243	96.88	0.93	Archaea	Altiarchaeota	Altiarchaeia	SCGC-AAA252-I15	SCGC-AAA252-I15	NA	NA	CarAnox_MAG_1243_4				CarAnox_MAG_1243_4_105	105	122310	122882	E	pfam_hits	NA
dram	CarAnox_MAG_1243	96.88	0.93	Archaea	Altiarchaeota	Altiarchaeia	SCGC-AAA252-I15	SCGC-AAA252-I15	NA	NA	CarAnox_MAG_1243_4				CarAnox_MAG_1243_4_106	106	122837	123862	D	kegg_hit	NA
dram	CarAnox_MAG_1243	96.88	0.93	Archaea	Altiarchaeota	Altiarchaeia	SCGC-AAA252-I15	SCGC-AAA252-I15	NA	NA	CarAnox_MAG_1243_4				CarAnox_MAG_1243_4_106	106	122837	123862	D	peptidase_hit	NA
dram	CarAnox_MAG_1243	96.88	0.93	Archaea	Altiarchaeota	Altiarchaeia	SCGC-AAA252-I15	SCGC-AAA252-I15	NA	NA	CarAnox_MAG_1243_4				CarAnox_MAG_1243_4_106	106	122837	123862	D	pfam_hits	Uncharacterised nucleotidyltransferase [PF14907.9]
dram	CarAnox_MAG_1243	96.88	0.93	Archaea	Altiarchaeota	Altiarchaeia	SCGC-AAA252-I15	SCGC-AAA252-I15	NA	NA	CarAnox_MAG_1243_4				CarAnox_MAG_1243_4_107	107	123919	124677	C	kegg_hit	ABC-2 type transport system ATP-binding protein
dram	CarAnox_MAG_1243	96.88	0.93	Archaea	Altiarchaeota	Altiarchaeia	SCGC-AAA252-I15	SCGC-AAA252-I15	NA	NA	CarAnox_MAG_1243_4				CarAnox_MAG_1243_4_107	107	123919	124677	C	peptidase_hit	NA
dram	CarAnox_MAG_1243	96.88	0.93	Archaea	Altiarchaeota	Altiarchaeia	SCGC-AAA252-I15	SCGC-AAA252-I15	NA	NA	CarAnox_MAG_1243_4				CarAnox_MAG_1243_4_107	107	123919	124677	C	pfam_hits	ABC transporter [PF00005.30]
dram	CarAnox_MAG_1243	96.88	0.93	Archaea	Altiarchaeota	Altiarchaeia	SCGC-AAA252-I15	SCGC-AAA252-I15	NA	NA	CarAnox_MAG_1243_4				CarAnox_MAG_1243_4_108	108	124679	125488	D	kegg_hit	NA
dram	CarAnox_MAG_1243	96.88	0.93	Archaea	Altiarchaeota	Altiarchaeia	SCGC-AAA252-I15	SCGC-AAA252-I15	NA	NA	CarAnox_MAG_1243_4				CarAnox_MAG_1243_4_108	108	124679	125488	D	peptidase_hit	NA
dram	CarAnox_MAG_1243	96.88	0.93	Archaea	Altiarchaeota	Altiarchaeia	SCGC-AAA252-I15	SCGC-AAA252-I15	NA	NA	CarAnox_MAG_1243_4				CarAnox_MAG_1243_4_108	108	124679	125488	D	pfam_hits	ABC-2 type transporter [PF01061.27]
dram	CarAnox_MAG_1243	96.88	0.93	Archaea	Altiarchaeota	Altiarchaeia	SCGC-AAA252-I15	SCGC-AAA252-I15	NA	NA	CarAnox_MAG_1243_4				CarAnox_MAG_1243_4_109	109	125485	126351	E	kegg_hit	NA
dram	CarAnox_MAG_1243	96.88	0.93	Archaea	Altiarchaeota	Altiarchaeia	SCGC-AAA252-I15	SCGC-AAA252-I15	NA	NA	CarAnox_MAG_1243_4				CarAnox_MAG_1243_4_109	109	125485	126351	E	peptidase_hit	NA
dram	CarAnox_MAG_1243	96.88	0.93	Archaea	Altiarchaeota	Altiarchaeia	SCGC-AAA252-I15	SCGC-AAA252-I15	NA	NA	CarAnox_MAG_1243_4				CarAnox_MAG_1243_4_109	109	125485	126351	E	pfam_hits	NA
dram	CarAnox_MAG_1243	96.88	0.93	Archaea	Altiarchaeota	Altiarchaeia	SCGC-AAA252-I15	SCGC-AAA252-I15	NA	NA	CarAnox_MAG_1243_4				CarAnox_MAG_1243_4_110	110	126348	126803	D	kegg_hit	NA
dram	CarAnox_MAG_1243	96.88	0.93	Archaea	Altiarchaeota	Altiarchaeia	SCGC-AAA252-I15	SCGC-AAA252-I15	NA	NA	CarAnox_MAG_1243_4				CarAnox_MAG_1243_4_110	110	126348	126803	D	peptidase_hit	NA
dram	CarAnox_MAG_1243	96.88	0.93	Archaea	Altiarchaeota	Altiarchaeia	SCGC-AAA252-I15	SCGC-AAA252-I15	NA	NA	CarAnox_MAG_1243_4				CarAnox_MAG_1243_4_110	110	126348	126803	D	pfam_hits	Peptidase S24-like [PF00717.26]
dram	CarAnox_MAG_1243	96.88	0.93	Archaea	Altiarchaeota	Altiarchaeia	SCGC-AAA252-I15	SCGC-AAA252-I15	NA	NA	CarAnox_MAG_1243_4				CarAnox_MAG_1243_4_111	111	126820	126936	E	kegg_hit	NA
dram	CarAnox_MAG_1243	96.88	0.93	Archaea	Altiarchaeota	Altiarchaeia	SCGC-AAA252-I15	SCGC-AAA252-I15	NA	NA	CarAnox_MAG_1243_4				CarAnox_MAG_1243_4_111	111	126820	126936	E	peptidase_hit	NA
dram	CarAnox_MAG_1243	96.88	0.93	Archaea	Altiarchaeota	Altiarchaeia	SCGC-AAA252-I15	SCGC-AAA252-I15	NA	NA	CarAnox_MAG_1243_4				CarAnox_MAG_1243_4_111	111	126820	126936	E	pfam_hits	NA
dram	CarAnox_MAG_1243	96.88	0.93	Archaea	Altiarchaeota	Altiarchaeia	SCGC-AAA252-I15	SCGC-AAA252-I15	NA	NA	CarAnox_MAG_1243_4				CarAnox_MAG_1243_4_112	112	126975	128048	D	kegg_hit	NA
dram	CarAnox_MAG_1243	96.88	0.93	Archaea	Altiarchaeota	Altiarchaeia	SCGC-AAA252-I15	SCGC-AAA252-I15	NA	NA	CarAnox_MAG_1243_4				CarAnox_MAG_1243_4_112	112	126975	128048	D	peptidase_hit	NA
dram	CarAnox_MAG_1243	96.88	0.93	Archaea	Altiarchaeota	Altiarchaeia	SCGC-AAA252-I15	SCGC-AAA252-I15	NA	NA	CarAnox_MAG_1243_4				CarAnox_MAG_1243_4_112	112	126975	128048	D	pfam_hits	Radical SAM superfamily [PF04055.24]; 4Fe-4S single cluster domain [PF13353.9]; 4Fe-4S single cluster domain [PF13394.9]
dram	CarAnox_MAG_1243	96.88	0.93	Archaea	Altiarchaeota	Altiarchaeia	SCGC-AAA252-I15	SCGC-AAA252-I15	NA	NA	CarAnox_MAG_1243_4				CarAnox_MAG_1243_4_113	113	128048	129304	D	kegg_hit	NA
dram	CarAnox_MAG_1243	96.88	0.93	Archaea	Altiarchaeota	Altiarchaeia	SCGC-AAA252-I15	SCGC-AAA252-I15	NA	NA	CarAnox_MAG_1243_4				CarAnox_MAG_1243_4_113	113	128048	129304	D	peptidase_hit	NA
dram	CarAnox_MAG_1243	96.88	0.93	Archaea	Altiarchaeota	Altiarchaeia	SCGC-AAA252-I15	SCGC-AAA252-I15	NA	NA	CarAnox_MAG_1243_4				CarAnox_MAG_1243_4_113	113	128048	129304	D	pfam_hits	Receptor family ligand binding region [PF01094.31]
dram	CarAnox_MAG_1243	96.88	0.93	Archaea	Altiarchaeota	Altiarchaeia	SCGC-AAA252-I15	SCGC-AAA252-I15	NA	NA	CarAnox_MAG_1243_4				CarAnox_MAG_1243_4_114	114	129360	129647	D	kegg_hit	NA
dram	CarAnox_MAG_1243	96.88	0.93	Archaea	Altiarchaeota	Altiarchaeia	SCGC-AAA252-I15	SCGC-AAA252-I15	NA	NA	CarAnox_MAG_1243_4				CarAnox_MAG_1243_4_114	114	129360	129647	D	peptidase_hit	NA
dram	CarAnox_MAG_1243	96.88	0.93	Archaea	Altiarchaeota	Altiarchaeia	SCGC-AAA252-I15	SCGC-AAA252-I15	NA	NA	CarAnox_MAG_1243_4				CarAnox_MAG_1243_4_114	114	129360	129647	D	pfam_hits	Coenzyme PQQ synthesis protein D (PqqD) [PF05402.15]
dram	CarAnox_MAG_1243	96.88	0.93	Archaea	Altiarchaeota	Altiarchaeia	SCGC-AAA252-I15	SCGC-AAA252-I15	NA	NA	CarAnox_MAG_1243_4				CarAnox_MAG_1243_4_115	115	129649	131265	C	kegg_hit	archaeal chaperonin
dram	CarAnox_MAG_1243	96.88	0.93	Archaea	Altiarchaeota	Altiarchaeia	SCGC-AAA252-I15	SCGC-AAA252-I15	NA	NA	CarAnox_MAG_1243_4				CarAnox_MAG_1243_4_115	115	129649	131265	C	peptidase_hit	NA
dram	CarAnox_MAG_1243	96.88	0.93	Archaea	Altiarchaeota	Altiarchaeia	SCGC-AAA252-I15	SCGC-AAA252-I15	NA	NA	CarAnox_MAG_1243_4				CarAnox_MAG_1243_4_115	115	129649	131265	C	pfam_hits	TCP-1/cpn60 chaperonin family [PF00118.27]
dram	CarAnox_MAG_1243	96.88	0.93	Archaea	Altiarchaeota	Altiarchaeia	SCGC-AAA252-I15	SCGC-AAA252-I15	NA	NA	CarAnox_MAG_1243_4				CarAnox_MAG_1243_4_116	116	131359	132846	E	kegg_hit	NA
dram	CarAnox_MAG_1243	96.88	0.93	Archaea	Altiarchaeota	Altiarchaeia	SCGC-AAA252-I15	SCGC-AAA252-I15	NA	NA	CarAnox_MAG_1243_4				CarAnox_MAG_1243_4_116	116	131359	132846	E	peptidase_hit	NA
dram	CarAnox_MAG_1243	96.88	0.93	Archaea	Altiarchaeota	Altiarchaeia	SCGC-AAA252-I15	SCGC-AAA252-I15	NA	NA	CarAnox_MAG_1243_4				CarAnox_MAG_1243_4_116	116	131359	132846	E	pfam_hits	NA
dram	CarAnox_MAG_1243	96.88	0.93	Archaea	Altiarchaeota	Altiarchaeia	SCGC-AAA252-I15	SCGC-AAA252-I15	NA	NA	CarAnox_MAG_1243_4				CarAnox_MAG_1243_4_117	117	132884	133990	E	kegg_hit	NA
dram	CarAnox_MAG_1243	96.88	0.93	Archaea	Altiarchaeota	Altiarchaeia	SCGC-AAA252-I15	SCGC-AAA252-I15	NA	NA	CarAnox_MAG_1243_4				CarAnox_MAG_1243_4_117	117	132884	133990	E	peptidase_hit	NA
dram	CarAnox_MAG_1243	96.88	0.93	Archaea	Altiarchaeota	Altiarchaeia	SCGC-AAA252-I15	SCGC-AAA252-I15	NA	NA	CarAnox_MAG_1243_4				CarAnox_MAG_1243_4_117	117	132884	133990	E	pfam_hits	NA
dram	CarAnox_MAG_1243	96.88	0.93	Archaea	Altiarchaeota	Altiarchaeia	SCGC-AAA252-I15	SCGC-AAA252-I15	NA	NA	CarAnox_MAG_1243_4				CarAnox_MAG_1243_4_118	118	134003	134539	E	kegg_hit	NA
dram	CarAnox_MAG_1243	96.88	0.93	Archaea	Altiarchaeota	Altiarchaeia	SCGC-AAA252-I15	SCGC-AAA252-I15	NA	NA	CarAnox_MAG_1243_4				CarAnox_MAG_1243_4_118	118	134003	134539	E	peptidase_hit	NA
dram	CarAnox_MAG_1243	96.88	0.93	Archaea	Altiarchaeota	Altiarchaeia	SCGC-AAA252-I15	SCGC-AAA252-I15	NA	NA	CarAnox_MAG_1243_4				CarAnox_MAG_1243_4_118	118	134003	134539	E	pfam_hits	NA
dram	CarAnox_MAG_1243	96.88	0.93	Archaea	Altiarchaeota	Altiarchaeia	SCGC-AAA252-I15	SCGC-AAA252-I15	NA	NA	CarAnox_MAG_1243_4				CarAnox_MAG_1243_4_119	119	134612	135682	D	kegg_hit	NA
dram	CarAnox_MAG_1243	96.88	0.93	Archaea	Altiarchaeota	Altiarchaeia	SCGC-AAA252-I15	SCGC-AAA252-I15	NA	NA	CarAnox_MAG_1243_4				CarAnox_MAG_1243_4_119	119	134612	135682	D	peptidase_hit	NA
dram	CarAnox_MAG_1243	96.88	0.93	Archaea	Altiarchaeota	Altiarchaeia	SCGC-AAA252-I15	SCGC-AAA252-I15	NA	NA	CarAnox_MAG_1243_4				CarAnox_MAG_1243_4_119	119	134612	135682	D	pfam_hits	Aminotransferase class-V [PF00266.22]
dram	CarAnox_MAG_1243	96.88	0.93	Archaea	Altiarchaeota	Altiarchaeia	SCGC-AAA252-I15	SCGC-AAA252-I15	NA	NA	CarAnox_MAG_1243_4				CarAnox_MAG_1243_4_120	120	135694	136617	C	kegg_hit	D-3-phosphoglycerate dehydrogenase / 2-oxoglutarate reductase [EC:1.1.1.95 1.1.1.399]
dram	CarAnox_MAG_1243	96.88	0.93	Archaea	Altiarchaeota	Altiarchaeia	SCGC-AAA252-I15	SCGC-AAA252-I15	NA	NA	CarAnox_MAG_1243_4				CarAnox_MAG_1243_4_120	120	135694	136617	C	peptidase_hit	NA
dram	CarAnox_MAG_1243	96.88	0.93	Archaea	Altiarchaeota	Altiarchaeia	SCGC-AAA252-I15	SCGC-AAA252-I15	NA	NA	CarAnox_MAG_1243_4				CarAnox_MAG_1243_4_120	120	135694	136617	C	pfam_hits	D-isomer specific 2-hydroxyacid dehydrogenase, NAD binding domain [PF02826.22]; D-isomer specific 2-hydroxyacid dehydrogenase, catalytic domain [PF00389.33]; S-adenosyl-L-homocysteine hydrolase, NAD binding domain [PF00670.24]
dram	CarAnox_MAG_1243	96.88	0.93	Archaea	Altiarchaeota	Altiarchaeia	SCGC-AAA252-I15	SCGC-AAA252-I15	NA	NA	CarAnox_MAG_1243_4				CarAnox_MAG_1243_4_121	121	136633	137088	E	kegg_hit	NA
dram	CarAnox_MAG_1243	96.88	0.93	Archaea	Altiarchaeota	Altiarchaeia	SCGC-AAA252-I15	SCGC-AAA252-I15	NA	NA	CarAnox_MAG_1243_4				CarAnox_MAG_1243_4_121	121	136633	137088	E	peptidase_hit	NA
dram	CarAnox_MAG_1243	96.88	0.93	Archaea	Altiarchaeota	Altiarchaeia	SCGC-AAA252-I15	SCGC-AAA252-I15	NA	NA	CarAnox_MAG_1243_4				CarAnox_MAG_1243_4_121	121	136633	137088	E	pfam_hits	NA
dram	CarAnox_MAG_1243	96.88	0.93	Archaea	Altiarchaeota	Altiarchaeia	SCGC-AAA252-I15	SCGC-AAA252-I15	NA	NA	CarAnox_MAG_1243_4				CarAnox_MAG_1243_4_122	122	137360	138751	E	kegg_hit	NA
dram	CarAnox_MAG_1243	96.88	0.93	Archaea	Altiarchaeota	Altiarchaeia	SCGC-AAA252-I15	SCGC-AAA252-I15	NA	NA	CarAnox_MAG_1243_4				CarAnox_MAG_1243_4_122	122	137360	138751	E	peptidase_hit	NA
dram	CarAnox_MAG_1243	96.88	0.93	Archaea	Altiarchaeota	Altiarchaeia	SCGC-AAA252-I15	SCGC-AAA252-I15	NA	NA	CarAnox_MAG_1243_4				CarAnox_MAG_1243_4_122	122	137360	138751	E	pfam_hits	NA
dram	CarAnox_MAG_1243	96.88	0.93	Archaea	Altiarchaeota	Altiarchaeia	SCGC-AAA252-I15	SCGC-AAA252-I15	NA	NA	CarAnox_MAG_1243_4				CarAnox_MAG_1243_4_123	123	138833	139342	E	kegg_hit	NA
dram	CarAnox_MAG_1243	96.88	0.93	Archaea	Altiarchaeota	Altiarchaeia	SCGC-AAA252-I15	SCGC-AAA252-I15	NA	NA	CarAnox_MAG_1243_4				CarAnox_MAG_1243_4_123	123	138833	139342	E	peptidase_hit	NA
dram	CarAnox_MAG_1243	96.88	0.93	Archaea	Altiarchaeota	Altiarchaeia	SCGC-AAA252-I15	SCGC-AAA252-I15	NA	NA	CarAnox_MAG_1243_4				CarAnox_MAG_1243_4_123	123	138833	139342	E	pfam_hits	NA
dram	CarAnox_MAG_1243	96.88	0.93	Archaea	Altiarchaeota	Altiarchaeia	SCGC-AAA252-I15	SCGC-AAA252-I15	NA	NA	CarAnox_MAG_1243_4				CarAnox_MAG_1243_4_124	124	139339	140040	C	kegg_hit	tRNA/rRNA methyltransferase [EC:2.1.1.-]
dram	CarAnox_MAG_1243	96.88	0.93	Archaea	Altiarchaeota	Altiarchaeia	SCGC-AAA252-I15	SCGC-AAA252-I15	NA	NA	CarAnox_MAG_1243_4				CarAnox_MAG_1243_4_124	124	139339	140040	C	peptidase_hit	NA
dram	CarAnox_MAG_1243	96.88	0.93	Archaea	Altiarchaeota	Altiarchaeia	SCGC-AAA252-I15	SCGC-AAA252-I15	NA	NA	CarAnox_MAG_1243_4				CarAnox_MAG_1243_4_124	124	139339	140040	C	pfam_hits	SpoU rRNA Methylase family [PF00588.22]
dram	CarAnox_MAG_1243	96.88	0.93	Archaea	Altiarchaeota	Altiarchaeia	SCGC-AAA252-I15	SCGC-AAA252-I15	NA	NA	CarAnox_MAG_1243_4				CarAnox_MAG_1243_4_125	125	140124	140267	D	kegg_hit	NA
dram	CarAnox_MAG_1243	96.88	0.93	Archaea	Altiarchaeota	Altiarchaeia	SCGC-AAA252-I15	SCGC-AAA252-I15	NA	NA	CarAnox_MAG_1243_4				CarAnox_MAG_1243_4_125	125	140124	140267	D	peptidase_hit	NA
dram	CarAnox_MAG_1243	96.88	0.93	Archaea	Altiarchaeota	Altiarchaeia	SCGC-AAA252-I15	SCGC-AAA252-I15	NA	NA	CarAnox_MAG_1243_4				CarAnox_MAG_1243_4_125	125	140124	140267	D	pfam_hits	Ribbon-helix-helix protein, copG family [PF01402.24]
dram	CarAnox_MAG_1243	96.88	0.93	Archaea	Altiarchaeota	Altiarchaeia	SCGC-AAA252-I15	SCGC-AAA252-I15	NA	NA	CarAnox_MAG_1243_4				CarAnox_MAG_1243_4_126	126	140281	141024	C	kegg_hit	circadian clock protein KaiC
dram	CarAnox_MAG_1243	96.88	0.93	Archaea	Altiarchaeota	Altiarchaeia	SCGC-AAA252-I15	SCGC-AAA252-I15	NA	NA	CarAnox_MAG_1243_4				CarAnox_MAG_1243_4_126	126	140281	141024	C	peptidase_hit	NA
dram	CarAnox_MAG_1243	96.88	0.93	Archaea	Altiarchaeota	Altiarchaeia	SCGC-AAA252-I15	SCGC-AAA252-I15	NA	NA	CarAnox_MAG_1243_4				CarAnox_MAG_1243_4_126	126	140281	141024	C	pfam_hits	KaiC [PF06745.16]; DnaB-like helicase C terminal domain [PF03796.18]; Rad51 [PF08423.14]; AAA domain [PF13481.9]
dram	CarAnox_MAG_1243	96.88	0.93	Archaea	Altiarchaeota	Altiarchaeia	SCGC-AAA252-I15	SCGC-AAA252-I15	NA	NA	CarAnox_MAG_1243_4				CarAnox_MAG_1243_4_127	127	141081	141266	E	kegg_hit	NA
dram	CarAnox_MAG_1243	96.88	0.93	Archaea	Altiarchaeota	Altiarchaeia	SCGC-AAA252-I15	SCGC-AAA252-I15	NA	NA	CarAnox_MAG_1243_4				CarAnox_MAG_1243_4_127	127	141081	141266	E	peptidase_hit	NA
dram	CarAnox_MAG_1243	96.88	0.93	Archaea	Altiarchaeota	Altiarchaeia	SCGC-AAA252-I15	SCGC-AAA252-I15	NA	NA	CarAnox_MAG_1243_4				CarAnox_MAG_1243_4_127	127	141081	141266	E	pfam_hits	NA
dram	CarAnox_MAG_1243	96.88	0.93	Archaea	Altiarchaeota	Altiarchaeia	SCGC-AAA252-I15	SCGC-AAA252-I15	NA	NA	CarAnox_MAG_1243_4				CarAnox_MAG_1243_4_128	128	141358	141735	E	kegg_hit	NA
dram	CarAnox_MAG_1243	96.88	0.93	Archaea	Altiarchaeota	Altiarchaeia	SCGC-AAA252-I15	SCGC-AAA252-I15	NA	NA	CarAnox_MAG_1243_4				CarAnox_MAG_1243_4_128	128	141358	141735	E	peptidase_hit	NA
dram	CarAnox_MAG_1243	96.88	0.93	Archaea	Altiarchaeota	Altiarchaeia	SCGC-AAA252-I15	SCGC-AAA252-I15	NA	NA	CarAnox_MAG_1243_4				CarAnox_MAG_1243_4_128	128	141358	141735	E	pfam_hits	NA
dram	CarAnox_MAG_1243	96.88	0.93	Archaea	Altiarchaeota	Altiarchaeia	SCGC-AAA252-I15	SCGC-AAA252-I15	NA	NA	CarAnox_MAG_1243_4				CarAnox_MAG_1243_4_129	129	141732	142520	C	kegg_hit	CRISPR-associated exonuclease Cas4 [EC:3.1.12.1]
dram	CarAnox_MAG_1243	96.88	0.93	Archaea	Altiarchaeota	Altiarchaeia	SCGC-AAA252-I15	SCGC-AAA252-I15	NA	NA	CarAnox_MAG_1243_4				CarAnox_MAG_1243_4_129	129	141732	142520	C	peptidase_hit	NA
dram	CarAnox_MAG_1243	96.88	0.93	Archaea	Altiarchaeota	Altiarchaeia	SCGC-AAA252-I15	SCGC-AAA252-I15	NA	NA	CarAnox_MAG_1243_4				CarAnox_MAG_1243_4_129	129	141732	142520	C	pfam_hits	Domain of unknown function DUF83 [PF01930.20]
dram	CarAnox_MAG_1243	96.88	0.93	Archaea	Altiarchaeota	Altiarchaeia	SCGC-AAA252-I15	SCGC-AAA252-I15	NA	NA	CarAnox_MAG_1243_4				CarAnox_MAG_1243_4_130	130	142568	142765	C	kegg_hit	small subunit ribosomal protein S17e
dram	CarAnox_MAG_1243	96.88	0.93	Archaea	Altiarchaeota	Altiarchaeia	SCGC-AAA252-I15	SCGC-AAA252-I15	NA	NA	CarAnox_MAG_1243_4				CarAnox_MAG_1243_4_130	130	142568	142765	C	peptidase_hit	NA
dram	CarAnox_MAG_1243	96.88	0.93	Archaea	Altiarchaeota	Altiarchaeia	SCGC-AAA252-I15	SCGC-AAA252-I15	NA	NA	CarAnox_MAG_1243_4				CarAnox_MAG_1243_4_130	130	142568	142765	C	pfam_hits	Ribosomal S17 [PF00833.21]
dram	CarAnox_MAG_1243	96.88	0.93	Archaea	Altiarchaeota	Altiarchaeia	SCGC-AAA252-I15	SCGC-AAA252-I15	NA	NA	CarAnox_MAG_1243_4				CarAnox_MAG_1243_4_131	131	142753	143694	C	kegg_hit	protease IV [EC:3.4.21.-]
dram	CarAnox_MAG_1243	96.88	0.93	Archaea	Altiarchaeota	Altiarchaeia	SCGC-AAA252-I15	SCGC-AAA252-I15	NA	NA	CarAnox_MAG_1243_4				CarAnox_MAG_1243_4_131	131	142753	143694	C	peptidase_hit	MER1068912 - subfamily S49A unassigned non-peptidase homologues (Methanolobus tindarius) [S49.UNA]#S49A#{peptidase unit: 39-271}~source W9DQE2~
dram	CarAnox_MAG_1243	96.88	0.93	Archaea	Altiarchaeota	Altiarchaeia	SCGC-AAA252-I15	SCGC-AAA252-I15	NA	NA	CarAnox_MAG_1243_4				CarAnox_MAG_1243_4_131	131	142753	143694	C	pfam_hits	Peptidase family S49 [PF01343.21]; Clp protease [PF00574.26]
dram	CarAnox_MAG_1243	96.88	0.93	Archaea	Altiarchaeota	Altiarchaeia	SCGC-AAA252-I15	SCGC-AAA252-I15	NA	NA	CarAnox_MAG_1243_4				CarAnox_MAG_1243_4_132	132	144015	144983	C	kegg_hit	UDP-N-acetylglucosamine--dolichyl-phosphate N-acetylglucosaminephosphotransferase [EC:2.7.8.15]
dram	CarAnox_MAG_1243	96.88	0.93	Archaea	Altiarchaeota	Altiarchaeia	SCGC-AAA252-I15	SCGC-AAA252-I15	NA	NA	CarAnox_MAG_1243_4				CarAnox_MAG_1243_4_132	132	144015	144983	C	peptidase_hit	NA
dram	CarAnox_MAG_1243	96.88	0.93	Archaea	Altiarchaeota	Altiarchaeia	SCGC-AAA252-I15	SCGC-AAA252-I15	NA	NA	CarAnox_MAG_1243_4				CarAnox_MAG_1243_4_132	132	144015	144983	C	pfam_hits	Glycosyl transferase family 4 [PF00953.24]
dram	CarAnox_MAG_1243	96.88	0.93	Archaea	Altiarchaeota	Altiarchaeia	SCGC-AAA252-I15	SCGC-AAA252-I15	NA	NA	CarAnox_MAG_1243_4				CarAnox_MAG_1243_4_133	133	144997	146136	D	kegg_hit	NA
dram	CarAnox_MAG_1243	96.88	0.93	Archaea	Altiarchaeota	Altiarchaeia	SCGC-AAA252-I15	SCGC-AAA252-I15	NA	NA	CarAnox_MAG_1243_4				CarAnox_MAG_1243_4_133	133	144997	146136	D	peptidase_hit	NA
dram	CarAnox_MAG_1243	96.88	0.93	Archaea	Altiarchaeota	Altiarchaeia	SCGC-AAA252-I15	SCGC-AAA252-I15	NA	NA	CarAnox_MAG_1243_4				CarAnox_MAG_1243_4_133	133	144997	146136	D	pfam_hits	Glycosyl transferases group 1 [PF00534.23]; Glycosyl transferases group 1 [PF13692.9]; Glycosyl transferases group 1 [PF13524.9]
dram	CarAnox_MAG_1243	96.88	0.93	Archaea	Altiarchaeota	Altiarchaeia	SCGC-AAA252-I15	SCGC-AAA252-I15	NA	NA	CarAnox_MAG_1243_4				CarAnox_MAG_1243_4_134	134	146139	147683	D	kegg_hit	NA
dram	CarAnox_MAG_1243	96.88	0.93	Archaea	Altiarchaeota	Altiarchaeia	SCGC-AAA252-I15	SCGC-AAA252-I15	NA	NA	CarAnox_MAG_1243_4				CarAnox_MAG_1243_4_134	134	146139	147683	D	peptidase_hit	NA
dram	CarAnox_MAG_1243	96.88	0.93	Archaea	Altiarchaeota	Altiarchaeia	SCGC-AAA252-I15	SCGC-AAA252-I15	NA	NA	CarAnox_MAG_1243_4				CarAnox_MAG_1243_4_134	134	146139	147683	D	pfam_hits	Polysaccharide biosynthesis protein [PF01943.20]; Lipid II flippase MurJ [PF03023.17]; Polysaccharide biosynthesis C-terminal domain [PF14667.9]
dram	CarAnox_MAG_1243	96.88	0.93	Archaea	Altiarchaeota	Altiarchaeia	SCGC-AAA252-I15	SCGC-AAA252-I15	NA	NA	CarAnox_MAG_1243_4				CarAnox_MAG_1243_4_135	135	147685	148611	C	kegg_hit	N-acetylglucosaminyl-diphospho-decaprenol L-rhamnosyltransferase [EC:2.4.1.289]
dram	CarAnox_MAG_1243	96.88	0.93	Archaea	Altiarchaeota	Altiarchaeia	SCGC-AAA252-I15	SCGC-AAA252-I15	NA	NA	CarAnox_MAG_1243_4				CarAnox_MAG_1243_4_135	135	147685	148611	C	peptidase_hit	NA
dram	CarAnox_MAG_1243	96.88	0.93	Archaea	Altiarchaeota	Altiarchaeia	SCGC-AAA252-I15	SCGC-AAA252-I15	NA	NA	CarAnox_MAG_1243_4				CarAnox_MAG_1243_4_135	135	147685	148611	C	pfam_hits	Glycosyltransferase like family 2 [PF13641.9]; Glycosyl transferase family 2 [PF00535.29]; Glycosyl transferase family group 2 [PF13632.9]; Glycosyltransferase like family 2 [PF10111.12]; Glycosyltransferase like family [PF13712.9]; Glycosyl transferase family 21 [PF13506.9]
dram	CarAnox_MAG_1243	96.88	0.93	Archaea	Altiarchaeota	Altiarchaeia	SCGC-AAA252-I15	SCGC-AAA252-I15	NA	NA	CarAnox_MAG_1243_4				CarAnox_MAG_1243_4_136	136	148608	149765	D	kegg_hit	NA
dram	CarAnox_MAG_1243	96.88	0.93	Archaea	Altiarchaeota	Altiarchaeia	SCGC-AAA252-I15	SCGC-AAA252-I15	NA	NA	CarAnox_MAG_1243_4				CarAnox_MAG_1243_4_136	136	148608	149765	D	peptidase_hit	NA
dram	CarAnox_MAG_1243	96.88	0.93	Archaea	Altiarchaeota	Altiarchaeia	SCGC-AAA252-I15	SCGC-AAA252-I15	NA	NA	CarAnox_MAG_1243_4				CarAnox_MAG_1243_4_136	136	148608	149765	D	pfam_hits	Glycosyl transferases group 1 [PF00534.23]; Glycosyl transferases group 1 [PF13692.9]; Glycosyltransferase Family 4 [PF13439.9]; Glycosyl transferases group 1 [PF13524.9]
dram	CarAnox_MAG_1243	96.88	0.93	Archaea	Altiarchaeota	Altiarchaeia	SCGC-AAA252-I15	SCGC-AAA252-I15	NA	NA	CarAnox_MAG_1243_4				CarAnox_MAG_1243_4_137	137	149798	150952	D	kegg_hit	NA
dram	CarAnox_MAG_1243	96.88	0.93	Archaea	Altiarchaeota	Altiarchaeia	SCGC-AAA252-I15	SCGC-AAA252-I15	NA	NA	CarAnox_MAG_1243_4				CarAnox_MAG_1243_4_137	137	149798	150952	D	peptidase_hit	NA
dram	CarAnox_MAG_1243	96.88	0.93	Archaea	Altiarchaeota	Altiarchaeia	SCGC-AAA252-I15	SCGC-AAA252-I15	NA	NA	CarAnox_MAG_1243_4				CarAnox_MAG_1243_4_137	137	149798	150952	D	pfam_hits	Glycosyl transferases group 1 [PF00534.23]; Glycosyl transferases group 1 [PF13692.9]; Glycosyltransferase Family 4 [PF13439.9]; Glycosyl transferase 4-like domain [PF13579.9]; Glycosyl transferases group 1 [PF13524.9]; Glycosyl transferase 4-like [PF13477.9]
dram	CarAnox_MAG_1243	96.88	0.93	Archaea	Altiarchaeota	Altiarchaeia	SCGC-AAA252-I15	SCGC-AAA252-I15	NA	NA	CarAnox_MAG_1243_4				CarAnox_MAG_1243_4_138	138	150949	151902	D	kegg_hit	NA
dram	CarAnox_MAG_1243	96.88	0.93	Archaea	Altiarchaeota	Altiarchaeia	SCGC-AAA252-I15	SCGC-AAA252-I15	NA	NA	CarAnox_MAG_1243_4				CarAnox_MAG_1243_4_138	138	150949	151902	D	peptidase_hit	NA
dram	CarAnox_MAG_1243	96.88	0.93	Archaea	Altiarchaeota	Altiarchaeia	SCGC-AAA252-I15	SCGC-AAA252-I15	NA	NA	CarAnox_MAG_1243_4				CarAnox_MAG_1243_4_138	138	150949	151902	D	pfam_hits	Glycosyltransferase like family 2 [PF13641.9]; Glycosyl transferase family 2 [PF00535.29]
dram	CarAnox_MAG_1243	96.88	0.93	Archaea	Altiarchaeota	Altiarchaeia	SCGC-AAA252-I15	SCGC-AAA252-I15	NA	NA	CarAnox_MAG_1243_4				CarAnox_MAG_1243_4_139	139	151910	153391	D	kegg_hit	NA
dram	CarAnox_MAG_1243	96.88	0.93	Archaea	Altiarchaeota	Altiarchaeia	SCGC-AAA252-I15	SCGC-AAA252-I15	NA	NA	CarAnox_MAG_1243_4				CarAnox_MAG_1243_4_139	139	151910	153391	D	peptidase_hit	NA
dram	CarAnox_MAG_1243	96.88	0.93	Archaea	Altiarchaeota	Altiarchaeia	SCGC-AAA252-I15	SCGC-AAA252-I15	NA	NA	CarAnox_MAG_1243_4				CarAnox_MAG_1243_4_139	139	151910	153391	D	pfam_hits	Domain of unknown function (DUF6798) [PF20604.1]
dram	CarAnox_MAG_1243	96.88	0.93	Archaea	Altiarchaeota	Altiarchaeia	SCGC-AAA252-I15	SCGC-AAA252-I15	NA	NA	CarAnox_MAG_1243_4				CarAnox_MAG_1243_4_140	140	153433	155343	C	kegg_hit	asparagine synthase (glutamine-hydrolysing) [EC:6.3.5.4]
dram	CarAnox_MAG_1243	96.88	0.93	Archaea	Altiarchaeota	Altiarchaeia	SCGC-AAA252-I15	SCGC-AAA252-I15	NA	NA	CarAnox_MAG_1243_4				CarAnox_MAG_1243_4_140	140	153433	155343	C	peptidase_hit	MER0222997 - family C44 non-peptidase homologues (Thermoanaerobacterium thermosaccharolyticum) [C44.UNW]#C44#{peptidase unit: 1-290}~source YP_003852550~
dram	CarAnox_MAG_1243	96.88	0.93	Archaea	Altiarchaeota	Altiarchaeia	SCGC-AAA252-I15	SCGC-AAA252-I15	NA	NA	CarAnox_MAG_1243_4				CarAnox_MAG_1243_4_140	140	153433	155343	C	pfam_hits	Asparagine synthase [PF00733.24]; Glutamine amidotransferase domain [PF13537.9]; Glutamine amidotransferase domain [PF13522.9]
dram	CarAnox_MAG_1243	96.88	0.93	Archaea	Altiarchaeota	Altiarchaeia	SCGC-AAA252-I15	SCGC-AAA252-I15	NA	NA	CarAnox_MAG_1243_4				CarAnox_MAG_1243_4_141	141	155345	155680	D	kegg_hit	NA
dram	CarAnox_MAG_1243	96.88	0.93	Archaea	Altiarchaeota	Altiarchaeia	SCGC-AAA252-I15	SCGC-AAA252-I15	NA	NA	CarAnox_MAG_1243_4				CarAnox_MAG_1243_4_141	141	155345	155680	D	peptidase_hit	NA
dram	CarAnox_MAG_1243	96.88	0.93	Archaea	Altiarchaeota	Altiarchaeia	SCGC-AAA252-I15	SCGC-AAA252-I15	NA	NA	CarAnox_MAG_1243_4				CarAnox_MAG_1243_4_141	141	155345	155680	D	pfam_hits	Putative transmembrane family 234 [PF10639.12]
dram	CarAnox_MAG_1243	96.88	0.93	Archaea	Altiarchaeota	Altiarchaeia	SCGC-AAA252-I15	SCGC-AAA252-I15	NA	NA	CarAnox_MAG_1243_4				CarAnox_MAG_1243_4_142	142	155775	156152	E	kegg_hit	NA
dram	CarAnox_MAG_1243	96.88	0.93	Archaea	Altiarchaeota	Altiarchaeia	SCGC-AAA252-I15	SCGC-AAA252-I15	NA	NA	CarAnox_MAG_1243_4				CarAnox_MAG_1243_4_142	142	155775	156152	E	peptidase_hit	NA
dram	CarAnox_MAG_1243	96.88	0.93	Archaea	Altiarchaeota	Altiarchaeia	SCGC-AAA252-I15	SCGC-AAA252-I15	NA	NA	CarAnox_MAG_1243_4				CarAnox_MAG_1243_4_142	142	155775	156152	E	pfam_hits	NA
dram	CarAnox_MAG_1243	96.88	0.93	Archaea	Altiarchaeota	Altiarchaeia	SCGC-AAA252-I15	SCGC-AAA252-I15	NA	NA	CarAnox_MAG_1243_4				CarAnox_MAG_1243_4_143	143	156192	157079	D	kegg_hit	NA
dram	CarAnox_MAG_1243	96.88	0.93	Archaea	Altiarchaeota	Altiarchaeia	SCGC-AAA252-I15	SCGC-AAA252-I15	NA	NA	CarAnox_MAG_1243_4				CarAnox_MAG_1243_4_143	143	156192	157079	D	peptidase_hit	NA
dram	CarAnox_MAG_1243	96.88	0.93	Archaea	Altiarchaeota	Altiarchaeia	SCGC-AAA252-I15	SCGC-AAA252-I15	NA	NA	CarAnox_MAG_1243_4				CarAnox_MAG_1243_4_143	143	156192	157079	D	pfam_hits	Glycosyltransferase like family 2 [PF13641.9]; Glycosyl transferase family 2 [PF00535.29]; Glycosyl transferase family group 2 [PF13632.9]; Glycosyl transferase family 21 [PF13506.9]
dram	CarAnox_MAG_1243	96.88	0.93	Archaea	Altiarchaeota	Altiarchaeia	SCGC-AAA252-I15	SCGC-AAA252-I15	NA	NA	CarAnox_MAG_1243_4				CarAnox_MAG_1243_4_144	144	157076	158143	D	kegg_hit	NA
dram	CarAnox_MAG_1243	96.88	0.93	Archaea	Altiarchaeota	Altiarchaeia	SCGC-AAA252-I15	SCGC-AAA252-I15	NA	NA	CarAnox_MAG_1243_4				CarAnox_MAG_1243_4_144	144	157076	158143	D	peptidase_hit	NA
dram	CarAnox_MAG_1243	96.88	0.93	Archaea	Altiarchaeota	Altiarchaeia	SCGC-AAA252-I15	SCGC-AAA252-I15	NA	NA	CarAnox_MAG_1243_4				CarAnox_MAG_1243_4_144	144	157076	158143	D	pfam_hits	4Fe-4S single cluster domain [PF13353.9]; Radical SAM superfamily [PF04055.24]; 4Fe-4S single cluster domain [PF13394.9]; Iron-sulfur cluster-binding domain [PF13186.9]
dram	CarAnox_MAG_1243	96.88	0.93	Archaea	Altiarchaeota	Altiarchaeia	SCGC-AAA252-I15	SCGC-AAA252-I15	NA	NA	CarAnox_MAG_1243_4				CarAnox_MAG_1243_4_145	145	158140	159111	D	kegg_hit	NA
dram	CarAnox_MAG_1243	96.88	0.93	Archaea	Altiarchaeota	Altiarchaeia	SCGC-AAA252-I15	SCGC-AAA252-I15	NA	NA	CarAnox_MAG_1243_4				CarAnox_MAG_1243_4_145	145	158140	159111	D	peptidase_hit	NA
dram	CarAnox_MAG_1243	96.88	0.93	Archaea	Altiarchaeota	Altiarchaeia	SCGC-AAA252-I15	SCGC-AAA252-I15	NA	NA	CarAnox_MAG_1243_4				CarAnox_MAG_1243_4_145	145	158140	159111	D	pfam_hits	3-beta hydroxysteroid dehydrogenase/isomerase family [PF01073.22]; NAD dependent epimerase/dehydratase family [PF01370.24]; GDP-mannose 4,6 dehydratase [PF16363.8]; NmrA-like family [PF05368.16]; RmlD substrate binding domain [PF04321.20]; NAD(P)H-binding [PF13460.9]; Male sterility protein [PF07993.15]; Polysaccharide biosynthesis protein [PF02719.18]
dram	CarAnox_MAG_1243	96.88	0.93	Archaea	Altiarchaeota	Altiarchaeia	SCGC-AAA252-I15	SCGC-AAA252-I15	NA	NA	CarAnox_MAG_1243_4				CarAnox_MAG_1243_4_146	146	159098	159856	E	kegg_hit	NA
dram	CarAnox_MAG_1243	96.88	0.93	Archaea	Altiarchaeota	Altiarchaeia	SCGC-AAA252-I15	SCGC-AAA252-I15	NA	NA	CarAnox_MAG_1243_4				CarAnox_MAG_1243_4_146	146	159098	159856	E	peptidase_hit	NA
dram	CarAnox_MAG_1243	96.88	0.93	Archaea	Altiarchaeota	Altiarchaeia	SCGC-AAA252-I15	SCGC-AAA252-I15	NA	NA	CarAnox_MAG_1243_4				CarAnox_MAG_1243_4_146	146	159098	159856	E	pfam_hits	NA
dram	CarAnox_MAG_1243	96.88	0.93	Archaea	Altiarchaeota	Altiarchaeia	SCGC-AAA252-I15	SCGC-AAA252-I15	NA	NA	CarAnox_MAG_1243_4				CarAnox_MAG_1243_4_147	147	159849	160553	D	kegg_hit	NA
dram	CarAnox_MAG_1243	96.88	0.93	Archaea	Altiarchaeota	Altiarchaeia	SCGC-AAA252-I15	SCGC-AAA252-I15	NA	NA	CarAnox_MAG_1243_4				CarAnox_MAG_1243_4_147	147	159849	160553	D	peptidase_hit	NA
dram	CarAnox_MAG_1243	96.88	0.93	Archaea	Altiarchaeota	Altiarchaeia	SCGC-AAA252-I15	SCGC-AAA252-I15	NA	NA	CarAnox_MAG_1243_4				CarAnox_MAG_1243_4_147	147	159849	160553	D	pfam_hits	Methionine biosynthesis protein MetW [PF07021.15]; Methyltransferase domain [PF13489.9]; Methyltransferase domain [PF13847.9]; Methyltransferase domain [PF08241.15]; Methyltransferase domain [PF08242.15]; Methyltransferase domain [PF13649.9]; Nodulation protein S (NodS) [PF05401.14]; ubiE/COQ5 methyltransferase family [PF01209.21]; Protein of unknown function (DUF1698) [PF08003.14]; Protein-L-iso…
dram	CarAnox_MAG_1243	96.88	0.93	Archaea	Altiarchaeota	Altiarchaeia	SCGC-AAA252-I15	SCGC-AAA252-I15	NA	NA	CarAnox_MAG_1243_4				CarAnox_MAG_1243_4_148	148	160550	161320	D	kegg_hit	NA
dram	CarAnox_MAG_1243	96.88	0.93	Archaea	Altiarchaeota	Altiarchaeia	SCGC-AAA252-I15	SCGC-AAA252-I15	NA	NA	CarAnox_MAG_1243_4				CarAnox_MAG_1243_4_148	148	160550	161320	D	peptidase_hit	NA
dram	CarAnox_MAG_1243	96.88	0.93	Archaea	Altiarchaeota	Altiarchaeia	SCGC-AAA252-I15	SCGC-AAA252-I15	NA	NA	CarAnox_MAG_1243_4				CarAnox_MAG_1243_4_148	148	160550	161320	D	pfam_hits	Methyltransferase domain [PF13489.9]; ubiE/COQ5 methyltransferase family [PF01209.21]; Methionine biosynthesis protein MetW [PF07021.15]; Methyltransferase domain [PF08241.15]; Methyltransferase domain [PF13847.9]; Methyltransferase domain [PF13649.9]; Methyltransferase domain [PF08242.15]; Protein of unknown function (DUF1698) [PF08003.14]
dram	CarAnox_MAG_1243	96.88	0.93	Archaea	Altiarchaeota	Altiarchaeia	SCGC-AAA252-I15	SCGC-AAA252-I15	NA	NA	CarAnox_MAG_1243_4				CarAnox_MAG_1243_4_149	149	161301	161990	C	kegg_hit	dolichol-phosphate mannosyltransferase [EC:2.4.1.83]
dram	CarAnox_MAG_1243	96.88	0.93	Archaea	Altiarchaeota	Altiarchaeia	SCGC-AAA252-I15	SCGC-AAA252-I15	NA	NA	CarAnox_MAG_1243_4				CarAnox_MAG_1243_4_149	149	161301	161990	C	peptidase_hit	NA
dram	CarAnox_MAG_1243	96.88	0.93	Archaea	Altiarchaeota	Altiarchaeia	SCGC-AAA252-I15	SCGC-AAA252-I15	NA	NA	CarAnox_MAG_1243_4				CarAnox_MAG_1243_4_149	149	161301	161990	C	pfam_hits	Glycosyl transferase family 2 [PF00535.29]; Glycosyltransferase like family 2 [PF13641.9]
dram	CarAnox_MAG_1243	96.88	0.93	Archaea	Altiarchaeota	Altiarchaeia	SCGC-AAA252-I15	SCGC-AAA252-I15	NA	NA	CarAnox_MAG_1243_4				CarAnox_MAG_1243_4_150	150	162052	162891	D	kegg_hit	NA
dram	CarAnox_MAG_1243	96.88	0.93	Archaea	Altiarchaeota	Altiarchaeia	SCGC-AAA252-I15	SCGC-AAA252-I15	NA	NA	CarAnox_MAG_1243_4				CarAnox_MAG_1243_4_150	150	162052	162891	D	peptidase_hit	NA
dram	CarAnox_MAG_1243	96.88	0.93	Archaea	Altiarchaeota	Altiarchaeia	SCGC-AAA252-I15	SCGC-AAA252-I15	NA	NA	CarAnox_MAG_1243_4				CarAnox_MAG_1243_4_150	150	162052	162891	D	pfam_hits	Nucleotidyl transferase [PF00483.26]; MobA-like NTP transferase domain [PF12804.10]; 2-C-methyl-D-erythritol 4-phosphate cytidylyltransferase [PF01128.22]
dram	CarAnox_MAG_1243	96.88	0.93	Archaea	Altiarchaeota	Altiarchaeia	SCGC-AAA252-I15	SCGC-AAA252-I15	NA	NA	CarAnox_MAG_1243_4				CarAnox_MAG_1243_4_151	151	162937	164085	E	kegg_hit	NA
dram	CarAnox_MAG_1243	96.88	0.93	Archaea	Altiarchaeota	Altiarchaeia	SCGC-AAA252-I15	SCGC-AAA252-I15	NA	NA	CarAnox_MAG_1243_4				CarAnox_MAG_1243_4_151	151	162937	164085	E	peptidase_hit	NA
dram	CarAnox_MAG_1243	96.88	0.93	Archaea	Altiarchaeota	Altiarchaeia	SCGC-AAA252-I15	SCGC-AAA252-I15	NA	NA	CarAnox_MAG_1243_4				CarAnox_MAG_1243_4_151	151	162937	164085	E	pfam_hits	NA
dram	CarAnox_MAG_1243	96.88	0.93	Archaea	Altiarchaeota	Altiarchaeia	SCGC-AAA252-I15	SCGC-AAA252-I15	NA	NA	CarAnox_MAG_1243_4				CarAnox_MAG_1243_4_152	152	164153	165415	E	kegg_hit	NA
dram	CarAnox_MAG_1243	96.88	0.93	Archaea	Altiarchaeota	Altiarchaeia	SCGC-AAA252-I15	SCGC-AAA252-I15	NA	NA	CarAnox_MAG_1243_4				CarAnox_MAG_1243_4_152	152	164153	165415	E	peptidase_hit	NA
dram	CarAnox_MAG_1243	96.88	0.93	Archaea	Altiarchaeota	Altiarchaeia	SCGC-AAA252-I15	SCGC-AAA252-I15	NA	NA	CarAnox_MAG_1243_4				CarAnox_MAG_1243_4_152	152	164153	165415	E	pfam_hits	NA
dram	CarAnox_MAG_1243	96.88	0.93	Archaea	Altiarchaeota	Altiarchaeia	SCGC-AAA252-I15	SCGC-AAA252-I15	NA	NA	CarAnox_MAG_1243_4				CarAnox_MAG_1243_4_153	153	165469	166485	E	kegg_hit	NA
dram	CarAnox_MAG_1243	96.88	0.93	Archaea	Altiarchaeota	Altiarchaeia	SCGC-AAA252-I15	SCGC-AAA252-I15	NA	NA	CarAnox_MAG_1243_4				CarAnox_MAG_1243_4_153	153	165469	166485	E	peptidase_hit	NA
dram	CarAnox_MAG_1243	96.88	0.93	Archaea	Altiarchaeota	Altiarchaeia	SCGC-AAA252-I15	SCGC-AAA252-I15	NA	NA	CarAnox_MAG_1243_4				CarAnox_MAG_1243_4_153	153	165469	166485	E	pfam_hits	NA
dram	CarAnox_MAG_1243	96.88	0.93	Archaea	Altiarchaeota	Altiarchaeia	SCGC-AAA252-I15	SCGC-AAA252-I15	NA	NA	CarAnox_MAG_1243_4				CarAnox_MAG_1243_4_154	154	166561	168132	D	kegg_hit	NA
dram	CarAnox_MAG_1243	96.88	0.93	Archaea	Altiarchaeota	Altiarchaeia	SCGC-AAA252-I15	SCGC-AAA252-I15	NA	NA	CarAnox_MAG_1243_4				CarAnox_MAG_1243_4_154	154	166561	168132	D	peptidase_hit	NA
dram	CarAnox_MAG_1243	96.88	0.93	Archaea	Altiarchaeota	Altiarchaeia	SCGC-AAA252-I15	SCGC-AAA252-I15	NA	NA	CarAnox_MAG_1243_4				CarAnox_MAG_1243_4_154	154	166561	168132	D	pfam_hits	Flavin containing amine oxidoreductase [PF01593.27]; NAD(P)-binding Rossmann-like domain [PF13450.9]; Flavin-binding monooxygenase-like [PF00743.22]
dram	CarAnox_MAG_1243	96.88	0.93	Archaea	Altiarchaeota	Altiarchaeia	SCGC-AAA252-I15	SCGC-AAA252-I15	NA	NA	CarAnox_MAG_1243_4				CarAnox_MAG_1243_4_155	155	168187	169521	C	kegg_hit	phosphomannomutase / phosphoglucomutase [EC:5.4.2.8 5.4.2.2]
dram	CarAnox_MAG_1243	96.88	0.93	Archaea	Altiarchaeota	Altiarchaeia	SCGC-AAA252-I15	SCGC-AAA252-I15	NA	NA	CarAnox_MAG_1243_4				CarAnox_MAG_1243_4_155	155	168187	169521	C	peptidase_hit	NA
dram	CarAnox_MAG_1243	96.88	0.93	Archaea	Altiarchaeota	Altiarchaeia	SCGC-AAA252-I15	SCGC-AAA252-I15	NA	NA	CarAnox_MAG_1243_4				CarAnox_MAG_1243_4_155	155	168187	169521	C	pfam_hits	Phosphoglucomutase/phosphomannomutase, alpha/beta/alpha domain I [PF02878.19]; Phosphoglucomutase/phosphomannomutase, alpha/beta/alpha domain II [PF02879.19]; Phosphoglucomutase/phosphomannomutase, alpha/beta/alpha domain III [PF02880.19]; Phosphoglucomutase/phosphomannomutase, C-terminal domain [PF00408.23]
dram	CarAnox_MAG_1243	96.88	0.93	Archaea	Altiarchaeota	Altiarchaeia	SCGC-AAA252-I15	SCGC-AAA252-I15	NA	NA	CarAnox_MAG_1243_4				CarAnox_MAG_1243_4_156	156	169550	169738	E	kegg_hit	NA
dram	CarAnox_MAG_1243	96.88	0.93	Archaea	Altiarchaeota	Altiarchaeia	SCGC-AAA252-I15	SCGC-AAA252-I15	NA	NA	CarAnox_MAG_1243_4				CarAnox_MAG_1243_4_156	156	169550	169738	E	peptidase_hit	NA
dram	CarAnox_MAG_1243	96.88	0.93	Archaea	Altiarchaeota	Altiarchaeia	SCGC-AAA252-I15	SCGC-AAA252-I15	NA	NA	CarAnox_MAG_1243_4				CarAnox_MAG_1243_4_156	156	169550	169738	E	pfam_hits	NA
dram	CarAnox_MAG_1243	96.88	0.93	Archaea	Altiarchaeota	Altiarchaeia	SCGC-AAA252-I15	SCGC-AAA252-I15	NA	NA	CarAnox_MAG_1243_4				CarAnox_MAG_1243_4_157	157	169790	170833	E	kegg_hit	NA
dram	CarAnox_MAG_1243	96.88	0.93	Archaea	Altiarchaeota	Altiarchaeia	SCGC-AAA252-I15	SCGC-AAA252-I15	NA	NA	CarAnox_MAG_1243_4				CarAnox_MAG_1243_4_157	157	169790	170833	E	peptidase_hit	NA
dram	CarAnox_MAG_1243	96.88	0.93	Archaea	Altiarchaeota	Altiarchaeia	SCGC-AAA252-I15	SCGC-AAA252-I15	NA	NA	CarAnox_MAG_1243_4				CarAnox_MAG_1243_4_157	157	169790	170833	E	pfam_hits	NA
dram	CarAnox_MAG_1243	96.88	0.93	Archaea	Altiarchaeota	Altiarchaeia	SCGC-AAA252-I15	SCGC-AAA252-I15	NA	NA	CarAnox_MAG_1243_4				CarAnox_MAG_1243_4_158	158	170845	171339	E	kegg_hit	NA
dram	CarAnox_MAG_1243	96.88	0.93	Archaea	Altiarchaeota	Altiarchaeia	SCGC-AAA252-I15	SCGC-AAA252-I15	NA	NA	CarAnox_MAG_1243_4				CarAnox_MAG_1243_4_158	158	170845	171339	E	peptidase_hit	NA
dram	CarAnox_MAG_1243	96.88	0.93	Archaea	Altiarchaeota	Altiarchaeia	SCGC-AAA252-I15	SCGC-AAA252-I15	NA	NA	CarAnox_MAG_1243_4				CarAnox_MAG_1243_4_158	158	170845	171339	E	pfam_hits	NA
dram	CarAnox_MAG_1243	96.88	0.93	Archaea	Altiarchaeota	Altiarchaeia	SCGC-AAA252-I15	SCGC-AAA252-I15	NA	NA	CarAnox_MAG_1243_4				CarAnox_MAG_1243_4_159	159	171344	172588	C	kegg_hit	diaminopimelate decarboxylase [EC:4.1.1.20]
dram	CarAnox_MAG_1243	96.88	0.93	Archaea	Altiarchaeota	Altiarchaeia	SCGC-AAA252-I15	SCGC-AAA252-I15	NA	NA	CarAnox_MAG_1243_4				CarAnox_MAG_1243_4_159	159	171344	172588	C	peptidase_hit	NA
dram	CarAnox_MAG_1243	96.88	0.93	Archaea	Altiarchaeota	Altiarchaeia	SCGC-AAA252-I15	SCGC-AAA252-I15	NA	NA	CarAnox_MAG_1243_4				CarAnox_MAG_1243_4_159	159	171344	172588	C	pfam_hits	Pyridoxal-dependent decarboxylase, pyridoxal binding domain [PF02784.19]; Pyridoxal-dependent decarboxylase, C-terminal sheet domain [PF00278.25]
dram	CarAnox_MAG_1243	96.88	0.93	Archaea	Altiarchaeota	Altiarchaeia	SCGC-AAA252-I15	SCGC-AAA252-I15	NA	NA	CarAnox_MAG_1243_4				CarAnox_MAG_1243_4_160	160	172597	173607	E	kegg_hit	NA
dram	CarAnox_MAG_1243	96.88	0.93	Archaea	Altiarchaeota	Altiarchaeia	SCGC-AAA252-I15	SCGC-AAA252-I15	NA	NA	CarAnox_MAG_1243_4				CarAnox_MAG_1243_4_160	160	172597	173607	E	peptidase_hit	NA
dram	CarAnox_MAG_1243	96.88	0.93	Archaea	Altiarchaeota	Altiarchaeia	SCGC-AAA252-I15	SCGC-AAA252-I15	NA	NA	CarAnox_MAG_1243_4				CarAnox_MAG_1243_4_160	160	172597	173607	E	pfam_hits	NA
dram	CarAnox_MAG_1243	96.88	0.93	Archaea	Altiarchaeota	Altiarchaeia	SCGC-AAA252-I15	SCGC-AAA252-I15	NA	NA	CarAnox_MAG_1243_4				CarAnox_MAG_1243_4_161	161	173604	174596	C	kegg_hit	methylthioribose-1-phosphate isomerase [EC:5.3.1.23]
dram	CarAnox_MAG_1243	96.88	0.93	Archaea	Altiarchaeota	Altiarchaeia	SCGC-AAA252-I15	SCGC-AAA252-I15	NA	NA	CarAnox_MAG_1243_4				CarAnox_MAG_1243_4_161	161	173604	174596	C	peptidase_hit	NA
dram	CarAnox_MAG_1243	96.88	0.93	Archaea	Altiarchaeota	Altiarchaeia	SCGC-AAA252-I15	SCGC-AAA252-I15	NA	NA	CarAnox_MAG_1243_4				CarAnox_MAG_1243_4_161	161	173604	174596	C	pfam_hits	Initiation factor 2 subunit family [PF01008.20]
dram	CarAnox_MAG_1243	96.88	0.93	Archaea	Altiarchaeota	Altiarchaeia	SCGC-AAA252-I15	SCGC-AAA252-I15	NA	NA	CarAnox_MAG_1243_4				CarAnox_MAG_1243_4_162	162	174593	175177	E	kegg_hit	NA
dram	CarAnox_MAG_1243	96.88	0.93	Archaea	Altiarchaeota	Altiarchaeia	SCGC-AAA252-I15	SCGC-AAA252-I15	NA	NA	CarAnox_MAG_1243_4				CarAnox_MAG_1243_4_162	162	174593	175177	E	peptidase_hit	NA
dram	CarAnox_MAG_1243	96.88	0.93	Archaea	Altiarchaeota	Altiarchaeia	SCGC-AAA252-I15	SCGC-AAA252-I15	NA	NA	CarAnox_MAG_1243_4				CarAnox_MAG_1243_4_162	162	174593	175177	E	pfam_hits	NA
dram	CarAnox_MAG_1243	96.88	0.93	Archaea	Altiarchaeota	Altiarchaeia	SCGC-AAA252-I15	SCGC-AAA252-I15	NA	NA	CarAnox_MAG_1243_4				CarAnox_MAG_1243_4_163	163	175199	175468	E	kegg_hit	NA
dram	CarAnox_MAG_1243	96.88	0.93	Archaea	Altiarchaeota	Altiarchaeia	SCGC-AAA252-I15	SCGC-AAA252-I15	NA	NA	CarAnox_MAG_1243_4				CarAnox_MAG_1243_4_163	163	175199	175468	E	peptidase_hit	NA
dram	CarAnox_MAG_1243	96.88	0.93	Archaea	Altiarchaeota	Altiarchaeia	SCGC-AAA252-I15	SCGC-AAA252-I15	NA	NA	CarAnox_MAG_1243_4				CarAnox_MAG_1243_4_163	163	175199	175468	E	pfam_hits	NA
dram	CarAnox_MAG_1243	96.88	0.93	Archaea	Altiarchaeota	Altiarchaeia	SCGC-AAA252-I15	SCGC-AAA252-I15	NA	NA	CarAnox_MAG_1243_4				CarAnox_MAG_1243_4_164	164	175483	175647	E	kegg_hit	NA
dram	CarAnox_MAG_1243	96.88	0.93	Archaea	Altiarchaeota	Altiarchaeia	SCGC-AAA252-I15	SCGC-AAA252-I15	NA	NA	CarAnox_MAG_1243_4				CarAnox_MAG_1243_4_164	164	175483	175647	E	peptidase_hit	NA
dram	CarAnox_MAG_1243	96.88	0.93	Archaea	Altiarchaeota	Altiarchaeia	SCGC-AAA252-I15	SCGC-AAA252-I15	NA	NA	CarAnox_MAG_1243_4				CarAnox_MAG_1243_4_164	164	175483	175647	E	pfam_hits	NA
dram	CarAnox_MAG_1243	96.88	0.93	Archaea	Altiarchaeota	Altiarchaeia	SCGC-AAA252-I15	SCGC-AAA252-I15	NA	NA	CarAnox_MAG_1243_4				CarAnox_MAG_1243_4_165	165	175773	180779	E	kegg_hit	NA
dram	CarAnox_MAG_1243	96.88	0.93	Archaea	Altiarchaeota	Altiarchaeia	SCGC-AAA252-I15	SCGC-AAA252-I15	NA	NA	CarAnox_MAG_1243_4				CarAnox_MAG_1243_4_165	165	175773	180779	E	peptidase_hit	NA
dram	CarAnox_MAG_1243	96.88	0.93	Archaea	Altiarchaeota	Altiarchaeia	SCGC-AAA252-I15	SCGC-AAA252-I15	NA	NA	CarAnox_MAG_1243_4				CarAnox_MAG_1243_4_165	165	175773	180779	E	pfam_hits	NA
dram	CarAnox_MAG_1243	96.88	0.93	Archaea	Altiarchaeota	Altiarchaeia	SCGC-AAA252-I15	SCGC-AAA252-I15	NA	NA	CarAnox_MAG_1243_4				CarAnox_MAG_1243_4_166	166	180897	182267	C	kegg_hit	aspartyl-tRNA(Asn)/glutamyl-tRNA(Gln) amidotransferase subunit B [EC:6.3.5.6 6.3.5.7]
dram	CarAnox_MAG_1243	96.88	0.93	Archaea	Altiarchaeota	Altiarchaeia	SCGC-AAA252-I15	SCGC-AAA252-I15	NA	NA	CarAnox_MAG_1243_4				CarAnox_MAG_1243_4_166	166	180897	182267	C	peptidase_hit	NA
dram	CarAnox_MAG_1243	96.88	0.93	Archaea	Altiarchaeota	Altiarchaeia	SCGC-AAA252-I15	SCGC-AAA252-I15	NA	NA	CarAnox_MAG_1243_4				CarAnox_MAG_1243_4_166	166	180897	182267	C	pfam_hits	GatB/GatE catalytic domain [PF02934.18]; GatB domain [PF02637.21]
dram	CarAnox_MAG_1243	96.88	0.93	Archaea	Altiarchaeota	Altiarchaeia	SCGC-AAA252-I15	SCGC-AAA252-I15	NA	NA	CarAnox_MAG_1243_4				CarAnox_MAG_1243_4_167	167	182264	183181	D	kegg_hit	NA
dram	CarAnox_MAG_1243	96.88	0.93	Archaea	Altiarchaeota	Altiarchaeia	SCGC-AAA252-I15	SCGC-AAA252-I15	NA	NA	CarAnox_MAG_1243_4				CarAnox_MAG_1243_4_167	167	182264	183181	D	peptidase_hit	NA
dram	CarAnox_MAG_1243	96.88	0.93	Archaea	Altiarchaeota	Altiarchaeia	SCGC-AAA252-I15	SCGC-AAA252-I15	NA	NA	CarAnox_MAG_1243_4				CarAnox_MAG_1243_4_167	167	182264	183181	D	pfam_hits	Predicted membrane protein (DUF2085) [PF09858.12]
dram	CarAnox_MAG_1243	96.88	0.93	Archaea	Altiarchaeota	Altiarchaeia	SCGC-AAA252-I15	SCGC-AAA252-I15	NA	NA	CarAnox_MAG_1243_4				CarAnox_MAG_1243_4_168	168	183184	184119	C	kegg_hit	tyrosyl-tRNA synthetase [EC:6.1.1.1]
dram	CarAnox_MAG_1243	96.88	0.93	Archaea	Altiarchaeota	Altiarchaeia	SCGC-AAA252-I15	SCGC-AAA252-I15	NA	NA	CarAnox_MAG_1243_4				CarAnox_MAG_1243_4_168	168	183184	184119	C	peptidase_hit	NA
dram	CarAnox_MAG_1243	96.88	0.93	Archaea	Altiarchaeota	Altiarchaeia	SCGC-AAA252-I15	SCGC-AAA252-I15	NA	NA	CarAnox_MAG_1243_4				CarAnox_MAG_1243_4_168	168	183184	184119	C	pfam_hits	tRNA synthetases class I (W and Y) [PF00579.28]
dram	CarAnox_MAG_1243	96.88	0.93	Archaea	Altiarchaeota	Altiarchaeia	SCGC-AAA252-I15	SCGC-AAA252-I15	NA	NA	CarAnox_MAG_1243_4				CarAnox_MAG_1243_4_169	169	184116	184364	C	kegg_hit	uncharacterized protein
dram	CarAnox_MAG_1243	96.88	0.93	Archaea	Altiarchaeota	Altiarchaeia	SCGC-AAA252-I15	SCGC-AAA252-I15	NA	NA	CarAnox_MAG_1243_4				CarAnox_MAG_1243_4_169	169	184116	184364	C	peptidase_hit	NA
dram	CarAnox_MAG_1243	96.88	0.93	Archaea	Altiarchaeota	Altiarchaeia	SCGC-AAA252-I15	SCGC-AAA252-I15	NA	NA	CarAnox_MAG_1243_4				CarAnox_MAG_1243_4_169	169	184116	184364	C	pfam_hits	Uncharacterised protein family (UPF0147) [PF03685.16]
dram	CarAnox_MAG_1243	96.88	0.93	Archaea	Altiarchaeota	Altiarchaeia	SCGC-AAA252-I15	SCGC-AAA252-I15	NA	NA	CarAnox_MAG_1243_4				CarAnox_MAG_1243_4_170	170	184420	184899	D	kegg_hit	NA
dram	CarAnox_MAG_1243	96.88	0.93	Archaea	Altiarchaeota	Altiarchaeia	SCGC-AAA252-I15	SCGC-AAA252-I15	NA	NA	CarAnox_MAG_1243_4				CarAnox_MAG_1243_4_170	170	184420	184899	D	peptidase_hit	NA
dram	CarAnox_MAG_1243	96.88	0.93	Archaea	Altiarchaeota	Altiarchaeia	SCGC-AAA252-I15	SCGC-AAA252-I15	NA	NA	CarAnox_MAG_1243_4				CarAnox_MAG_1243_4_170	170	184420	184899	D	pfam_hits	HD domain [PF01966.25]
dram	CarAnox_MAG_1243	96.88	0.93	Archaea	Altiarchaeota	Altiarchaeia	SCGC-AAA252-I15	SCGC-AAA252-I15	NA	NA	CarAnox_MAG_1243_4				CarAnox_MAG_1243_4_171	171	184940	185434	C	kegg_hit	transcription initiation factor TFIIE subunit alpha
dram	CarAnox_MAG_1243	96.88	0.93	Archaea	Altiarchaeota	Altiarchaeia	SCGC-AAA252-I15	SCGC-AAA252-I15	NA	NA	CarAnox_MAG_1243_4				CarAnox_MAG_1243_4_171	171	184940	185434	C	peptidase_hit	NA
dram	CarAnox_MAG_1243	96.88	0.93	Archaea	Altiarchaeota	Altiarchaeia	SCGC-AAA252-I15	SCGC-AAA252-I15	NA	NA	CarAnox_MAG_1243_4				CarAnox_MAG_1243_4_171	171	184940	185434	C	pfam_hits	NA
dram	CarAnox_MAG_1243	96.88	0.93	Archaea	Altiarchaeota	Altiarchaeia	SCGC-AAA252-I15	SCGC-AAA252-I15	NA	NA	CarAnox_MAG_1243_4				CarAnox_MAG_1243_4_172	172	185535	185846	E	kegg_hit	NA
dram	CarAnox_MAG_1243	96.88	0.93	Archaea	Altiarchaeota	Altiarchaeia	SCGC-AAA252-I15	SCGC-AAA252-I15	NA	NA	CarAnox_MAG_1243_4				CarAnox_MAG_1243_4_172	172	185535	185846	E	peptidase_hit	NA
dram	CarAnox_MAG_1243	96.88	0.93	Archaea	Altiarchaeota	Altiarchaeia	SCGC-AAA252-I15	SCGC-AAA252-I15	NA	NA	CarAnox_MAG_1243_4				CarAnox_MAG_1243_4_172	172	185535	185846	E	pfam_hits	NA
dram	CarAnox_MAG_1243	96.88	0.93	Archaea	Altiarchaeota	Altiarchaeia	SCGC-AAA252-I15	SCGC-AAA252-I15	NA	NA	CarAnox_MAG_1243_4				CarAnox_MAG_1243_4_173	173	186123	188513	E	kegg_hit	NA
dram	CarAnox_MAG_1243	96.88	0.93	Archaea	Altiarchaeota	Altiarchaeia	SCGC-AAA252-I15	SCGC-AAA252-I15	NA	NA	CarAnox_MAG_1243_4				CarAnox_MAG_1243_4_173	173	186123	188513	E	peptidase_hit	NA
dram	CarAnox_MAG_1243	96.88	0.93	Archaea	Altiarchaeota	Altiarchaeia	SCGC-AAA252-I15	SCGC-AAA252-I15	NA	NA	CarAnox_MAG_1243_4				CarAnox_MAG_1243_4_173	173	186123	188513	E	pfam_hits	NA
dram	CarAnox_MAG_1243	96.88	0.93	Archaea	Altiarchaeota	Altiarchaeia	SCGC-AAA252-I15	SCGC-AAA252-I15	NA	NA	CarAnox_MAG_1243_4				CarAnox_MAG_1243_4_174	174	188507	192871	E	kegg_hit	NA
dram	CarAnox_MAG_1243	96.88	0.93	Archaea	Altiarchaeota	Altiarchaeia	SCGC-AAA252-I15	SCGC-AAA252-I15	NA	NA	CarAnox_MAG_1243_4				CarAnox_MAG_1243_4_174	174	188507	192871	E	peptidase_hit	NA
dram	CarAnox_MAG_1243	96.88	0.93	Archaea	Altiarchaeota	Altiarchaeia	SCGC-AAA252-I15	SCGC-AAA252-I15	NA	NA	CarAnox_MAG_1243_4				CarAnox_MAG_1243_4_174	174	188507	192871	E	pfam_hits	NA
dram	CarAnox_MAG_1243	96.88	0.93	Archaea	Altiarchaeota	Altiarchaeia	SCGC-AAA252-I15	SCGC-AAA252-I15	NA	NA	CarAnox_MAG_1243_4				CarAnox_MAG_1243_4_175	175	192919	194088	D	kegg_hit	NA
dram	CarAnox_MAG_1243	96.88	0.93	Archaea	Altiarchaeota	Altiarchaeia	SCGC-AAA252-I15	SCGC-AAA252-I15	NA	NA	CarAnox_MAG_1243_4				CarAnox_MAG_1243_4_175	175	192919	194088	D	peptidase_hit	NA
dram	CarAnox_MAG_1243	96.88	0.93	Archaea	Altiarchaeota	Altiarchaeia	SCGC-AAA252-I15	SCGC-AAA252-I15	NA	NA	CarAnox_MAG_1243_4				CarAnox_MAG_1243_4_175	175	192919	194088	D	pfam_hits	Acyltransferase family [PF01757.25]
dram	CarAnox_MAG_1243	96.88	0.93	Archaea	Altiarchaeota	Altiarchaeia	SCGC-AAA252-I15	SCGC-AAA252-I15	NA	NA	CarAnox_MAG_1243_4				CarAnox_MAG_1243_4_176	176	194099	194413	D	kegg_hit	NA
dram	CarAnox_MAG_1243	96.88	0.93	Archaea	Altiarchaeota	Altiarchaeia	SCGC-AAA252-I15	SCGC-AAA252-I15	NA	NA	CarAnox_MAG_1243_4				CarAnox_MAG_1243_4_176	176	194099	194413	D	peptidase_hit	NA
dram	CarAnox_MAG_1243	96.88	0.93	Archaea	Altiarchaeota	Altiarchaeia	SCGC-AAA252-I15	SCGC-AAA252-I15	NA	NA	CarAnox_MAG_1243_4				CarAnox_MAG_1243_4_176	176	194099	194413	D	pfam_hits	Putative heavy-metal-binding [PF01906.20]
dram	CarAnox_MAG_1243	96.88	0.93	Archaea	Altiarchaeota	Altiarchaeia	SCGC-AAA252-I15	SCGC-AAA252-I15	NA	NA	CarAnox_MAG_1243_4				CarAnox_MAG_1243_4_177	177	194413	194658	E	kegg_hit	NA
dram	CarAnox_MAG_1243	96.88	0.93	Archaea	Altiarchaeota	Altiarchaeia	SCGC-AAA252-I15	SCGC-AAA252-I15	NA	NA	CarAnox_MAG_1243_4				CarAnox_MAG_1243_4_177	177	194413	194658	E	peptidase_hit	NA
dram	CarAnox_MAG_1243	96.88	0.93	Archaea	Altiarchaeota	Altiarchaeia	SCGC-AAA252-I15	SCGC-AAA252-I15	NA	NA	CarAnox_MAG_1243_4				CarAnox_MAG_1243_4_177	177	194413	194658	E	pfam_hits	NA
dram	CarAnox_MAG_1243	96.88	0.93	Archaea	Altiarchaeota	Altiarchaeia	SCGC-AAA252-I15	SCGC-AAA252-I15	NA	NA	CarAnox_MAG_1243_4				CarAnox_MAG_1243_4_178	178	194684	196705	E	kegg_hit	NA
dram	CarAnox_MAG_1243	96.88	0.93	Archaea	Altiarchaeota	Altiarchaeia	SCGC-AAA252-I15	SCGC-AAA252-I15	NA	NA	CarAnox_MAG_1243_4				CarAnox_MAG_1243_4_178	178	194684	196705	E	peptidase_hit	NA
dram	CarAnox_MAG_1243	96.88	0.93	Archaea	Altiarchaeota	Altiarchaeia	SCGC-AAA252-I15	SCGC-AAA252-I15	NA	NA	CarAnox_MAG_1243_4				CarAnox_MAG_1243_4_178	178	194684	196705	E	pfam_hits	NA
dram	CarAnox_MAG_1375	97.74	2.16	Bacteria	Pseudomonadota	Alphaproteobacteria	Sphingomonadales	Sphingomonadaceae	Erythrobacter_A	NA	CarAnox_MAG_1375_13	PKS	1	24085	CarAnox_MAG_1375_13_1	1	214	1293	C	kegg_hit	branched-chain amino acid aminotransferase [EC:2.6.1.42]
dram	CarAnox_MAG_1375	97.74	2.16	Bacteria	Pseudomonadota	Alphaproteobacteria	Sphingomonadales	Sphingomonadaceae	Erythrobacter_A	NA	CarAnox_MAG_1375_13	PKS	1	24085	CarAnox_MAG_1375_13_1	1	214	1293	C	peptidase_hit	NA
dram	CarAnox_MAG_1375	97.74	2.16	Bacteria	Pseudomonadota	Alphaproteobacteria	Sphingomonadales	Sphingomonadaceae	Erythrobacter_A	NA	CarAnox_MAG_1375_13	PKS	1	24085	CarAnox_MAG_1375_13_1	1	214	1293	C	pfam_hits	Amino-transferase class IV [PF01063.22]
dram	CarAnox_MAG_1375	97.74	2.16	Bacteria	Pseudomonadota	Alphaproteobacteria	Sphingomonadales	Sphingomonadaceae	Erythrobacter_A	NA	CarAnox_MAG_1375_13	PKS	1	24085	CarAnox_MAG_1375_13_2	2	1290	2357	D	kegg_hit	NA
dram	CarAnox_MAG_1375	97.74	2.16	Bacteria	Pseudomonadota	Alphaproteobacteria	Sphingomonadales	Sphingomonadaceae	Erythrobacter_A	NA	CarAnox_MAG_1375_13	PKS	1	24085	CarAnox_MAG_1375_13_2	2	1290	2357	D	peptidase_hit	NA
dram	CarAnox_MAG_1375	97.74	2.16	Bacteria	Pseudomonadota	Alphaproteobacteria	Sphingomonadales	Sphingomonadaceae	Erythrobacter_A	NA	CarAnox_MAG_1375_13	PKS	1	24085	CarAnox_MAG_1375_13_2	2	1290	2357	D	pfam_hits	FAD binding domain [PF01494.22]; Lycopene cyclase protein [PF05834.15]
dram	CarAnox_MAG_1375	97.74	2.16	Bacteria	Pseudomonadota	Alphaproteobacteria	Sphingomonadales	Sphingomonadaceae	Erythrobacter_A	NA	CarAnox_MAG_1375_13	PKS	1	24085	CarAnox_MAG_1375_13_3	3	2354	3040	D	kegg_hit	NA
dram	CarAnox_MAG_1375	97.74	2.16	Bacteria	Pseudomonadota	Alphaproteobacteria	Sphingomonadales	Sphingomonadaceae	Erythrobacter_A	NA	CarAnox_MAG_1375_13	PKS	1	24085	CarAnox_MAG_1375_13_3	3	2354	3040	D	peptidase_hit	NA
dram	CarAnox_MAG_1375	97.74	2.16	Bacteria	Pseudomonadota	Alphaproteobacteria	Sphingomonadales	Sphingomonadaceae	Erythrobacter_A	NA	CarAnox_MAG_1375_13	PKS	1	24085	CarAnox_MAG_1375_13_3	3	2354	3040	D	pfam_hits	Methyltransferase domain [PF13649.9]; Methyltransferase domain [PF13847.9]; Mycolic acid cyclopropane synthetase [PF02353.23]; Methyltransferase domain [PF08241.15]; Methyltransferase domain [PF13489.9]
dram	CarAnox_MAG_1375	97.74	2.16	Bacteria	Pseudomonadota	Alphaproteobacteria	Sphingomonadales	Sphingomonadaceae	Erythrobacter_A	NA	CarAnox_MAG_1375_13	PKS	1	24085	CarAnox_MAG_1375_13_4	4	3045	4085	D	kegg_hit	NA
dram	CarAnox_MAG_1375	97.74	2.16	Bacteria	Pseudomonadota	Alphaproteobacteria	Sphingomonadales	Sphingomonadaceae	Erythrobacter_A	NA	CarAnox_MAG_1375_13	PKS	1	24085	CarAnox_MAG_1375_13_4	4	3045	4085	D	peptidase_hit	NA
dram	CarAnox_MAG_1375	97.74	2.16	Bacteria	Pseudomonadota	Alphaproteobacteria	Sphingomonadales	Sphingomonadaceae	Erythrobacter_A	NA	CarAnox_MAG_1375_13	PKS	1	24085	CarAnox_MAG_1375_13_4	4	3045	4085	D	pfam_hits	Chalcone and stilbene synthases, N-terminal domain [PF00195.22]; Chalcone and stilbene synthases, C-terminal domain [PF02797.18]; FAE1/Type III polyketide synthase-like protein [PF08392.15]; 3-Oxoacyl-[acyl-carrier-protein (ACP)] synthase III [PF08545.13]
dram	CarAnox_MAG_1375	97.74	2.16	Bacteria	Pseudomonadota	Alphaproteobacteria	Sphingomonadales	Sphingomonadaceae	Erythrobacter_A	NA	CarAnox_MAG_1375_13	PKS	1	24085	CarAnox_MAG_1375_13_5	5	4139	6214	C	kegg_hit	NAD+ synthase (glutamine-hydrolysing) [EC:6.3.5.1]
dram	CarAnox_MAG_1375	97.74	2.16	Bacteria	Pseudomonadota	Alphaproteobacteria	Sphingomonadales	Sphingomonadaceae	Erythrobacter_A	NA	CarAnox_MAG_1375_13	PKS	1	24085	CarAnox_MAG_1375_13_5	5	4139	6214	C	peptidase_hit	NA
dram	CarAnox_MAG_1375	97.74	2.16	Bacteria	Pseudomonadota	Alphaproteobacteria	Sphingomonadales	Sphingomonadaceae	Erythrobacter_A	NA	CarAnox_MAG_1375_13	PKS	1	24085	CarAnox_MAG_1375_13_5	5	4139	6214	C	pfam_hits	NAD synthase [PF02540.20]; Carbon-nitrogen hydrolase [PF00795.25]
dram	CarAnox_MAG_1375	97.74	2.16	Bacteria	Pseudomonadota	Alphaproteobacteria	Sphingomonadales	Sphingomonadaceae	Erythrobacter_A	NA	CarAnox_MAG_1375_13	PKS	1	24085	CarAnox_MAG_1375_13_6	6	6284	7291	D	kegg_hit	NA
dram	CarAnox_MAG_1375	97.74	2.16	Bacteria	Pseudomonadota	Alphaproteobacteria	Sphingomonadales	Sphingomonadaceae	Erythrobacter_A	NA	CarAnox_MAG_1375_13	PKS	1	24085	CarAnox_MAG_1375_13_6	6	6284	7291	D	peptidase_hit	NA
dram	CarAnox_MAG_1375	97.74	2.16	Bacteria	Pseudomonadota	Alphaproteobacteria	Sphingomonadales	Sphingomonadaceae	Erythrobacter_A	NA	CarAnox_MAG_1375_13	PKS	1	24085	CarAnox_MAG_1375_13_6	6	6284	7291	D	pfam_hits	Eukaryotic DNA topoisomerase I, catalytic core [PF01028.23]
dram	CarAnox_MAG_1375	97.74	2.16	Bacteria	Pseudomonadota	Alphaproteobacteria	Sphingomonadales	Sphingomonadaceae	Erythrobacter_A	NA	CarAnox_MAG_1375_13	PKS	1	24085	CarAnox_MAG_1375_13_7	7	7383	8258	C	kegg_hit	GSH-dependent disulfide-bond oxidoreductase [EC:1.8.4.-]
dram	CarAnox_MAG_1375	97.74	2.16	Bacteria	Pseudomonadota	Alphaproteobacteria	Sphingomonadales	Sphingomonadaceae	Erythrobacter_A	NA	CarAnox_MAG_1375_13	PKS	1	24085	CarAnox_MAG_1375_13_7	7	7383	8258	C	peptidase_hit	NA
dram	CarAnox_MAG_1375	97.74	2.16	Bacteria	Pseudomonadota	Alphaproteobacteria	Sphingomonadales	Sphingomonadaceae	Erythrobacter_A	NA	CarAnox_MAG_1375_13	PKS	1	24085	CarAnox_MAG_1375_13_7	7	7383	8258	C	pfam_hits	Glutathione S-transferase, N-terminal domain [PF02798.23]; Glutathione S-transferase, N-terminal domain [PF13409.9]; Glutathione S-transferase, C-terminal domain [PF00043.28]; Glutathione S-transferase, N-terminal domain [PF13417.9]; Glutathione S-transferase, C-terminal domain [PF14497.9]
dram	CarAnox_MAG_1375	97.74	2.16	Bacteria	Pseudomonadota	Alphaproteobacteria	Sphingomonadales	Sphingomonadaceae	Erythrobacter_A	NA	CarAnox_MAG_1375_13	PKS	1	24085	CarAnox_MAG_1375_13_8	8	8255	9640	C	kegg_hit	fumarate hydratase, class II [EC:4.2.1.2]
dram	CarAnox_MAG_1375	97.74	2.16	Bacteria	Pseudomonadota	Alphaproteobacteria	Sphingomonadales	Sphingomonadaceae	Erythrobacter_A	NA	CarAnox_MAG_1375_13	PKS	1	24085	CarAnox_MAG_1375_13_8	8	8255	9640	C	peptidase_hit	NA
dram	CarAnox_MAG_1375	97.74	2.16	Bacteria	Pseudomonadota	Alphaproteobacteria	Sphingomonadales	Sphingomonadaceae	Erythrobacter_A	NA	CarAnox_MAG_1375_13	PKS	1	24085	CarAnox_MAG_1375_13_8	8	8255	9640	C	pfam_hits	Lyase [PF00206.23]; Fumarase C C-terminus [PF10415.12]
dram	CarAnox_MAG_1375	97.74	2.16	Bacteria	Pseudomonadota	Alphaproteobacteria	Sphingomonadales	Sphingomonadaceae	Erythrobacter_A	NA	CarAnox_MAG_1375_13	PKS	1	24085	CarAnox_MAG_1375_13_9	9	9654	9791	E	kegg_hit	NA
dram	CarAnox_MAG_1375	97.74	2.16	Bacteria	Pseudomonadota	Alphaproteobacteria	Sphingomonadales	Sphingomonadaceae	Erythrobacter_A	NA	CarAnox_MAG_1375_13	PKS	1	24085	CarAnox_MAG_1375_13_9	9	9654	9791	E	peptidase_hit	NA
dram	CarAnox_MAG_1375	97.74	2.16	Bacteria	Pseudomonadota	Alphaproteobacteria	Sphingomonadales	Sphingomonadaceae	Erythrobacter_A	NA	CarAnox_MAG_1375_13	PKS	1	24085	CarAnox_MAG_1375_13_9	9	9654	9791	E	pfam_hits	NA
dram	CarAnox_MAG_1375	97.74	2.16	Bacteria	Pseudomonadota	Alphaproteobacteria	Sphingomonadales	Sphingomonadaceae	Erythrobacter_A	NA	CarAnox_MAG_1375_13	PKS	1	24085	CarAnox_MAG_1375_13_10	10	9788	11290	D	kegg_hit	NA
dram	CarAnox_MAG_1375	97.74	2.16	Bacteria	Pseudomonadota	Alphaproteobacteria	Sphingomonadales	Sphingomonadaceae	Erythrobacter_A	NA	CarAnox_MAG_1375_13	PKS	1	24085	CarAnox_MAG_1375_13_10	10	9788	11290	D	peptidase_hit	NA
dram	CarAnox_MAG_1375	97.74	2.16	Bacteria	Pseudomonadota	Alphaproteobacteria	Sphingomonadales	Sphingomonadaceae	Erythrobacter_A	NA	CarAnox_MAG_1375_13	PKS	1	24085	CarAnox_MAG_1375_13_10	10	9788	11290	D	pfam_hits	Thiolase-like protein type 1 additional C-terminal domain [PF18313.4]
dram	CarAnox_MAG_1375	97.74	2.16	Bacteria	Pseudomonadota	Alphaproteobacteria	Sphingomonadales	Sphingomonadaceae	Erythrobacter_A	NA	CarAnox_MAG_1375_13	PKS	1	24085	CarAnox_MAG_1375_13_11	11	11293	12138	C	kegg_hit	N-acetylglucosaminyldiphosphoundecaprenol N-acetyl-beta-D-mannosaminyltransferase [EC:2.4.1.187]
dram	CarAnox_MAG_1375	97.74	2.16	Bacteria	Pseudomonadota	Alphaproteobacteria	Sphingomonadales	Sphingomonadaceae	Erythrobacter_A	NA	CarAnox_MAG_1375_13	PKS	1	24085	CarAnox_MAG_1375_13_11	11	11293	12138	C	peptidase_hit	NA
dram	CarAnox_MAG_1375	97.74	2.16	Bacteria	Pseudomonadota	Alphaproteobacteria	Sphingomonadales	Sphingomonadaceae	Erythrobacter_A	NA	CarAnox_MAG_1375_13	PKS	1	24085	CarAnox_MAG_1375_13_11	11	11293	12138	C	pfam_hits	Glycosyl transferase WecG/TagA/CpsF family [PF03808.16]
dram	CarAnox_MAG_1375	97.74	2.16	Bacteria	Pseudomonadota	Alphaproteobacteria	Sphingomonadales	Sphingomonadaceae	Erythrobacter_A	NA	CarAnox_MAG_1375_13	PKS	1	24085	CarAnox_MAG_1375_13_12	12	12162	14177	C	kegg_hit	iron complex outermembrane recepter protein
dram	CarAnox_MAG_1375	97.74	2.16	Bacteria	Pseudomonadota	Alphaproteobacteria	Sphingomonadales	Sphingomonadaceae	Erythrobacter_A	NA	CarAnox_MAG_1375_13	PKS	1	24085	CarAnox_MAG_1375_13_12	12	12162	14177	C	peptidase_hit	NA
dram	CarAnox_MAG_1375	97.74	2.16	Bacteria	Pseudomonadota	Alphaproteobacteria	Sphingomonadales	Sphingomonadaceae	Erythrobacter_A	NA	CarAnox_MAG_1375_13	PKS	1	24085	CarAnox_MAG_1375_13_12	12	12162	14177	C	pfam_hits	TonB-dependent Receptor Plug Domain [PF07715.18]
dram	CarAnox_MAG_1375	97.74	2.16	Bacteria	Pseudomonadota	Alphaproteobacteria	Sphingomonadales	Sphingomonadaceae	Erythrobacter_A	NA	CarAnox_MAG_1375_13	PKS	1	24085	CarAnox_MAG_1375_13_13	13	14229	16841	C	kegg_hit	serralysin [EC:3.4.24.40]
dram	CarAnox_MAG_1375	97.74	2.16	Bacteria	Pseudomonadota	Alphaproteobacteria	Sphingomonadales	Sphingomonadaceae	Erythrobacter_A	NA	CarAnox_MAG_1375_13	PKS	1	24085	CarAnox_MAG_1375_13_13	13	14229	16841	C	peptidase_hit	MER0005073 - subfamily M10B unassigned peptidases (Proteus mirabilis) [M10.UPB]#M10B#{peptidase unit: 272-546}~source O85373_PROMI~
dram	CarAnox_MAG_1375	97.74	2.16	Bacteria	Pseudomonadota	Alphaproteobacteria	Sphingomonadales	Sphingomonadaceae	Erythrobacter_A	NA	CarAnox_MAG_1375_13	PKS	1	24085	CarAnox_MAG_1375_13_13	13	14229	16841	C	pfam_hits	Peptidase M10 serralysin C terminal [PF08548.14]; Matrixin [PF00413.27]; Bacterial pre-peptidase C-terminal domain [PF04151.18]; RTX calcium-binding nonapeptide repeat (4 copies) [PF00353.22]
dram	CarAnox_MAG_1375	97.74	2.16	Bacteria	Pseudomonadota	Alphaproteobacteria	Sphingomonadales	Sphingomonadaceae	Erythrobacter_A	NA	CarAnox_MAG_1375_13	PKS	1	24085	CarAnox_MAG_1375_13_14	14	16865	17257	E	kegg_hit	NA
dram	CarAnox_MAG_1375	97.74	2.16	Bacteria	Pseudomonadota	Alphaproteobacteria	Sphingomonadales	Sphingomonadaceae	Erythrobacter_A	NA	CarAnox_MAG_1375_13	PKS	1	24085	CarAnox_MAG_1375_13_14	14	16865	17257	E	peptidase_hit	NA
dram	CarAnox_MAG_1375	97.74	2.16	Bacteria	Pseudomonadota	Alphaproteobacteria	Sphingomonadales	Sphingomonadaceae	Erythrobacter_A	NA	CarAnox_MAG_1375_13	PKS	1	24085	CarAnox_MAG_1375_13_14	14	16865	17257	E	pfam_hits	NA
dram	CarAnox_MAG_1375	97.74	2.16	Bacteria	Pseudomonadota	Alphaproteobacteria	Sphingomonadales	Sphingomonadaceae	Erythrobacter_A	NA	CarAnox_MAG_1375_13	PKS	1	24085	CarAnox_MAG_1375_13_15	15	17263	19749	C	kegg_hit	serralysin [EC:3.4.24.40]
dram	CarAnox_MAG_1375	97.74	2.16	Bacteria	Pseudomonadota	Alphaproteobacteria	Sphingomonadales	Sphingomonadaceae	Erythrobacter_A	NA	CarAnox_MAG_1375_13	PKS	1	24085	CarAnox_MAG_1375_13_15	15	17263	19749	C	peptidase_hit	MER0005073 - subfamily M10B unassigned peptidases (Proteus mirabilis) [M10.UPB]#M10B#{peptidase unit: 272-546}~source O85373_PROMI~
dram	CarAnox_MAG_1375	97.74	2.16	Bacteria	Pseudomonadota	Alphaproteobacteria	Sphingomonadales	Sphingomonadaceae	Erythrobacter_A	NA	CarAnox_MAG_1375_13	PKS	1	24085	CarAnox_MAG_1375_13_15	15	17263	19749	C	pfam_hits	Peptidase M10 serralysin C terminal [PF08548.14]; Bacterial pre-peptidase C-terminal domain [PF04151.18]; Matrixin [PF00413.27]; Metallo-peptidase family M12B Reprolysin-like [PF13583.9]; RTX calcium-binding nonapeptide repeat (4 copies) [PF00353.22]
dram	CarAnox_MAG_1375	97.74	2.16	Bacteria	Pseudomonadota	Alphaproteobacteria	Sphingomonadales	Sphingomonadaceae	Erythrobacter_A	NA	CarAnox_MAG_1375_13	PKS	1	24085	CarAnox_MAG_1375_13_16	16	19832	21187	C	kegg_hit	membrane fusion protein, adhesin transport system
dram	CarAnox_MAG_1375	97.74	2.16	Bacteria	Pseudomonadota	Alphaproteobacteria	Sphingomonadales	Sphingomonadaceae	Erythrobacter_A	NA	CarAnox_MAG_1375_13	PKS	1	24085	CarAnox_MAG_1375_13_16	16	19832	21187	C	peptidase_hit	NA
dram	CarAnox_MAG_1375	97.74	2.16	Bacteria	Pseudomonadota	Alphaproteobacteria	Sphingomonadales	Sphingomonadaceae	Erythrobacter_A	NA	CarAnox_MAG_1375_13	PKS	1	24085	CarAnox_MAG_1375_13_16	16	19832	21187	C	pfam_hits	Barrel-sandwich domain of CusB or HlyD membrane-fusion [PF16576.8]; HlyD family secretion protein [PF13437.9]; Cation efflux system protein CusB domain 1 [PF00529.23]; Biotin-lipoyl like [PF13533.9]
dram	CarAnox_MAG_1375	97.74	2.16	Bacteria	Pseudomonadota	Alphaproteobacteria	Sphingomonadales	Sphingomonadaceae	Erythrobacter_A	NA	CarAnox_MAG_1375_13	PKS	1	24085	CarAnox_MAG_1375_13_17	17	21184	22926	C	kegg_hit	ATP-binding cassette, subfamily C, bacterial LapB
dram	CarAnox_MAG_1375	97.74	2.16	Bacteria	Pseudomonadota	Alphaproteobacteria	Sphingomonadales	Sphingomonadaceae	Erythrobacter_A	NA	CarAnox_MAG_1375_13	PKS	1	24085	CarAnox_MAG_1375_13_17	17	21184	22926	C	peptidase_hit	NA
dram	CarAnox_MAG_1375	97.74	2.16	Bacteria	Pseudomonadota	Alphaproteobacteria	Sphingomonadales	Sphingomonadaceae	Erythrobacter_A	NA	CarAnox_MAG_1375_13	PKS	1	24085	CarAnox_MAG_1375_13_17	17	21184	22926	C	pfam_hits	ABC transporter [PF00005.30]; RecF/RecN/SMC N terminal domain [PF02463.22]
dram	CarAnox_MAG_1375	97.74	2.16	Bacteria	Pseudomonadota	Alphaproteobacteria	Sphingomonadales	Sphingomonadaceae	Erythrobacter_A	NA	CarAnox_MAG_1375_13	PKS	1	24085	CarAnox_MAG_1375_13_18	18	22923	24608	E	kegg_hit	NA
dram	CarAnox_MAG_1375	97.74	2.16	Bacteria	Pseudomonadota	Alphaproteobacteria	Sphingomonadales	Sphingomonadaceae	Erythrobacter_A	NA	CarAnox_MAG_1375_13	PKS	1	24085	CarAnox_MAG_1375_13_18	18	22923	24608	E	peptidase_hit	NA
dram	CarAnox_MAG_1375	97.74	2.16	Bacteria	Pseudomonadota	Alphaproteobacteria	Sphingomonadales	Sphingomonadaceae	Erythrobacter_A	NA	CarAnox_MAG_1375_13	PKS	1	24085	CarAnox_MAG_1375_13_18	18	22923	24608	E	pfam_hits	NA
dram	CarAnox_MAG_1375	97.74	2.16	Bacteria	Pseudomonadota	Alphaproteobacteria	Sphingomonadales	Sphingomonadaceae	Erythrobacter_A	NA	CarAnox_MAG_1375_13				CarAnox_MAG_1375_13_19	19	24700	27009	D	kegg_hit	NA
dram	CarAnox_MAG_1375	97.74	2.16	Bacteria	Pseudomonadota	Alphaproteobacteria	Sphingomonadales	Sphingomonadaceae	Erythrobacter_A	NA	CarAnox_MAG_1375_13				CarAnox_MAG_1375_13_19	19	24700	27009	D	peptidase_hit	NA
dram	CarAnox_MAG_1375	97.74	2.16	Bacteria	Pseudomonadota	Alphaproteobacteria	Sphingomonadales	Sphingomonadaceae	Erythrobacter_A	NA	CarAnox_MAG_1375_13				CarAnox_MAG_1375_13_19	19	24700	27009	D	pfam_hits	Molybdopterin oxidoreductase [PF00384.25]
dram	CarAnox_MAG_1375	97.74	2.16	Bacteria	Pseudomonadota	Alphaproteobacteria	Sphingomonadales	Sphingomonadaceae	Erythrobacter_A	NA	CarAnox_MAG_1375_13				CarAnox_MAG_1375_13_20	20	27071	27592	C	kegg_hit	molybdenum cofactor guanylyltransferase [EC:2.7.7.77]
dram	CarAnox_MAG_1375	97.74	2.16	Bacteria	Pseudomonadota	Alphaproteobacteria	Sphingomonadales	Sphingomonadaceae	Erythrobacter_A	NA	CarAnox_MAG_1375_13				CarAnox_MAG_1375_13_20	20	27071	27592	C	peptidase_hit	NA
dram	CarAnox_MAG_1375	97.74	2.16	Bacteria	Pseudomonadota	Alphaproteobacteria	Sphingomonadales	Sphingomonadaceae	Erythrobacter_A	NA	CarAnox_MAG_1375_13				CarAnox_MAG_1375_13_20	20	27071	27592	C	pfam_hits	MobA-like NTP transferase domain [PF12804.10]
dram	CarAnox_MAG_1375	97.74	2.16	Bacteria	Pseudomonadota	Alphaproteobacteria	Sphingomonadales	Sphingomonadaceae	Erythrobacter_A	NA	CarAnox_MAG_1375_13				CarAnox_MAG_1375_13_21	21	27592	28395	C	kegg_hit	FdhD protein
dram	CarAnox_MAG_1375	97.74	2.16	Bacteria	Pseudomonadota	Alphaproteobacteria	Sphingomonadales	Sphingomonadaceae	Erythrobacter_A	NA	CarAnox_MAG_1375_13				CarAnox_MAG_1375_13_21	21	27592	28395	C	peptidase_hit	NA
dram	CarAnox_MAG_1375	97.74	2.16	Bacteria	Pseudomonadota	Alphaproteobacteria	Sphingomonadales	Sphingomonadaceae	Erythrobacter_A	NA	CarAnox_MAG_1375_13				CarAnox_MAG_1375_13_21	21	27592	28395	C	pfam_hits	FdhD/NarQ family [PF02634.18]
dram	CarAnox_MAG_1375	97.74	2.16	Bacteria	Pseudomonadota	Alphaproteobacteria	Sphingomonadales	Sphingomonadaceae	Erythrobacter_A	NA	CarAnox_MAG_1375_13				CarAnox_MAG_1375_13_22	22	28518	29627	C	kegg_hit	molybdopterin molybdotransferase [EC:2.10.1.1]
dram	CarAnox_MAG_1375	97.74	2.16	Bacteria	Pseudomonadota	Alphaproteobacteria	Sphingomonadales	Sphingomonadaceae	Erythrobacter_A	NA	CarAnox_MAG_1375_13				CarAnox_MAG_1375_13_22	22	28518	29627	C	peptidase_hit	NA
dram	CarAnox_MAG_1375	97.74	2.16	Bacteria	Pseudomonadota	Alphaproteobacteria	Sphingomonadales	Sphingomonadaceae	Erythrobacter_A	NA	CarAnox_MAG_1375_13				CarAnox_MAG_1375_13_22	22	28518	29627	C	pfam_hits	MoeA N-terminal region (domain I and II) [PF03453.20]; Probable molybdopterin binding domain [PF00994.27]; MoeA C-terminal region (domain IV) [PF03454.18]
dram	CarAnox_MAG_1375	97.74	2.16	Bacteria	Pseudomonadota	Alphaproteobacteria	Sphingomonadales	Sphingomonadaceae	Erythrobacter_A	NA	CarAnox_MAG_1375_13				CarAnox_MAG_1375_13_23	23	29675	30679	C	kegg_hit	GTP 3',8-cyclase [EC:4.1.99.22]
dram	CarAnox_MAG_1375	97.74	2.16	Bacteria	Pseudomonadota	Alphaproteobacteria	Sphingomonadales	Sphingomonadaceae	Erythrobacter_A	NA	CarAnox_MAG_1375_13				CarAnox_MAG_1375_13_23	23	29675	30679	C	peptidase_hit	NA
dram	CarAnox_MAG_1375	97.74	2.16	Bacteria	Pseudomonadota	Alphaproteobacteria	Sphingomonadales	Sphingomonadaceae	Erythrobacter_A	NA	CarAnox_MAG_1375_13				CarAnox_MAG_1375_13_23	23	29675	30679	C	pfam_hits	Molybdenum Cofactor Synthesis C [PF06463.16]; Radical SAM superfamily [PF04055.24]; 4Fe-4S single cluster domain [PF13353.9]; 4Fe-4S single cluster domain [PF13394.9]
dram	CarAnox_MAG_1375	97.74	2.16	Bacteria	Pseudomonadota	Alphaproteobacteria	Sphingomonadales	Sphingomonadaceae	Erythrobacter_A	NA	CarAnox_MAG_1375_13				CarAnox_MAG_1375_13_24	24	30757	31500	D	kegg_hit	NA
dram	CarAnox_MAG_1375	97.74	2.16	Bacteria	Pseudomonadota	Alphaproteobacteria	Sphingomonadales	Sphingomonadaceae	Erythrobacter_A	NA	CarAnox_MAG_1375_13				CarAnox_MAG_1375_13_24	24	30757	31500	D	peptidase_hit	NA
dram	CarAnox_MAG_1375	97.74	2.16	Bacteria	Pseudomonadota	Alphaproteobacteria	Sphingomonadales	Sphingomonadaceae	Erythrobacter_A	NA	CarAnox_MAG_1375_13				CarAnox_MAG_1375_13_24	24	30757	31500	D	pfam_hits	Prokaryotic cytochrome b561 [PF01292.23]
dram	CarAnox_MAG_1375	97.74	2.16	Bacteria	Pseudomonadota	Alphaproteobacteria	Sphingomonadales	Sphingomonadaceae	Erythrobacter_A	NA	CarAnox_MAG_1375_13				CarAnox_MAG_1375_13_25	25	31500	32240	C	kegg_hit	methionine sulfoxide reductase catalytic subunit [EC:1.8.-.-]
dram	CarAnox_MAG_1375	97.74	2.16	Bacteria	Pseudomonadota	Alphaproteobacteria	Sphingomonadales	Sphingomonadaceae	Erythrobacter_A	NA	CarAnox_MAG_1375_13				CarAnox_MAG_1375_13_25	25	31500	32240	C	peptidase_hit	NA
dram	CarAnox_MAG_1375	97.74	2.16	Bacteria	Pseudomonadota	Alphaproteobacteria	Sphingomonadales	Sphingomonadaceae	Erythrobacter_A	NA	CarAnox_MAG_1375_13				CarAnox_MAG_1375_13_25	25	31500	32240	C	pfam_hits	Oxidoreductase molybdopterin binding domain [PF00174.22]
dram	CarAnox_MAG_1375	97.74	2.16	Bacteria	Pseudomonadota	Alphaproteobacteria	Sphingomonadales	Sphingomonadaceae	Erythrobacter_A	NA	CarAnox_MAG_1375_13				CarAnox_MAG_1375_13_26	26	32768	33313	E	kegg_hit	NA
dram	CarAnox_MAG_1375	97.74	2.16	Bacteria	Pseudomonadota	Alphaproteobacteria	Sphingomonadales	Sphingomonadaceae	Erythrobacter_A	NA	CarAnox_MAG_1375_13				CarAnox_MAG_1375_13_26	26	32768	33313	E	peptidase_hit	NA
dram	CarAnox_MAG_1375	97.74	2.16	Bacteria	Pseudomonadota	Alphaproteobacteria	Sphingomonadales	Sphingomonadaceae	Erythrobacter_A	NA	CarAnox_MAG_1375_13				CarAnox_MAG_1375_13_26	26	32768	33313	E	pfam_hits	NA
dram	CarAnox_MAG_1375	97.74	2.16	Bacteria	Pseudomonadota	Alphaproteobacteria	Sphingomonadales	Sphingomonadaceae	Erythrobacter_A	NA	CarAnox_MAG_1375_13				CarAnox_MAG_1375_13_27	27	33689	35062	E	kegg_hit	NA
dram	CarAnox_MAG_1375	97.74	2.16	Bacteria	Pseudomonadota	Alphaproteobacteria	Sphingomonadales	Sphingomonadaceae	Erythrobacter_A	NA	CarAnox_MAG_1375_13				CarAnox_MAG_1375_13_27	27	33689	35062	E	peptidase_hit	NA
dram	CarAnox_MAG_1375	97.74	2.16	Bacteria	Pseudomonadota	Alphaproteobacteria	Sphingomonadales	Sphingomonadaceae	Erythrobacter_A	NA	CarAnox_MAG_1375_13				CarAnox_MAG_1375_13_27	27	33689	35062	E	pfam_hits	NA
dram	CarAnox_MAG_1375	97.74	2.16	Bacteria	Pseudomonadota	Alphaproteobacteria	Sphingomonadales	Sphingomonadaceae	Erythrobacter_A	NA	CarAnox_MAG_1375_13				CarAnox_MAG_1375_13_28	28	35038	35472	E	kegg_hit	NA
dram	CarAnox_MAG_1375	97.74	2.16	Bacteria	Pseudomonadota	Alphaproteobacteria	Sphingomonadales	Sphingomonadaceae	Erythrobacter_A	NA	CarAnox_MAG_1375_13				CarAnox_MAG_1375_13_28	28	35038	35472	E	peptidase_hit	NA
dram	CarAnox_MAG_1375	97.74	2.16	Bacteria	Pseudomonadota	Alphaproteobacteria	Sphingomonadales	Sphingomonadaceae	Erythrobacter_A	NA	CarAnox_MAG_1375_13				CarAnox_MAG_1375_13_28	28	35038	35472	E	pfam_hits	NA
dram	CarAnox_MAG_1375	97.74	2.16	Bacteria	Pseudomonadota	Alphaproteobacteria	Sphingomonadales	Sphingomonadaceae	Erythrobacter_A	NA	CarAnox_MAG_1375_13				CarAnox_MAG_1375_13_29	29	35469	36845	E	kegg_hit	NA
dram	CarAnox_MAG_1375	97.74	2.16	Bacteria	Pseudomonadota	Alphaproteobacteria	Sphingomonadales	Sphingomonadaceae	Erythrobacter_A	NA	CarAnox_MAG_1375_13				CarAnox_MAG_1375_13_29	29	35469	36845	E	peptidase_hit	NA
dram	CarAnox_MAG_1375	97.74	2.16	Bacteria	Pseudomonadota	Alphaproteobacteria	Sphingomonadales	Sphingomonadaceae	Erythrobacter_A	NA	CarAnox_MAG_1375_13				CarAnox_MAG_1375_13_29	29	35469	36845	E	pfam_hits	NA
dram	CarAnox_MAG_1375	97.74	2.16	Bacteria	Pseudomonadota	Alphaproteobacteria	Sphingomonadales	Sphingomonadaceae	Erythrobacter_A	NA	CarAnox_MAG_1375_13				CarAnox_MAG_1375_13_30	30	36842	38116	D	kegg_hit	NA
dram	CarAnox_MAG_1375	97.74	2.16	Bacteria	Pseudomonadota	Alphaproteobacteria	Sphingomonadales	Sphingomonadaceae	Erythrobacter_A	NA	CarAnox_MAG_1375_13				CarAnox_MAG_1375_13_30	30	36842	38116	D	peptidase_hit	MER0409946 - family I4 unassigned peptidase inhibitors (Sphingobium yanoikuyae) [I04.UPW]#I04#{inhibitor unit: 5-386}~source ZP_09910193~
dram	CarAnox_MAG_1375	97.74	2.16	Bacteria	Pseudomonadota	Alphaproteobacteria	Sphingomonadales	Sphingomonadaceae	Erythrobacter_A	NA	CarAnox_MAG_1375_13				CarAnox_MAG_1375_13_30	30	36842	38116	D	pfam_hits	Serpin (serine protease inhibitor) [PF00079.23]
dram	CarAnox_MAG_1375	97.74	2.16	Bacteria	Pseudomonadota	Alphaproteobacteria	Sphingomonadales	Sphingomonadaceae	Erythrobacter_A	NA	CarAnox_MAG_1375_13				CarAnox_MAG_1375_13_31	31	38113	40479	E	kegg_hit	NA
dram	CarAnox_MAG_1375	97.74	2.16	Bacteria	Pseudomonadota	Alphaproteobacteria	Sphingomonadales	Sphingomonadaceae	Erythrobacter_A	NA	CarAnox_MAG_1375_13				CarAnox_MAG_1375_13_31	31	38113	40479	E	peptidase_hit	NA
dram	CarAnox_MAG_1375	97.74	2.16	Bacteria	Pseudomonadota	Alphaproteobacteria	Sphingomonadales	Sphingomonadaceae	Erythrobacter_A	NA	CarAnox_MAG_1375_13				CarAnox_MAG_1375_13_31	31	38113	40479	E	pfam_hits	NA
dram	CarAnox_MAG_1375	97.74	2.16	Bacteria	Pseudomonadota	Alphaproteobacteria	Sphingomonadales	Sphingomonadaceae	Erythrobacter_A	NA	CarAnox_MAG_1375_13				CarAnox_MAG_1375_13_32	32	40476	41687	E	kegg_hit	NA
dram	CarAnox_MAG_1375	97.74	2.16	Bacteria	Pseudomonadota	Alphaproteobacteria	Sphingomonadales	Sphingomonadaceae	Erythrobacter_A	NA	CarAnox_MAG_1375_13				CarAnox_MAG_1375_13_32	32	40476	41687	E	peptidase_hit	NA
dram	CarAnox_MAG_1375	97.74	2.16	Bacteria	Pseudomonadota	Alphaproteobacteria	Sphingomonadales	Sphingomonadaceae	Erythrobacter_A	NA	CarAnox_MAG_1375_13				CarAnox_MAG_1375_13_32	32	40476	41687	E	pfam_hits	NA
dram	CarAnox_MAG_1375	97.74	2.16	Bacteria	Pseudomonadota	Alphaproteobacteria	Sphingomonadales	Sphingomonadaceae	Erythrobacter_A	NA	CarAnox_MAG_1375_13				CarAnox_MAG_1375_13_33	33	41684	42403	E	kegg_hit	NA
dram	CarAnox_MAG_1375	97.74	2.16	Bacteria	Pseudomonadota	Alphaproteobacteria	Sphingomonadales	Sphingomonadaceae	Erythrobacter_A	NA	CarAnox_MAG_1375_13				CarAnox_MAG_1375_13_33	33	41684	42403	E	peptidase_hit	NA
dram	CarAnox_MAG_1375	97.74	2.16	Bacteria	Pseudomonadota	Alphaproteobacteria	Sphingomonadales	Sphingomonadaceae	Erythrobacter_A	NA	CarAnox_MAG_1375_13				CarAnox_MAG_1375_13_33	33	41684	42403	E	pfam_hits	NA
dram	CarAnox_MAG_1375	97.74	2.16	Bacteria	Pseudomonadota	Alphaproteobacteria	Sphingomonadales	Sphingomonadaceae	Erythrobacter_A	NA	CarAnox_MAG_1375_13				CarAnox_MAG_1375_13_34	34	42393	43625	E	kegg_hit	NA
dram	CarAnox_MAG_1375	97.74	2.16	Bacteria	Pseudomonadota	Alphaproteobacteria	Sphingomonadales	Sphingomonadaceae	Erythrobacter_A	NA	CarAnox_MAG_1375_13				CarAnox_MAG_1375_13_34	34	42393	43625	E	peptidase_hit	NA
dram	CarAnox_MAG_1375	97.74	2.16	Bacteria	Pseudomonadota	Alphaproteobacteria	Sphingomonadales	Sphingomonadaceae	Erythrobacter_A	NA	CarAnox_MAG_1375_13				CarAnox_MAG_1375_13_34	34	42393	43625	E	pfam_hits	NA
dram	CarAnox_MAG_1375	97.74	2.16	Bacteria	Pseudomonadota	Alphaproteobacteria	Sphingomonadales	Sphingomonadaceae	Erythrobacter_A	NA	CarAnox_MAG_1375_13				CarAnox_MAG_1375_13_35	35	43580	44329	E	kegg_hit	NA
dram	CarAnox_MAG_1375	97.74	2.16	Bacteria	Pseudomonadota	Alphaproteobacteria	Sphingomonadales	Sphingomonadaceae	Erythrobacter_A	NA	CarAnox_MAG_1375_13				CarAnox_MAG_1375_13_35	35	43580	44329	E	peptidase_hit	NA
dram	CarAnox_MAG_1375	97.74	2.16	Bacteria	Pseudomonadota	Alphaproteobacteria	Sphingomonadales	Sphingomonadaceae	Erythrobacter_A	NA	CarAnox_MAG_1375_13				CarAnox_MAG_1375_13_35	35	43580	44329	E	pfam_hits	NA
dram	CarAnox_MAG_1375	97.74	2.16	Bacteria	Pseudomonadota	Alphaproteobacteria	Sphingomonadales	Sphingomonadaceae	Erythrobacter_A	NA	CarAnox_MAG_1375_13				CarAnox_MAG_1375_13_36	36	44326	45162	C	kegg_hit	heat shock protein HslJ
dram	CarAnox_MAG_1375	97.74	2.16	Bacteria	Pseudomonadota	Alphaproteobacteria	Sphingomonadales	Sphingomonadaceae	Erythrobacter_A	NA	CarAnox_MAG_1375_13				CarAnox_MAG_1375_13_36	36	44326	45162	C	peptidase_hit	NA
dram	CarAnox_MAG_1375	97.74	2.16	Bacteria	Pseudomonadota	Alphaproteobacteria	Sphingomonadales	Sphingomonadaceae	Erythrobacter_A	NA	CarAnox_MAG_1375_13				CarAnox_MAG_1375_13_36	36	44326	45162	C	pfam_hits	META domain [PF03724.19]
dram	CarAnox_MAG_1375	97.74	2.16	Bacteria	Pseudomonadota	Alphaproteobacteria	Sphingomonadales	Sphingomonadaceae	Erythrobacter_A	NA	CarAnox_MAG_1375_13				CarAnox_MAG_1375_13_37	37	45159	45563	E	kegg_hit	NA
dram	CarAnox_MAG_1375	97.74	2.16	Bacteria	Pseudomonadota	Alphaproteobacteria	Sphingomonadales	Sphingomonadaceae	Erythrobacter_A	NA	CarAnox_MAG_1375_13				CarAnox_MAG_1375_13_37	37	45159	45563	E	peptidase_hit	NA
dram	CarAnox_MAG_1375	97.74	2.16	Bacteria	Pseudomonadota	Alphaproteobacteria	Sphingomonadales	Sphingomonadaceae	Erythrobacter_A	NA	CarAnox_MAG_1375_13				CarAnox_MAG_1375_13_37	37	45159	45563	E	pfam_hits	NA
dram	CarAnox_MAG_1392	96.59	1.14	Bacteria	Planctomycetota	Phycisphaerae	UBA1845	UBA1845	NA	NA	CarAnox_MAG_1392_94	Terpene	1	17238	CarAnox_MAG_1392_94_1	1	47	1414	C	kegg_hit	NADH-quinone oxidoreductase subunit F [EC:7.1.1.2]
dram	CarAnox_MAG_1392	96.59	1.14	Bacteria	Planctomycetota	Phycisphaerae	UBA1845	UBA1845	NA	NA	CarAnox_MAG_1392_94	Terpene	1	17238	CarAnox_MAG_1392_94_1	1	47	1414	C	peptidase_hit	NA
dram	CarAnox_MAG_1392	96.59	1.14	Bacteria	Planctomycetota	Phycisphaerae	UBA1845	UBA1845	NA	NA	CarAnox_MAG_1392_94	Terpene	1	17238	CarAnox_MAG_1392_94_1	1	47	1414	C	pfam_hits	Respiratory-chain NADH dehydrogenase 51 Kd subunit [PF01512.20]; NADH-ubiquinone oxidoreductase-F iron-sulfur binding region [PF10589.12]; 4Fe-4S dicluster domain [PF14697.9]; 4Fe-4S dicluster domain [PF12838.10]; 4Fe-4S dicluster domain [PF13187.9]; 4Fe-4S dicluster domain [PF13247.9]; 4Fe-4S double cluster binding domain [PF13484.9]
dram	CarAnox_MAG_1392	96.59	1.14	Bacteria	Planctomycetota	Phycisphaerae	UBA1845	UBA1845	NA	NA	CarAnox_MAG_1392_94	Terpene	1	17238	CarAnox_MAG_1392_94_2	2	1417	3018	D	kegg_hit	NA
dram	CarAnox_MAG_1392	96.59	1.14	Bacteria	Planctomycetota	Phycisphaerae	UBA1845	UBA1845	NA	NA	CarAnox_MAG_1392_94	Terpene	1	17238	CarAnox_MAG_1392_94_2	2	1417	3018	D	peptidase_hit	NA
dram	CarAnox_MAG_1392	96.59	1.14	Bacteria	Planctomycetota	Phycisphaerae	UBA1845	UBA1845	NA	NA	CarAnox_MAG_1392_94	Terpene	1	17238	CarAnox_MAG_1392_94_2	2	1417	3018	D	pfam_hits	Dihydroprymidine dehydrogenase domain II, 4Fe-4S cluster [PF14691.9]; 2Fe-2S iron-sulfur cluster binding domain [PF13510.9]; Pyridine nucleotide-disulphide oxidoreductase [PF07992.17]; FAD binding domain [PF01494.22]; Flavin-binding monooxygenase-like [PF00743.22]; NAD(P)-binding Rossmann-like domain [PF13450.9]; FAD dependent oxidoreductase [PF01266.27]
dram	CarAnox_MAG_1392	96.59	1.14	Bacteria	Planctomycetota	Phycisphaerae	UBA1845	UBA1845	NA	NA	CarAnox_MAG_1392_94	Terpene	1	17238	CarAnox_MAG_1392_94_3	3	3069	3380	D	kegg_hit	NA
dram	CarAnox_MAG_1392	96.59	1.14	Bacteria	Planctomycetota	Phycisphaerae	UBA1845	UBA1845	NA	NA	CarAnox_MAG_1392_94	Terpene	1	17238	CarAnox_MAG_1392_94_3	3	3069	3380	D	peptidase_hit	NA
dram	CarAnox_MAG_1392	96.59	1.14	Bacteria	Planctomycetota	Phycisphaerae	UBA1845	UBA1845	NA	NA	CarAnox_MAG_1392_94	Terpene	1	17238	CarAnox_MAG_1392_94_3	3	3069	3380	D	pfam_hits	AraC-like ligand binding domain [PF02311.22]; Ethanolamine utilisation protein EutQ [PF06249.15]; Mannose-6-phosphate isomerase [PF01050.21]
dram	CarAnox_MAG_1392	96.59	1.14	Bacteria	Planctomycetota	Phycisphaerae	UBA1845	UBA1845	NA	NA	CarAnox_MAG_1392_94	Terpene	1	17238	CarAnox_MAG_1392_94_4	4	3411	5336	D	kegg_hit	NA
dram	CarAnox_MAG_1392	96.59	1.14	Bacteria	Planctomycetota	Phycisphaerae	UBA1845	UBA1845	NA	NA	CarAnox_MAG_1392_94	Terpene	1	17238	CarAnox_MAG_1392_94_4	4	3411	5336	D	peptidase_hit	NA
dram	CarAnox_MAG_1392	96.59	1.14	Bacteria	Planctomycetota	Phycisphaerae	UBA1845	UBA1845	NA	NA	CarAnox_MAG_1392_94	Terpene	1	17238	CarAnox_MAG_1392_94_4	4	3411	5336	D	pfam_hits	SMP-30/Gluconolactonase/LRE-like region [PF08450.15]
dram	CarAnox_MAG_1392	96.59	1.14	Bacteria	Planctomycetota	Phycisphaerae	UBA1845	UBA1845	NA	NA	CarAnox_MAG_1392_94	Terpene	1	17238	CarAnox_MAG_1392_94_5	5	5343	7238	D	kegg_hit	NA
dram	CarAnox_MAG_1392	96.59	1.14	Bacteria	Planctomycetota	Phycisphaerae	UBA1845	UBA1845	NA	NA	CarAnox_MAG_1392_94	Terpene	1	17238	CarAnox_MAG_1392_94_5	5	5343	7238	D	peptidase_hit	NA
dram	CarAnox_MAG_1392	96.59	1.14	Bacteria	Planctomycetota	Phycisphaerae	UBA1845	UBA1845	NA	NA	CarAnox_MAG_1392_94	Terpene	1	17238	CarAnox_MAG_1392_94_5	5	5343	7238	D	pfam_hits	Squalene-hopene cyclase C-terminal domain [PF13243.9]; Squalene-hopene cyclase N-terminal domain [PF13249.9]
dram	CarAnox_MAG_1392	96.59	1.14	Bacteria	Planctomycetota	Phycisphaerae	UBA1845	UBA1845	NA	NA	CarAnox_MAG_1392_94	Terpene	1	17238	CarAnox_MAG_1392_94_6	6	7223	8104	E	kegg_hit	NA
dram	CarAnox_MAG_1392	96.59	1.14	Bacteria	Planctomycetota	Phycisphaerae	UBA1845	UBA1845	NA	NA	CarAnox_MAG_1392_94	Terpene	1	17238	CarAnox_MAG_1392_94_6	6	7223	8104	E	peptidase_hit	NA
dram	CarAnox_MAG_1392	96.59	1.14	Bacteria	Planctomycetota	Phycisphaerae	UBA1845	UBA1845	NA	NA	CarAnox_MAG_1392_94	Terpene	1	17238	CarAnox_MAG_1392_94_6	6	7223	8104	E	pfam_hits	NA
dram	CarAnox_MAG_1392	96.59	1.14	Bacteria	Planctomycetota	Phycisphaerae	UBA1845	UBA1845	NA	NA	CarAnox_MAG_1392_94	Terpene	1	17238	CarAnox_MAG_1392_94_7	7	8064	9839	D	kegg_hit	NA
dram	CarAnox_MAG_1392	96.59	1.14	Bacteria	Planctomycetota	Phycisphaerae	UBA1845	UBA1845	NA	NA	CarAnox_MAG_1392_94	Terpene	1	17238	CarAnox_MAG_1392_94_7	7	8064	9839	D	peptidase_hit	NA
dram	CarAnox_MAG_1392	96.59	1.14	Bacteria	Planctomycetota	Phycisphaerae	UBA1845	UBA1845	NA	NA	CarAnox_MAG_1392_94	Terpene	1	17238	CarAnox_MAG_1392_94_7	7	8064	9839	D	pfam_hits	Polyprenyl synthetase [PF00348.20]; Protein of unknown function DUF116 [PF01976.20]
dram	CarAnox_MAG_1392	96.59	1.14	Bacteria	Planctomycetota	Phycisphaerae	UBA1845	UBA1845	NA	NA	CarAnox_MAG_1392_94	Terpene	1	17238	CarAnox_MAG_1392_94_8	8	9941	11137	D	kegg_hit	NA
dram	CarAnox_MAG_1392	96.59	1.14	Bacteria	Planctomycetota	Phycisphaerae	UBA1845	UBA1845	NA	NA	CarAnox_MAG_1392_94	Terpene	1	17238	CarAnox_MAG_1392_94_8	8	9941	11137	D	peptidase_hit	NA
dram	CarAnox_MAG_1392	96.59	1.14	Bacteria	Planctomycetota	Phycisphaerae	UBA1845	UBA1845	NA	NA	CarAnox_MAG_1392_94	Terpene	1	17238	CarAnox_MAG_1392_94_8	8	9941	11137	D	pfam_hits	Radical SAM superfamily [PF04055.24]; 4Fe-4S single cluster domain [PF13394.9]; 4Fe-4S single cluster domain [PF13353.9]
dram	CarAnox_MAG_1392	96.59	1.14	Bacteria	Planctomycetota	Phycisphaerae	UBA1845	UBA1845	NA	NA	CarAnox_MAG_1392_94	Terpene	1	17238	CarAnox_MAG_1392_94_9	9	11181	12146	D	kegg_hit	NA
dram	CarAnox_MAG_1392	96.59	1.14	Bacteria	Planctomycetota	Phycisphaerae	UBA1845	UBA1845	NA	NA	CarAnox_MAG_1392_94	Terpene	1	17238	CarAnox_MAG_1392_94_9	9	11181	12146	D	peptidase_hit	NA
dram	CarAnox_MAG_1392	96.59	1.14	Bacteria	Planctomycetota	Phycisphaerae	UBA1845	UBA1845	NA	NA	CarAnox_MAG_1392_94	Terpene	1	17238	CarAnox_MAG_1392_94_9	9	11181	12146	D	pfam_hits	4Fe-4S dicluster domain [PF14697.9]; 4Fe-4S dicluster domain [PF13187.9]; 4Fe-4S dicluster domain [PF13247.9]; 4Fe-4S dicluster domain [PF12838.10]
dram	CarAnox_MAG_1392	96.59	1.14	Bacteria	Planctomycetota	Phycisphaerae	UBA1845	UBA1845	NA	NA	CarAnox_MAG_1392_94	Terpene	1	17238	CarAnox_MAG_1392_94_10	10	12413	13804	D	kegg_hit	NA
dram	CarAnox_MAG_1392	96.59	1.14	Bacteria	Planctomycetota	Phycisphaerae	UBA1845	UBA1845	NA	NA	CarAnox_MAG_1392_94	Terpene	1	17238	CarAnox_MAG_1392_94_10	10	12413	13804	D	peptidase_hit	NA
dram	CarAnox_MAG_1392	96.59	1.14	Bacteria	Planctomycetota	Phycisphaerae	UBA1845	UBA1845	NA	NA	CarAnox_MAG_1392_94	Terpene	1	17238	CarAnox_MAG_1392_94_10	10	12413	13804	D	pfam_hits	Sigma-54 interaction domain [PF00158.29]; Sigma-54 interaction domain [PF14532.9]; Response regulator receiver domain [PF00072.27]; Bacterial regulatory protein, Fis family [PF02954.22]; AAA domain (dynein-related subfamily) [PF07728.17]
dram	CarAnox_MAG_1392	96.59	1.14	Bacteria	Planctomycetota	Phycisphaerae	UBA1845	UBA1845	NA	NA	CarAnox_MAG_1392_94	Terpene	1	17238	CarAnox_MAG_1392_94_11	11	13804	15264	D	kegg_hit	NA
dram	CarAnox_MAG_1392	96.59	1.14	Bacteria	Planctomycetota	Phycisphaerae	UBA1845	UBA1845	NA	NA	CarAnox_MAG_1392_94	Terpene	1	17238	CarAnox_MAG_1392_94_11	11	13804	15264	D	peptidase_hit	NA
dram	CarAnox_MAG_1392	96.59	1.14	Bacteria	Planctomycetota	Phycisphaerae	UBA1845	UBA1845	NA	NA	CarAnox_MAG_1392_94	Terpene	1	17238	CarAnox_MAG_1392_94_11	11	13804	15264	D	pfam_hits	Histidine kinase-, DNA gyrase B-, and HSP90-like ATPase [PF02518.29]; HAMP domain [PF00672.28]
dram	CarAnox_MAG_1392	96.59	1.14	Bacteria	Planctomycetota	Phycisphaerae	UBA1845	UBA1845	NA	NA	CarAnox_MAG_1392_94	Terpene	1	17238	CarAnox_MAG_1392_94_12	12	15307	16152	E	kegg_hit	NA
dram	CarAnox_MAG_1392	96.59	1.14	Bacteria	Planctomycetota	Phycisphaerae	UBA1845	UBA1845	NA	NA	CarAnox_MAG_1392_94	Terpene	1	17238	CarAnox_MAG_1392_94_12	12	15307	16152	E	peptidase_hit	NA
dram	CarAnox_MAG_1392	96.59	1.14	Bacteria	Planctomycetota	Phycisphaerae	UBA1845	UBA1845	NA	NA	CarAnox_MAG_1392_94	Terpene	1	17238	CarAnox_MAG_1392_94_12	12	15307	16152	E	pfam_hits	NA
dram	CarAnox_MAG_1392	96.59	1.14	Bacteria	Planctomycetota	Phycisphaerae	UBA1845	UBA1845	NA	NA	CarAnox_MAG_1392_94	Terpene	1	17238	CarAnox_MAG_1392_94_13	13	16164	17837	E	kegg_hit	NA
dram	CarAnox_MAG_1392	96.59	1.14	Bacteria	Planctomycetota	Phycisphaerae	UBA1845	UBA1845	NA	NA	CarAnox_MAG_1392_94	Terpene	1	17238	CarAnox_MAG_1392_94_13	13	16164	17837	E	peptidase_hit	NA
dram	CarAnox_MAG_1392	96.59	1.14	Bacteria	Planctomycetota	Phycisphaerae	UBA1845	UBA1845	NA	NA	CarAnox_MAG_1392_94	Terpene	1	17238	CarAnox_MAG_1392_94_13	13	16164	17837	E	pfam_hits	NA
dram	CarAnox_MAG_1392	96.59	1.14	Bacteria	Planctomycetota	Phycisphaerae	UBA1845	UBA1845	NA	NA	CarAnox_MAG_1392_94				CarAnox_MAG_1392_94_14	14	18344	19405	E	kegg_hit	NA
dram	CarAnox_MAG_1392	96.59	1.14	Bacteria	Planctomycetota	Phycisphaerae	UBA1845	UBA1845	NA	NA	CarAnox_MAG_1392_94				CarAnox_MAG_1392_94_14	14	18344	19405	E	peptidase_hit	NA
dram	CarAnox_MAG_1392	96.59	1.14	Bacteria	Planctomycetota	Phycisphaerae	UBA1845	UBA1845	NA	NA	CarAnox_MAG_1392_94				CarAnox_MAG_1392_94_14	14	18344	19405	E	pfam_hits	NA
dram	CarAnox_MAG_1424	97.63	2.3	Bacteria	Planctomycetota	Planctomycetes	Pirellulales	Pirellulaceae	ARS98	NA	CarAnox_MAG_1424_77	NRPS	1	23716	CarAnox_MAG_1424_77_1	1	1	324	E	kegg_hit	NA
dram	CarAnox_MAG_1424	97.63	2.3	Bacteria	Planctomycetota	Planctomycetes	Pirellulales	Pirellulaceae	ARS98	NA	CarAnox_MAG_1424_77	NRPS	1	23716	CarAnox_MAG_1424_77_1	1	1	324	E	peptidase_hit	NA
dram	CarAnox_MAG_1424	97.63	2.3	Bacteria	Planctomycetota	Planctomycetes	Pirellulales	Pirellulaceae	ARS98	NA	CarAnox_MAG_1424_77	NRPS	1	23716	CarAnox_MAG_1424_77_1	1	1	324	E	pfam_hits	NA
dram	CarAnox_MAG_1424	97.63	2.3	Bacteria	Planctomycetota	Planctomycetes	Pirellulales	Pirellulaceae	ARS98	NA	CarAnox_MAG_1424_77	NRPS	1	23716	CarAnox_MAG_1424_77_2	2	439	1047	E	kegg_hit	NA
dram	CarAnox_MAG_1424	97.63	2.3	Bacteria	Planctomycetota	Planctomycetes	Pirellulales	Pirellulaceae	ARS98	NA	CarAnox_MAG_1424_77	NRPS	1	23716	CarAnox_MAG_1424_77_2	2	439	1047	E	peptidase_hit	NA
dram	CarAnox_MAG_1424	97.63	2.3	Bacteria	Planctomycetota	Planctomycetes	Pirellulales	Pirellulaceae	ARS98	NA	CarAnox_MAG_1424_77	NRPS	1	23716	CarAnox_MAG_1424_77_2	2	439	1047	E	pfam_hits	NA
dram	CarAnox_MAG_1424	97.63	2.3	Bacteria	Planctomycetota	Planctomycetes	Pirellulales	Pirellulaceae	ARS98	NA	CarAnox_MAG_1424_77	NRPS	1	23716	CarAnox_MAG_1424_77_3	3	1265	1825	E	kegg_hit	NA
dram	CarAnox_MAG_1424	97.63	2.3	Bacteria	Planctomycetota	Planctomycetes	Pirellulales	Pirellulaceae	ARS98	NA	CarAnox_MAG_1424_77	NRPS	1	23716	CarAnox_MAG_1424_77_3	3	1265	1825	E	peptidase_hit	NA
dram	CarAnox_MAG_1424	97.63	2.3	Bacteria	Planctomycetota	Planctomycetes	Pirellulales	Pirellulaceae	ARS98	NA	CarAnox_MAG_1424_77	NRPS	1	23716	CarAnox_MAG_1424_77_3	3	1265	1825	E	pfam_hits	NA
dram	CarAnox_MAG_1424	97.63	2.3	Bacteria	Planctomycetota	Planctomycetes	Pirellulales	Pirellulaceae	ARS98	NA	CarAnox_MAG_1424_77	NRPS	1	23716	CarAnox_MAG_1424_77_4	4	1997	3274	C	kegg_hit	enolase [EC:4.2.1.11]
dram	CarAnox_MAG_1424	97.63	2.3	Bacteria	Planctomycetota	Planctomycetes	Pirellulales	Pirellulaceae	ARS98	NA	CarAnox_MAG_1424_77	NRPS	1	23716	CarAnox_MAG_1424_77_4	4	1997	3274	C	peptidase_hit	NA
dram	CarAnox_MAG_1424	97.63	2.3	Bacteria	Planctomycetota	Planctomycetes	Pirellulales	Pirellulaceae	ARS98	NA	CarAnox_MAG_1424_77	NRPS	1	23716	CarAnox_MAG_1424_77_4	4	1997	3274	C	pfam_hits	Enolase, C-terminal TIM barrel domain [PF00113.25]; Enolase, N-terminal domain [PF03952.19]
dram	CarAnox_MAG_1424	97.63	2.3	Bacteria	Planctomycetota	Planctomycetes	Pirellulales	Pirellulaceae	ARS98	NA	CarAnox_MAG_1424_77	NRPS	1	23716	CarAnox_MAG_1424_77_5	5	3463	4095	C	kegg_hit	riboflavin synthase [EC:2.5.1.9]
dram	CarAnox_MAG_1424	97.63	2.3	Bacteria	Planctomycetota	Planctomycetes	Pirellulales	Pirellulaceae	ARS98	NA	CarAnox_MAG_1424_77	NRPS	1	23716	CarAnox_MAG_1424_77_5	5	3463	4095	C	peptidase_hit	NA
dram	CarAnox_MAG_1424	97.63	2.3	Bacteria	Planctomycetota	Planctomycetes	Pirellulales	Pirellulaceae	ARS98	NA	CarAnox_MAG_1424_77	NRPS	1	23716	CarAnox_MAG_1424_77_5	5	3463	4095	C	pfam_hits	Lumazine binding domain [PF00677.20]
dram	CarAnox_MAG_1424	97.63	2.3	Bacteria	Planctomycetota	Planctomycetes	Pirellulales	Pirellulaceae	ARS98	NA	CarAnox_MAG_1424_77	NRPS	1	23716	CarAnox_MAG_1424_77_6	6	4226	5128	C	kegg_hit	16S rRNA (adenine1518-N6/adenine1519-N6)-dimethyltransferase [EC:2.1.1.182]
dram	CarAnox_MAG_1424	97.63	2.3	Bacteria	Planctomycetota	Planctomycetes	Pirellulales	Pirellulaceae	ARS98	NA	CarAnox_MAG_1424_77	NRPS	1	23716	CarAnox_MAG_1424_77_6	6	4226	5128	C	peptidase_hit	NA
dram	CarAnox_MAG_1424	97.63	2.3	Bacteria	Planctomycetota	Planctomycetes	Pirellulales	Pirellulaceae	ARS98	NA	CarAnox_MAG_1424_77	NRPS	1	23716	CarAnox_MAG_1424_77_6	6	4226	5128	C	pfam_hits	Ribosomal RNA adenine dimethylase [PF00398.23]; Protein-L-isoaspartate(D-aspartate) O-methyltransferase (PCMT) [PF01135.22]
dram	CarAnox_MAG_1424	97.63	2.3	Bacteria	Planctomycetota	Planctomycetes	Pirellulales	Pirellulaceae	ARS98	NA	CarAnox_MAG_1424_77	NRPS	1	23716	CarAnox_MAG_1424_77_7	7	5456	5683	E	kegg_hit	NA
dram	CarAnox_MAG_1424	97.63	2.3	Bacteria	Planctomycetota	Planctomycetes	Pirellulales	Pirellulaceae	ARS98	NA	CarAnox_MAG_1424_77	NRPS	1	23716	CarAnox_MAG_1424_77_7	7	5456	5683	E	peptidase_hit	NA
dram	CarAnox_MAG_1424	97.63	2.3	Bacteria	Planctomycetota	Planctomycetes	Pirellulales	Pirellulaceae	ARS98	NA	CarAnox_MAG_1424_77	NRPS	1	23716	CarAnox_MAG_1424_77_7	7	5456	5683	E	pfam_hits	NA
dram	CarAnox_MAG_1424	97.63	2.3	Bacteria	Planctomycetota	Planctomycetes	Pirellulales	Pirellulaceae	ARS98	NA	CarAnox_MAG_1424_77	NRPS	1	23716	CarAnox_MAG_1424_77_8	8	5661	5828	E	kegg_hit	NA
dram	CarAnox_MAG_1424	97.63	2.3	Bacteria	Planctomycetota	Planctomycetes	Pirellulales	Pirellulaceae	ARS98	NA	CarAnox_MAG_1424_77	NRPS	1	23716	CarAnox_MAG_1424_77_8	8	5661	5828	E	peptidase_hit	NA
dram	CarAnox_MAG_1424	97.63	2.3	Bacteria	Planctomycetota	Planctomycetes	Pirellulales	Pirellulaceae	ARS98	NA	CarAnox_MAG_1424_77	NRPS	1	23716	CarAnox_MAG_1424_77_8	8	5661	5828	E	pfam_hits	NA
dram	CarAnox_MAG_1424	97.63	2.3	Bacteria	Planctomycetota	Planctomycetes	Pirellulales	Pirellulaceae	ARS98	NA	CarAnox_MAG_1424_77	NRPS	1	23716	CarAnox_MAG_1424_77_9	9	5880	6953	C	kegg_hit	uroporphyrinogen decarboxylase [EC:4.1.1.37]
dram	CarAnox_MAG_1424	97.63	2.3	Bacteria	Planctomycetota	Planctomycetes	Pirellulales	Pirellulaceae	ARS98	NA	CarAnox_MAG_1424_77	NRPS	1	23716	CarAnox_MAG_1424_77_9	9	5880	6953	C	peptidase_hit	NA
dram	CarAnox_MAG_1424	97.63	2.3	Bacteria	Planctomycetota	Planctomycetes	Pirellulales	Pirellulaceae	ARS98	NA	CarAnox_MAG_1424_77	NRPS	1	23716	CarAnox_MAG_1424_77_9	9	5880	6953	C	pfam_hits	Uroporphyrinogen decarboxylase (URO-D) [PF01208.20]
dram	CarAnox_MAG_1424	97.63	2.3	Bacteria	Planctomycetota	Planctomycetes	Pirellulales	Pirellulaceae	ARS98	NA	CarAnox_MAG_1424_77	NRPS	1	23716	CarAnox_MAG_1424_77_10	10	7457	8578	D	kegg_hit	NA
dram	CarAnox_MAG_1424	97.63	2.3	Bacteria	Planctomycetota	Planctomycetes	Pirellulales	Pirellulaceae	ARS98	NA	CarAnox_MAG_1424_77	NRPS	1	23716	CarAnox_MAG_1424_77_10	10	7457	8578	D	peptidase_hit	NA
dram	CarAnox_MAG_1424	97.63	2.3	Bacteria	Planctomycetota	Planctomycetes	Pirellulales	Pirellulaceae	ARS98	NA	CarAnox_MAG_1424_77	NRPS	1	23716	CarAnox_MAG_1424_77_10	10	7457	8578	D	pfam_hits	ROK family [PF00480.23]
dram	CarAnox_MAG_1424	97.63	2.3	Bacteria	Planctomycetota	Planctomycetes	Pirellulales	Pirellulaceae	ARS98	NA	CarAnox_MAG_1424_77	NRPS	1	23716	CarAnox_MAG_1424_77_11	11	8594	8770	D	kegg_hit	NA
dram	CarAnox_MAG_1424	97.63	2.3	Bacteria	Planctomycetota	Planctomycetes	Pirellulales	Pirellulaceae	ARS98	NA	CarAnox_MAG_1424_77	NRPS	1	23716	CarAnox_MAG_1424_77_11	11	8594	8770	D	peptidase_hit	NA
dram	CarAnox_MAG_1424	97.63	2.3	Bacteria	Planctomycetota	Planctomycetes	Pirellulales	Pirellulaceae	ARS98	NA	CarAnox_MAG_1424_77	NRPS	1	23716	CarAnox_MAG_1424_77_11	11	8594	8770	D	pfam_hits	Fructose-bisphosphate aldolase class-II [PF01116.23]
dram	CarAnox_MAG_1424	97.63	2.3	Bacteria	Planctomycetota	Planctomycetes	Pirellulales	Pirellulaceae	ARS98	NA	CarAnox_MAG_1424_77	NRPS	1	23716	CarAnox_MAG_1424_77_12	12	8857	9036	E	kegg_hit	NA
dram	CarAnox_MAG_1424	97.63	2.3	Bacteria	Planctomycetota	Planctomycetes	Pirellulales	Pirellulaceae	ARS98	NA	CarAnox_MAG_1424_77	NRPS	1	23716	CarAnox_MAG_1424_77_12	12	8857	9036	E	peptidase_hit	NA
dram	CarAnox_MAG_1424	97.63	2.3	Bacteria	Planctomycetota	Planctomycetes	Pirellulales	Pirellulaceae	ARS98	NA	CarAnox_MAG_1424_77	NRPS	1	23716	CarAnox_MAG_1424_77_12	12	8857	9036	E	pfam_hits	NA
dram	CarAnox_MAG_1424	97.63	2.3	Bacteria	Planctomycetota	Planctomycetes	Pirellulales	Pirellulaceae	ARS98	NA	CarAnox_MAG_1424_77	NRPS	1	23716	CarAnox_MAG_1424_77_13	13	9033	9959	D	kegg_hit	NA
dram	CarAnox_MAG_1424	97.63	2.3	Bacteria	Planctomycetota	Planctomycetes	Pirellulales	Pirellulaceae	ARS98	NA	CarAnox_MAG_1424_77	NRPS	1	23716	CarAnox_MAG_1424_77_13	13	9033	9959	D	peptidase_hit	NA
dram	CarAnox_MAG_1424	97.63	2.3	Bacteria	Planctomycetota	Planctomycetes	Pirellulales	Pirellulaceae	ARS98	NA	CarAnox_MAG_1424_77	NRPS	1	23716	CarAnox_MAG_1424_77_13	13	9033	9959	D	pfam_hits	Phosphofructokinase [PF00365.23]
dram	CarAnox_MAG_1424	97.63	2.3	Bacteria	Planctomycetota	Planctomycetes	Pirellulales	Pirellulaceae	ARS98	NA	CarAnox_MAG_1424_77	NRPS	1	23716	CarAnox_MAG_1424_77_14	14	10000	10098	E	kegg_hit	NA
dram	CarAnox_MAG_1424	97.63	2.3	Bacteria	Planctomycetota	Planctomycetes	Pirellulales	Pirellulaceae	ARS98	NA	CarAnox_MAG_1424_77	NRPS	1	23716	CarAnox_MAG_1424_77_14	14	10000	10098	E	peptidase_hit	NA
dram	CarAnox_MAG_1424	97.63	2.3	Bacteria	Planctomycetota	Planctomycetes	Pirellulales	Pirellulaceae	ARS98	NA	CarAnox_MAG_1424_77	NRPS	1	23716	CarAnox_MAG_1424_77_14	14	10000	10098	E	pfam_hits	NA
dram	CarAnox_MAG_1424	97.63	2.3	Bacteria	Planctomycetota	Planctomycetes	Pirellulales	Pirellulaceae	ARS98	NA	CarAnox_MAG_1424_77	NRPS	1	23716	CarAnox_MAG_1424_77_15	15	10521	10757	E	kegg_hit	NA
dram	CarAnox_MAG_1424	97.63	2.3	Bacteria	Planctomycetota	Planctomycetes	Pirellulales	Pirellulaceae	ARS98	NA	CarAnox_MAG_1424_77	NRPS	1	23716	CarAnox_MAG_1424_77_15	15	10521	10757	E	peptidase_hit	NA
dram	CarAnox_MAG_1424	97.63	2.3	Bacteria	Planctomycetota	Planctomycetes	Pirellulales	Pirellulaceae	ARS98	NA	CarAnox_MAG_1424_77	NRPS	1	23716	CarAnox_MAG_1424_77_15	15	10521	10757	E	pfam_hits	NA
dram	CarAnox_MAG_1424	97.63	2.3	Bacteria	Planctomycetota	Planctomycetes	Pirellulales	Pirellulaceae	ARS98	NA	CarAnox_MAG_1424_77	NRPS	1	23716	CarAnox_MAG_1424_77_16	16	10754	16438	C	kegg_hit	eukaryotic-like serine/threonine-protein kinase [EC:2.7.11.1]
dram	CarAnox_MAG_1424	97.63	2.3	Bacteria	Planctomycetota	Planctomycetes	Pirellulales	Pirellulaceae	ARS98	NA	CarAnox_MAG_1424_77	NRPS	1	23716	CarAnox_MAG_1424_77_16	16	10754	16438	C	peptidase_hit	NA
dram	CarAnox_MAG_1424	97.63	2.3	Bacteria	Planctomycetota	Planctomycetes	Pirellulales	Pirellulaceae	ARS98	NA	CarAnox_MAG_1424_77	NRPS	1	23716	CarAnox_MAG_1424_77_16	16	10754	16438	C	pfam_hits	Protein kinase domain [PF00069.28]; Protein tyrosine and serine/threonine kinase [PF07714.20]; Kinase-like [PF14531.9]; Fungal protein kinase [PF17667.4]; Lipopolysaccharide kinase (Kdo/WaaP) family [PF06293.17]; ABC1 atypical kinase-like domain [PF03109.19]; PQQ-like domain [PF13360.9]; FG-GAP-like repeat [PF13517.9]
dram	CarAnox_MAG_1424	97.63	2.3	Bacteria	Planctomycetota	Planctomycetes	Pirellulales	Pirellulaceae	ARS98	NA	CarAnox_MAG_1424_77	NRPS	1	23716	CarAnox_MAG_1424_77_17	17	16946	18400	D	kegg_hit	NA
dram	CarAnox_MAG_1424	97.63	2.3	Bacteria	Planctomycetota	Planctomycetes	Pirellulales	Pirellulaceae	ARS98	NA	CarAnox_MAG_1424_77	NRPS	1	23716	CarAnox_MAG_1424_77_17	17	16946	18400	D	peptidase_hit	NA
dram	CarAnox_MAG_1424	97.63	2.3	Bacteria	Planctomycetota	Planctomycetes	Pirellulales	Pirellulaceae	ARS98	NA	CarAnox_MAG_1424_77	NRPS	1	23716	CarAnox_MAG_1424_77_17	17	16946	18400	D	pfam_hits	Glycosyl hydrolase-like 10 [PF02638.18]
dram	CarAnox_MAG_1424	97.63	2.3	Bacteria	Planctomycetota	Planctomycetes	Pirellulales	Pirellulaceae	ARS98	NA	CarAnox_MAG_1424_77	NRPS	1	23716	CarAnox_MAG_1424_77_18	18	18358	18948	E	kegg_hit	NA
dram	CarAnox_MAG_1424	97.63	2.3	Bacteria	Planctomycetota	Planctomycetes	Pirellulales	Pirellulaceae	ARS98	NA	CarAnox_MAG_1424_77	NRPS	1	23716	CarAnox_MAG_1424_77_18	18	18358	18948	E	peptidase_hit	NA
dram	CarAnox_MAG_1424	97.63	2.3	Bacteria	Planctomycetota	Planctomycetes	Pirellulales	Pirellulaceae	ARS98	NA	CarAnox_MAG_1424_77	NRPS	1	23716	CarAnox_MAG_1424_77_18	18	18358	18948	E	pfam_hits	NA
dram	CarAnox_MAG_1424	97.63	2.3	Bacteria	Planctomycetota	Planctomycetes	Pirellulales	Pirellulaceae	ARS98	NA	CarAnox_MAG_1424_77	NRPS	1	23716	CarAnox_MAG_1424_77_19	19	18920	21040	D	kegg_hit	NA
dram	CarAnox_MAG_1424	97.63	2.3	Bacteria	Planctomycetota	Planctomycetes	Pirellulales	Pirellulaceae	ARS98	NA	CarAnox_MAG_1424_77	NRPS	1	23716	CarAnox_MAG_1424_77_19	19	18920	21040	D	peptidase_hit	NA
dram	CarAnox_MAG_1424	97.63	2.3	Bacteria	Planctomycetota	Planctomycetes	Pirellulales	Pirellulaceae	ARS98	NA	CarAnox_MAG_1424_77	NRPS	1	23716	CarAnox_MAG_1424_77_19	19	18920	21040	D	pfam_hits	Hypothetical glycosyl hydrolase 6 [PF14871.9]; Beta-galactosidase trimerisation domain [PF08532.13]; Glycosyl hydrolase-like 10 [PF02638.18]
dram	CarAnox_MAG_1424	97.63	2.3	Bacteria	Planctomycetota	Planctomycetes	Pirellulales	Pirellulaceae	ARS98	NA	CarAnox_MAG_1424_77	NRPS	1	23716	CarAnox_MAG_1424_77_20	20	21527	23128	C	kegg_hit	gamma-glutamyl hercynylcysteine S-oxide synthase [EC:1.14.99.50]
dram	CarAnox_MAG_1424	97.63	2.3	Bacteria	Planctomycetota	Planctomycetes	Pirellulales	Pirellulaceae	ARS98	NA	CarAnox_MAG_1424_77	NRPS	1	23716	CarAnox_MAG_1424_77_20	20	21527	23128	C	peptidase_hit	NA
dram	CarAnox_MAG_1424	97.63	2.3	Bacteria	Planctomycetota	Planctomycetes	Pirellulales	Pirellulaceae	ARS98	NA	CarAnox_MAG_1424_77	NRPS	1	23716	CarAnox_MAG_1424_77_20	20	21527	23128	C	pfam_hits	Sulfatase-modifying factor enzyme 1 [PF03781.19]
dram	CarAnox_MAG_1424	97.63	2.3	Bacteria	Planctomycetota	Planctomycetes	Pirellulales	Pirellulaceae	ARS98	NA	CarAnox_MAG_1424_77				CarAnox_MAG_1424_77_21	21	23523	25640	C	kegg_hit	iron complex outermembrane recepter protein
dram	CarAnox_MAG_1424	97.63	2.3	Bacteria	Planctomycetota	Planctomycetes	Pirellulales	Pirellulaceae	ARS98	NA	CarAnox_MAG_1424_77				CarAnox_MAG_1424_77_21	21	23523	25640	C	peptidase_hit	MER0193018 - family I39 unassigned peptidase inhibitors (Thermanaerovibrio acidaminovorans) [I39.UPW]#I39#{inhibitor unit: 21-154}~source ACZ19745~
dram	CarAnox_MAG_1424	97.63	2.3	Bacteria	Planctomycetota	Planctomycetes	Pirellulales	Pirellulaceae	ARS98	NA	CarAnox_MAG_1424_77				CarAnox_MAG_1424_77_21	21	23523	25640	C	pfam_hits	TonB dependent receptor [PF00593.27]; TonB-dependent Receptor Plug Domain [PF07715.18]
dram	CarAnox_MAG_1424	97.63	2.3	Bacteria	Planctomycetota	Planctomycetes	Pirellulales	Pirellulaceae	ARS98	NA	CarAnox_MAG_1424_77				CarAnox_MAG_1424_77_22	22	25860	26513	D	kegg_hit	NA
dram	CarAnox_MAG_1424	97.63	2.3	Bacteria	Planctomycetota	Planctomycetes	Pirellulales	Pirellulaceae	ARS98	NA	CarAnox_MAG_1424_77				CarAnox_MAG_1424_77_22	22	25860	26513	D	peptidase_hit	NA
dram	CarAnox_MAG_1424	97.63	2.3	Bacteria	Planctomycetota	Planctomycetes	Pirellulales	Pirellulaceae	ARS98	NA	CarAnox_MAG_1424_77				CarAnox_MAG_1424_77_22	22	25860	26513	D	pfam_hits	YfiR/HmsC-like [PF13689.9]
dram	CarAnox_MAG_1424	97.63	2.3	Bacteria	Planctomycetota	Planctomycetes	Pirellulales	Pirellulaceae	ARS98	NA	CarAnox_MAG_1424_77				CarAnox_MAG_1424_77_23	23	26584	28950	C	kegg_hit	two-component system, sensor histidine kinase [EC:2.7.13.3]
dram	CarAnox_MAG_1424	97.63	2.3	Bacteria	Planctomycetota	Planctomycetes	Pirellulales	Pirellulaceae	ARS98	NA	CarAnox_MAG_1424_77				CarAnox_MAG_1424_77_23	23	26584	28950	C	peptidase_hit	NA
dram	CarAnox_MAG_1424	97.63	2.3	Bacteria	Planctomycetota	Planctomycetes	Pirellulales	Pirellulaceae	ARS98	NA	CarAnox_MAG_1424_77				CarAnox_MAG_1424_77_23	23	26584	28950	C	pfam_hits	Histidine kinase-, DNA gyrase B-, and HSP90-like ATPase [PF02518.29]; Response regulator receiver domain [PF00072.27]; Periplasmic sensor domain [PF17152.7]; His Kinase A (phospho-acceptor) domain [PF00512.28]; HAMP domain [PF00672.28]; Hpt domain [PF01627.26]
dram	CarAnox_MAG_1424	97.63	2.3	Bacteria	Planctomycetota	Planctomycetes	Pirellulales	Pirellulaceae	ARS98	NA	CarAnox_MAG_1424_77				CarAnox_MAG_1424_77_24	24	29161	30609	D	kegg_hit	NA
dram	CarAnox_MAG_1424	97.63	2.3	Bacteria	Planctomycetota	Planctomycetes	Pirellulales	Pirellulaceae	ARS98	NA	CarAnox_MAG_1424_77				CarAnox_MAG_1424_77_24	24	29161	30609	D	peptidase_hit	NA
dram	CarAnox_MAG_1424	97.63	2.3	Bacteria	Planctomycetota	Planctomycetes	Pirellulales	Pirellulaceae	ARS98	NA	CarAnox_MAG_1424_77				CarAnox_MAG_1424_77_24	24	29161	30609	D	pfam_hits	L-arabinose isomerase [PF02610.18]
dram	CarAnox_MAG_1424	97.63	2.3	Bacteria	Planctomycetota	Planctomycetes	Pirellulales	Pirellulaceae	ARS98	NA	CarAnox_MAG_1424_77				CarAnox_MAG_1424_77_25	25	30726	32099	D	kegg_hit	NA
dram	CarAnox_MAG_1424	97.63	2.3	Bacteria	Planctomycetota	Planctomycetes	Pirellulales	Pirellulaceae	ARS98	NA	CarAnox_MAG_1424_77				CarAnox_MAG_1424_77_25	25	30726	32099	D	peptidase_hit	NA
dram	CarAnox_MAG_1424	97.63	2.3	Bacteria	Planctomycetota	Planctomycetes	Pirellulales	Pirellulaceae	ARS98	NA	CarAnox_MAG_1424_77				CarAnox_MAG_1424_77_25	25	30726	32099	D	pfam_hits	Carbon-nitrogen hydrolase [PF00795.25]
dram	CarAnox_MAG_1424	97.63	2.3	Bacteria	Planctomycetota	Planctomycetes	Pirellulales	Pirellulaceae	ARS98	NA	CarAnox_MAG_1424_77				CarAnox_MAG_1424_77_26	26	32047	33999	C	kegg_hit	eukaryotic-like serine/threonine-protein kinase [EC:2.7.11.1]
dram	CarAnox_MAG_1424	97.63	2.3	Bacteria	Planctomycetota	Planctomycetes	Pirellulales	Pirellulaceae	ARS98	NA	CarAnox_MAG_1424_77				CarAnox_MAG_1424_77_26	26	32047	33999	C	peptidase_hit	NA
dram	CarAnox_MAG_1424	97.63	2.3	Bacteria	Planctomycetota	Planctomycetes	Pirellulales	Pirellulaceae	ARS98	NA	CarAnox_MAG_1424_77				CarAnox_MAG_1424_77_26	26	32047	33999	C	pfam_hits	Protein kinase domain [PF00069.28]; Protein tyrosine and serine/threonine kinase [PF07714.20]; Kinase-like [PF14531.9]; Fungal protein kinase [PF17667.4]; ABC1 atypical kinase-like domain [PF03109.19]; Lipopolysaccharide kinase (Kdo/WaaP) family [PF06293.17]; Domain of unknown function (DUF4384) [PF14326.9]
dram	CarAnox_MAG_1424	97.63	2.3	Bacteria	Planctomycetota	Planctomycetes	Pirellulales	Pirellulaceae	ARS98	NA	CarAnox_MAG_1424_77				CarAnox_MAG_1424_77_27	27	33996	34607	D	kegg_hit	NA
dram	CarAnox_MAG_1424	97.63	2.3	Bacteria	Planctomycetota	Planctomycetes	Pirellulales	Pirellulaceae	ARS98	NA	CarAnox_MAG_1424_77				CarAnox_MAG_1424_77_27	27	33996	34607	D	peptidase_hit	NA
dram	CarAnox_MAG_1424	97.63	2.3	Bacteria	Planctomycetota	Planctomycetes	Pirellulales	Pirellulaceae	ARS98	NA	CarAnox_MAG_1424_77				CarAnox_MAG_1424_77_27	27	33996	34607	D	pfam_hits	ECF sigma factor [PF07638.14]
dram	CarAnox_MAG_1424	97.63	2.3	Bacteria	Planctomycetota	Planctomycetes	Pirellulales	Pirellulaceae	ARS98	NA	CarAnox_MAG_1424_77				CarAnox_MAG_1424_77_28	28	35256	36167	D	kegg_hit	NA
dram	CarAnox_MAG_1424	97.63	2.3	Bacteria	Planctomycetota	Planctomycetes	Pirellulales	Pirellulaceae	ARS98	NA	CarAnox_MAG_1424_77				CarAnox_MAG_1424_77_28	28	35256	36167	D	peptidase_hit	NA
dram	CarAnox_MAG_1424	97.63	2.3	Bacteria	Planctomycetota	Planctomycetes	Pirellulales	Pirellulaceae	ARS98	NA	CarAnox_MAG_1424_77				CarAnox_MAG_1424_77_28	28	35256	36167	D	pfam_hits	Protein of unknown function (DUF1571) [PF07608.14]
dram	CarAnox_MAG_1424	97.63	2.3	Bacteria	Planctomycetota	Planctomycetes	Pirellulales	Pirellulaceae	ARS98	NA	CarAnox_MAG_1424_77				CarAnox_MAG_1424_77_29	29	36698	36916	E	kegg_hit	NA
dram	CarAnox_MAG_1424	97.63	2.3	Bacteria	Planctomycetota	Planctomycetes	Pirellulales	Pirellulaceae	ARS98	NA	CarAnox_MAG_1424_77				CarAnox_MAG_1424_77_29	29	36698	36916	E	peptidase_hit	NA
dram	CarAnox_MAG_1424	97.63	2.3	Bacteria	Planctomycetota	Planctomycetes	Pirellulales	Pirellulaceae	ARS98	NA	CarAnox_MAG_1424_77				CarAnox_MAG_1424_77_29	29	36698	36916	E	pfam_hits	NA
dram	CarAnox_MAG_1424	97.63	2.3	Bacteria	Planctomycetota	Planctomycetes	Pirellulales	Pirellulaceae	ARS98	NA	CarAnox_MAG_1424_77				CarAnox_MAG_1424_77_30	30	37368	40781	C	kegg_hit	8-amino-7-oxononanoate synthase [EC:2.3.1.47]
dram	CarAnox_MAG_1424	97.63	2.3	Bacteria	Planctomycetota	Planctomycetes	Pirellulales	Pirellulaceae	ARS98	NA	CarAnox_MAG_1424_77				CarAnox_MAG_1424_77_30	30	37368	40781	C	peptidase_hit	MER1363039 - family S33 non-peptidase homologues (Thecamonas trahens) [S33.UNW]#S33#{peptidase unit: 312-465}~source XP_013758825~
dram	CarAnox_MAG_1424	97.63	2.3	Bacteria	Planctomycetota	Planctomycetes	Pirellulales	Pirellulaceae	ARS98	NA	CarAnox_MAG_1424_77				CarAnox_MAG_1424_77_30	30	37368	40781	C	pfam_hits	AMP-binding enzyme [PF00501.31]; Aminotransferase class-V [PF00266.22]; Phosphopantetheine attachment site [PF00550.28]; Orn/Lys/Arg decarboxylase, major domain [PF01276.23]
dram	CarAnox_MAG_1441	83.61	4.08	Bacteria	Verrucomicrobiota	Kiritimatiellae	UBA8416	UBA8416	NA	NA	CarAnox_MAG_1441_14	Terpene	1	21830	CarAnox_MAG_1441_14_1	1	1	3372	D	kegg_hit	NA
dram	CarAnox_MAG_1441	83.61	4.08	Bacteria	Verrucomicrobiota	Kiritimatiellae	UBA8416	UBA8416	NA	NA	CarAnox_MAG_1441_14	Terpene	1	21830	CarAnox_MAG_1441_14_1	1	1	3372	D	peptidase_hit	MER0283511 - family U69 unassigned peptidases (Oceanimonas sp. GK1) [U69.UPW]#U69#{peptidase unit: 1119-1489}~source YP_005091743~
dram	CarAnox_MAG_1441	83.61	4.08	Bacteria	Verrucomicrobiota	Kiritimatiellae	UBA8416	UBA8416	NA	NA	CarAnox_MAG_1441_14	Terpene	1	21830	CarAnox_MAG_1441_14_1	1	1	3372	D	pfam_hits	NA
dram	CarAnox_MAG_1441	83.61	4.08	Bacteria	Verrucomicrobiota	Kiritimatiellae	UBA8416	UBA8416	NA	NA	CarAnox_MAG_1441_14	Terpene	1	21830	CarAnox_MAG_1441_14_2	2	3611	6142	D	kegg_hit	NA
dram	CarAnox_MAG_1441	83.61	4.08	Bacteria	Verrucomicrobiota	Kiritimatiellae	UBA8416	UBA8416	NA	NA	CarAnox_MAG_1441_14	Terpene	1	21830	CarAnox_MAG_1441_14_2	2	3611	6142	D	peptidase_hit	NA
dram	CarAnox_MAG_1441	83.61	4.08	Bacteria	Verrucomicrobiota	Kiritimatiellae	UBA8416	UBA8416	NA	NA	CarAnox_MAG_1441_14	Terpene	1	21830	CarAnox_MAG_1441_14_2	2	3611	6142	D	pfam_hits	NPCBM/NEW2 domain [PF08305.14]
dram	CarAnox_MAG_1441	83.61	4.08	Bacteria	Verrucomicrobiota	Kiritimatiellae	UBA8416	UBA8416	NA	NA	CarAnox_MAG_1441_14	Terpene	1	21830	CarAnox_MAG_1441_14_3	3	6175	7626	C	kegg_hit	leucyl aminopeptidase [EC:3.4.11.1]
dram	CarAnox_MAG_1441	83.61	4.08	Bacteria	Verrucomicrobiota	Kiritimatiellae	UBA8416	UBA8416	NA	NA	CarAnox_MAG_1441_14	Terpene	1	21830	CarAnox_MAG_1441_14_3	3	6175	7626	C	peptidase_hit	MER0105921 - family M17 unassigned peptidases (Lentisphaera araneosa) [M17.UPW]#M17#{peptidase unit: 140-487}~source EDM25816~
dram	CarAnox_MAG_1441	83.61	4.08	Bacteria	Verrucomicrobiota	Kiritimatiellae	UBA8416	UBA8416	NA	NA	CarAnox_MAG_1441_14	Terpene	1	21830	CarAnox_MAG_1441_14_3	3	6175	7626	C	pfam_hits	Cytosol aminopeptidase family, catalytic domain [PF00883.24]; Cytosol aminopeptidase family, N-terminal domain [PF02789.20]
dram	CarAnox_MAG_1441	83.61	4.08	Bacteria	Verrucomicrobiota	Kiritimatiellae	UBA8416	UBA8416	NA	NA	CarAnox_MAG_1441_14	Terpene	1	21830	CarAnox_MAG_1441_14_4	4	7838	10510	C	kegg_hit	alpha-L-fucosidase 2 [EC:3.2.1.51]
dram	CarAnox_MAG_1441	83.61	4.08	Bacteria	Verrucomicrobiota	Kiritimatiellae	UBA8416	UBA8416	NA	NA	CarAnox_MAG_1441_14	Terpene	1	21830	CarAnox_MAG_1441_14_4	4	7838	10510	C	peptidase_hit	NA
dram	CarAnox_MAG_1441	83.61	4.08	Bacteria	Verrucomicrobiota	Kiritimatiellae	UBA8416	UBA8416	NA	NA	CarAnox_MAG_1441_14	Terpene	1	21830	CarAnox_MAG_1441_14_4	4	7838	10510	C	pfam_hits	F5/8 type C domain [PF00754.28]
dram	CarAnox_MAG_1441	83.61	4.08	Bacteria	Verrucomicrobiota	Kiritimatiellae	UBA8416	UBA8416	NA	NA	CarAnox_MAG_1441_14	Terpene	1	21830	CarAnox_MAG_1441_14_5	5	10620	11546	D	kegg_hit	NA
dram	CarAnox_MAG_1441	83.61	4.08	Bacteria	Verrucomicrobiota	Kiritimatiellae	UBA8416	UBA8416	NA	NA	CarAnox_MAG_1441_14	Terpene	1	21830	CarAnox_MAG_1441_14_5	5	10620	11546	D	peptidase_hit	NA
dram	CarAnox_MAG_1441	83.61	4.08	Bacteria	Verrucomicrobiota	Kiritimatiellae	UBA8416	UBA8416	NA	NA	CarAnox_MAG_1441_14	Terpene	1	21830	CarAnox_MAG_1441_14_5	5	10620	11546	D	pfam_hits	Phosphoenolpyruvate-dependent sugar phosphotransferase system, EIIA 2 [PF00359.25]; CBS domain [PF00571.31]
dram	CarAnox_MAG_1441	83.61	4.08	Bacteria	Verrucomicrobiota	Kiritimatiellae	UBA8416	UBA8416	NA	NA	CarAnox_MAG_1441_14	Terpene	1	21830	CarAnox_MAG_1441_14_6	6	11553	13025	D	kegg_hit	NA
dram	CarAnox_MAG_1441	83.61	4.08	Bacteria	Verrucomicrobiota	Kiritimatiellae	UBA8416	UBA8416	NA	NA	CarAnox_MAG_1441_14	Terpene	1	21830	CarAnox_MAG_1441_14_6	6	11553	13025	D	peptidase_hit	NA
dram	CarAnox_MAG_1441	83.61	4.08	Bacteria	Verrucomicrobiota	Kiritimatiellae	UBA8416	UBA8416	NA	NA	CarAnox_MAG_1441_14	Terpene	1	21830	CarAnox_MAG_1441_14_6	6	11553	13025	D	pfam_hits	Citrate transporter [PF03600.19]; Arsenical pump membrane protein [PF02040.18]; Sodium:sulfate symporter transmembrane region [PF00939.22]
dram	CarAnox_MAG_1441	83.61	4.08	Bacteria	Verrucomicrobiota	Kiritimatiellae	UBA8416	UBA8416	NA	NA	CarAnox_MAG_1441_14	Terpene	1	21830	CarAnox_MAG_1441_14_7	7	13263	14318	C	kegg_hit	uroporphyrinogen decarboxylase [EC:4.1.1.37]
dram	CarAnox_MAG_1441	83.61	4.08	Bacteria	Verrucomicrobiota	Kiritimatiellae	UBA8416	UBA8416	NA	NA	CarAnox_MAG_1441_14	Terpene	1	21830	CarAnox_MAG_1441_14_7	7	13263	14318	C	peptidase_hit	NA
dram	CarAnox_MAG_1441	83.61	4.08	Bacteria	Verrucomicrobiota	Kiritimatiellae	UBA8416	UBA8416	NA	NA	CarAnox_MAG_1441_14	Terpene	1	21830	CarAnox_MAG_1441_14_7	7	13263	14318	C	pfam_hits	Uroporphyrinogen decarboxylase (URO-D) [PF01208.20]
dram	CarAnox_MAG_1441	83.61	4.08	Bacteria	Verrucomicrobiota	Kiritimatiellae	UBA8416	UBA8416	NA	NA	CarAnox_MAG_1441_14	Terpene	1	21830	CarAnox_MAG_1441_14_8	8	14489	15469	C	kegg_hit	2-dehydropantoate 2-reductase [EC:1.1.1.169]
dram	CarAnox_MAG_1441	83.61	4.08	Bacteria	Verrucomicrobiota	Kiritimatiellae	UBA8416	UBA8416	NA	NA	CarAnox_MAG_1441_14	Terpene	1	21830	CarAnox_MAG_1441_14_8	8	14489	15469	C	peptidase_hit	NA
dram	CarAnox_MAG_1441	83.61	4.08	Bacteria	Verrucomicrobiota	Kiritimatiellae	UBA8416	UBA8416	NA	NA	CarAnox_MAG_1441_14	Terpene	1	21830	CarAnox_MAG_1441_14_8	8	14489	15469	C	pfam_hits	Ketopantoate reductase PanE/ApbA [PF02558.19]; Ketopantoate reductase PanE/ApbA C terminal [PF08546.14]
dram	CarAnox_MAG_1441	83.61	4.08	Bacteria	Verrucomicrobiota	Kiritimatiellae	UBA8416	UBA8416	NA	NA	CarAnox_MAG_1441_14	Terpene	1	21830	CarAnox_MAG_1441_14_9	9	15596	17950	C	kegg_hit	alpha-glucosidase [EC:3.2.1.20]
dram	CarAnox_MAG_1441	83.61	4.08	Bacteria	Verrucomicrobiota	Kiritimatiellae	UBA8416	UBA8416	NA	NA	CarAnox_MAG_1441_14	Terpene	1	21830	CarAnox_MAG_1441_14_9	9	15596	17950	C	peptidase_hit	NA
dram	CarAnox_MAG_1441	83.61	4.08	Bacteria	Verrucomicrobiota	Kiritimatiellae	UBA8416	UBA8416	NA	NA	CarAnox_MAG_1441_14	Terpene	1	21830	CarAnox_MAG_1441_14_9	9	15596	17950	C	pfam_hits	Glycosyl hydrolases family 31 [PF01055.29]; Alpha-glucosidase, N-terminal [PF16338.8]; Domain of unknown function (DUF5110) [PF17137.7]
dram	CarAnox_MAG_1441	83.61	4.08	Bacteria	Verrucomicrobiota	Kiritimatiellae	UBA8416	UBA8416	NA	NA	CarAnox_MAG_1441_14	Terpene	1	21830	CarAnox_MAG_1441_14_10	10	17940	18506	D	kegg_hit	NA
dram	CarAnox_MAG_1441	83.61	4.08	Bacteria	Verrucomicrobiota	Kiritimatiellae	UBA8416	UBA8416	NA	NA	CarAnox_MAG_1441_14	Terpene	1	21830	CarAnox_MAG_1441_14_10	10	17940	18506	D	peptidase_hit	NA
dram	CarAnox_MAG_1441	83.61	4.08	Bacteria	Verrucomicrobiota	Kiritimatiellae	UBA8416	UBA8416	NA	NA	CarAnox_MAG_1441_14	Terpene	1	21830	CarAnox_MAG_1441_14_10	10	17940	18506	D	pfam_hits	Nucleotidyl transferase of unknown function (DUF2204) [PF09970.12]
dram	CarAnox_MAG_1441	83.61	4.08	Bacteria	Verrucomicrobiota	Kiritimatiellae	UBA8416	UBA8416	NA	NA	CarAnox_MAG_1441_14	Terpene	1	21830	CarAnox_MAG_1441_14_11	11	18686	20515	D	kegg_hit	NA
dram	CarAnox_MAG_1441	83.61	4.08	Bacteria	Verrucomicrobiota	Kiritimatiellae	UBA8416	UBA8416	NA	NA	CarAnox_MAG_1441_14	Terpene	1	21830	CarAnox_MAG_1441_14_11	11	18686	20515	D	peptidase_hit	NA
dram	CarAnox_MAG_1441	83.61	4.08	Bacteria	Verrucomicrobiota	Kiritimatiellae	UBA8416	UBA8416	NA	NA	CarAnox_MAG_1441_14	Terpene	1	21830	CarAnox_MAG_1441_14_11	11	18686	20515	D	pfam_hits	Squalene-hopene cyclase C-terminal domain [PF13243.9]; Squalene-hopene cyclase N-terminal domain [PF13249.9]; A-macroglobulin TED domain [PF07678.17]; Prenyltransferase and squalene oxidase repeat [PF00432.24]
dram	CarAnox_MAG_1441	83.61	4.08	Bacteria	Verrucomicrobiota	Kiritimatiellae	UBA8416	UBA8416	NA	NA	CarAnox_MAG_1441_14	Terpene	1	21830	CarAnox_MAG_1441_14_12	12	20584	21774	D	kegg_hit	NA
dram	CarAnox_MAG_1441	83.61	4.08	Bacteria	Verrucomicrobiota	Kiritimatiellae	UBA8416	UBA8416	NA	NA	CarAnox_MAG_1441_14	Terpene	1	21830	CarAnox_MAG_1441_14_12	12	20584	21774	D	peptidase_hit	NA
dram	CarAnox_MAG_1441	83.61	4.08	Bacteria	Verrucomicrobiota	Kiritimatiellae	UBA8416	UBA8416	NA	NA	CarAnox_MAG_1441_14	Terpene	1	21830	CarAnox_MAG_1441_14_12	12	20584	21774	D	pfam_hits	Radical SAM superfamily [PF04055.24]; 4Fe-4S single cluster domain [PF13394.9]; 4Fe-4S single cluster domain [PF13353.9]
dram	CarAnox_MAG_1441	83.61	4.08	Bacteria	Verrucomicrobiota	Kiritimatiellae	UBA8416	UBA8416	NA	NA	CarAnox_MAG_1441_14				CarAnox_MAG_1441_14_13	13	21777	25142	C	kegg_hit	putative ABC transport system permease protein
dram	CarAnox_MAG_1441	83.61	4.08	Bacteria	Verrucomicrobiota	Kiritimatiellae	UBA8416	UBA8416	NA	NA	CarAnox_MAG_1441_14				CarAnox_MAG_1441_14_13	13	21777	25142	C	peptidase_hit	NA
dram	CarAnox_MAG_1441	83.61	4.08	Bacteria	Verrucomicrobiota	Kiritimatiellae	UBA8416	UBA8416	NA	NA	CarAnox_MAG_1441_14				CarAnox_MAG_1441_14_13	13	21777	25142	C	pfam_hits	NA
dram	CarAnox_MAG_1441	83.61	4.08	Bacteria	Verrucomicrobiota	Kiritimatiellae	UBA8416	UBA8416	NA	NA	CarAnox_MAG_1441_14				CarAnox_MAG_1441_14_14	14	25150	25818	C	kegg_hit	putative ABC transport system ATP-binding protein
dram	CarAnox_MAG_1441	83.61	4.08	Bacteria	Verrucomicrobiota	Kiritimatiellae	UBA8416	UBA8416	NA	NA	CarAnox_MAG_1441_14				CarAnox_MAG_1441_14_14	14	25150	25818	C	peptidase_hit	NA
dram	CarAnox_MAG_1441	83.61	4.08	Bacteria	Verrucomicrobiota	Kiritimatiellae	UBA8416	UBA8416	NA	NA	CarAnox_MAG_1441_14				CarAnox_MAG_1441_14_14	14	25150	25818	C	pfam_hits	ABC transporter [PF00005.30]
dram	CarAnox_MAG_1441	83.61	4.08	Bacteria	Verrucomicrobiota	Kiritimatiellae	UBA8416	UBA8416	NA	NA	CarAnox_MAG_1441_14				CarAnox_MAG_1441_14_15	15	25815	26963	D	kegg_hit	NA
dram	CarAnox_MAG_1441	83.61	4.08	Bacteria	Verrucomicrobiota	Kiritimatiellae	UBA8416	UBA8416	NA	NA	CarAnox_MAG_1441_14				CarAnox_MAG_1441_14_15	15	25815	26963	D	peptidase_hit	NA
dram	CarAnox_MAG_1441	83.61	4.08	Bacteria	Verrucomicrobiota	Kiritimatiellae	UBA8416	UBA8416	NA	NA	CarAnox_MAG_1441_14				CarAnox_MAG_1441_14_15	15	25815	26963	D	pfam_hits	PQQ-like domain [PF13360.9]
dram	CarAnox_MAG_1441	83.61	4.08	Bacteria	Verrucomicrobiota	Kiritimatiellae	UBA8416	UBA8416	NA	NA	CarAnox_MAG_1441_14				CarAnox_MAG_1441_14_16	16	26995	28287	D	kegg_hit	NA
dram	CarAnox_MAG_1441	83.61	4.08	Bacteria	Verrucomicrobiota	Kiritimatiellae	UBA8416	UBA8416	NA	NA	CarAnox_MAG_1441_14				CarAnox_MAG_1441_14_16	16	26995	28287	D	peptidase_hit	NA
dram	CarAnox_MAG_1441	83.61	4.08	Bacteria	Verrucomicrobiota	Kiritimatiellae	UBA8416	UBA8416	NA	NA	CarAnox_MAG_1441_14				CarAnox_MAG_1441_14_16	16	26995	28287	D	pfam_hits	Glycosyl transferases group 1 [PF00534.23]; Glycosyl transferases group 1 [PF13692.9]
dram	CarAnox_MAG_1441	83.61	4.08	Bacteria	Verrucomicrobiota	Kiritimatiellae	UBA8416	UBA8416	NA	NA	CarAnox_MAG_1441_14				CarAnox_MAG_1441_14_17	17	28315	29622	C	kegg_hit	outer membrane protein assembly factor BamB
dram	CarAnox_MAG_1441	83.61	4.08	Bacteria	Verrucomicrobiota	Kiritimatiellae	UBA8416	UBA8416	NA	NA	CarAnox_MAG_1441_14				CarAnox_MAG_1441_14_17	17	28315	29622	C	peptidase_hit	NA
dram	CarAnox_MAG_1441	83.61	4.08	Bacteria	Verrucomicrobiota	Kiritimatiellae	UBA8416	UBA8416	NA	NA	CarAnox_MAG_1441_14				CarAnox_MAG_1441_14_17	17	28315	29622	C	pfam_hits	PQQ-like domain [PF13360.9]
dram	CarAnox_MAG_1441	83.61	4.08	Bacteria	Verrucomicrobiota	Kiritimatiellae	UBA8416	UBA8416	NA	NA	CarAnox_MAG_1441_14				CarAnox_MAG_1441_14_18	18	29848	30342	D	kegg_hit	NA
dram	CarAnox_MAG_1441	83.61	4.08	Bacteria	Verrucomicrobiota	Kiritimatiellae	UBA8416	UBA8416	NA	NA	CarAnox_MAG_1441_14				CarAnox_MAG_1441_14_18	18	29848	30342	D	peptidase_hit	NA
dram	CarAnox_MAG_1441	83.61	4.08	Bacteria	Verrucomicrobiota	Kiritimatiellae	UBA8416	UBA8416	NA	NA	CarAnox_MAG_1441_14				CarAnox_MAG_1441_14_18	18	29848	30342	D	pfam_hits	Bacterial SH3 domain [PF08239.14]
dram	CarAnox_MAG_1441	83.61	4.08	Bacteria	Verrucomicrobiota	Kiritimatiellae	UBA8416	UBA8416	NA	NA	CarAnox_MAG_1441_14				CarAnox_MAG_1441_14_19	19	30339	31247	D	kegg_hit	NA
dram	CarAnox_MAG_1441	83.61	4.08	Bacteria	Verrucomicrobiota	Kiritimatiellae	UBA8416	UBA8416	NA	NA	CarAnox_MAG_1441_14				CarAnox_MAG_1441_14_19	19	30339	31247	D	peptidase_hit	MER0051940 - GSU1437 putative peptidase (Syntrophobacter fumaroxidans) [M48.019]#M48C#{peptidase unit: 19-289}~source EAO22592~
dram	CarAnox_MAG_1441	83.61	4.08	Bacteria	Verrucomicrobiota	Kiritimatiellae	UBA8416	UBA8416	NA	NA	CarAnox_MAG_1441_14				CarAnox_MAG_1441_14_19	19	30339	31247	D	pfam_hits	Peptidase family M48 [PF01435.21]
dram	CarAnox_MAG_1441	83.61	4.08	Bacteria	Verrucomicrobiota	Kiritimatiellae	UBA8416	UBA8416	NA	NA	CarAnox_MAG_1441_14				CarAnox_MAG_1441_14_20	20	31349	33487	C	kegg_hit	adenylate cyclase [EC:4.6.1.1]
dram	CarAnox_MAG_1441	83.61	4.08	Bacteria	Verrucomicrobiota	Kiritimatiellae	UBA8416	UBA8416	NA	NA	CarAnox_MAG_1441_14				CarAnox_MAG_1441_14_20	20	31349	33487	C	peptidase_hit	NA
dram	CarAnox_MAG_1441	83.61	4.08	Bacteria	Verrucomicrobiota	Kiritimatiellae	UBA8416	UBA8416	NA	NA	CarAnox_MAG_1441_14				CarAnox_MAG_1441_14_20	20	31349	33487	C	pfam_hits	CHASE2 domain [PF05226.14]; Adenylate and Guanylate cyclase catalytic domain [PF00211.23]
dram	CarAnox_MAG_1441	83.61	4.08	Bacteria	Verrucomicrobiota	Kiritimatiellae	UBA8416	UBA8416	NA	NA	CarAnox_MAG_1441_14				CarAnox_MAG_1441_14_21	21	33492	33914	C	kegg_hit	7-cyano-7-deazaguanine reductase [EC:1.7.1.13]
dram	CarAnox_MAG_1441	83.61	4.08	Bacteria	Verrucomicrobiota	Kiritimatiellae	UBA8416	UBA8416	NA	NA	CarAnox_MAG_1441_14				CarAnox_MAG_1441_14_21	21	33492	33914	C	peptidase_hit	NA
dram	CarAnox_MAG_1441	83.61	4.08	Bacteria	Verrucomicrobiota	Kiritimatiellae	UBA8416	UBA8416	NA	NA	CarAnox_MAG_1441_14				CarAnox_MAG_1441_14_21	21	33492	33914	C	pfam_hits	QueF-like protein [PF14489.9]
dram	CarAnox_MAG_1441	83.61	4.08	Bacteria	Verrucomicrobiota	Kiritimatiellae	UBA8416	UBA8416	NA	NA	CarAnox_MAG_1441_14				CarAnox_MAG_1441_14_22	22	33924	34643	D	kegg_hit	NA
dram	CarAnox_MAG_1441	83.61	4.08	Bacteria	Verrucomicrobiota	Kiritimatiellae	UBA8416	UBA8416	NA	NA	CarAnox_MAG_1441_14				CarAnox_MAG_1441_14_22	22	33924	34643	D	peptidase_hit	NA
dram	CarAnox_MAG_1441	83.61	4.08	Bacteria	Verrucomicrobiota	Kiritimatiellae	UBA8416	UBA8416	NA	NA	CarAnox_MAG_1441_14				CarAnox_MAG_1441_14_22	22	33924	34643	D	pfam_hits	Response regulator receiver domain [PF00072.27]
dram	CarAnox_MAG_1441	83.61	4.08	Bacteria	Verrucomicrobiota	Kiritimatiellae	UBA8416	UBA8416	NA	NA	CarAnox_MAG_1441_14				CarAnox_MAG_1441_14_23	23	34640	35056	D	kegg_hit	NA
dram	CarAnox_MAG_1441	83.61	4.08	Bacteria	Verrucomicrobiota	Kiritimatiellae	UBA8416	UBA8416	NA	NA	CarAnox_MAG_1441_14				CarAnox_MAG_1441_14_23	23	34640	35056	D	peptidase_hit	NA
dram	CarAnox_MAG_1441	83.61	4.08	Bacteria	Verrucomicrobiota	Kiritimatiellae	UBA8416	UBA8416	NA	NA	CarAnox_MAG_1441_14				CarAnox_MAG_1441_14_23	23	34640	35056	D	pfam_hits	Response regulator receiver domain [PF00072.27]
dram	CarAnox_MAG_1441	83.61	4.08	Bacteria	Verrucomicrobiota	Kiritimatiellae	UBA8416	UBA8416	NA	NA	CarAnox_MAG_1441_14				CarAnox_MAG_1441_14_24	24	35043	36242	C	kegg_hit	two-component system, NtrC family, sensor kinase [EC:2.7.13.3]
dram	CarAnox_MAG_1441	83.61	4.08	Bacteria	Verrucomicrobiota	Kiritimatiellae	UBA8416	UBA8416	NA	NA	CarAnox_MAG_1441_14				CarAnox_MAG_1441_14_24	24	35043	36242	C	peptidase_hit	NA
dram	CarAnox_MAG_1441	83.61	4.08	Bacteria	Verrucomicrobiota	Kiritimatiellae	UBA8416	UBA8416	NA	NA	CarAnox_MAG_1441_14				CarAnox_MAG_1441_14_24	24	35043	36242	C	pfam_hits	Histidine kinase-, DNA gyrase B-, and HSP90-like ATPase [PF02518.29]; GHKL domain [PF14501.9]
dram	CarAnox_MAG_1441	83.61	4.08	Bacteria	Verrucomicrobiota	Kiritimatiellae	UBA8416	UBA8416	NA	NA	CarAnox_MAG_1441_14				CarAnox_MAG_1441_14_25	25	36256	36450	E	kegg_hit	NA
dram	CarAnox_MAG_1441	83.61	4.08	Bacteria	Verrucomicrobiota	Kiritimatiellae	UBA8416	UBA8416	NA	NA	CarAnox_MAG_1441_14				CarAnox_MAG_1441_14_25	25	36256	36450	E	peptidase_hit	NA
dram	CarAnox_MAG_1441	83.61	4.08	Bacteria	Verrucomicrobiota	Kiritimatiellae	UBA8416	UBA8416	NA	NA	CarAnox_MAG_1441_14				CarAnox_MAG_1441_14_25	25	36256	36450	E	pfam_hits	NA
dram	CarAnox_MAG_1441	83.61	4.08	Bacteria	Verrucomicrobiota	Kiritimatiellae	UBA8416	UBA8416	NA	NA	CarAnox_MAG_1441_14				CarAnox_MAG_1441_14_26	26	36799	37416	D	kegg_hit	NA
dram	CarAnox_MAG_1441	83.61	4.08	Bacteria	Verrucomicrobiota	Kiritimatiellae	UBA8416	UBA8416	NA	NA	CarAnox_MAG_1441_14				CarAnox_MAG_1441_14_26	26	36799	37416	D	peptidase_hit	NA
dram	CarAnox_MAG_1441	83.61	4.08	Bacteria	Verrucomicrobiota	Kiritimatiellae	UBA8416	UBA8416	NA	NA	CarAnox_MAG_1441_14				CarAnox_MAG_1441_14_26	26	36799	37416	D	pfam_hits	Transglutaminase-like superfamily [PF01841.22]; Bacterial transglutaminase-like cysteine proteinase BTLCP [PF06035.14]
dram	CarAnox_MAG_1441	83.61	4.08	Bacteria	Verrucomicrobiota	Kiritimatiellae	UBA8416	UBA8416	NA	NA	CarAnox_MAG_1441_14				CarAnox_MAG_1441_14_27	27	37573	39009	D	kegg_hit	NA
dram	CarAnox_MAG_1441	83.61	4.08	Bacteria	Verrucomicrobiota	Kiritimatiellae	UBA8416	UBA8416	NA	NA	CarAnox_MAG_1441_14				CarAnox_MAG_1441_14_27	27	37573	39009	D	peptidase_hit	NA
dram	CarAnox_MAG_1441	83.61	4.08	Bacteria	Verrucomicrobiota	Kiritimatiellae	UBA8416	UBA8416	NA	NA	CarAnox_MAG_1441_14				CarAnox_MAG_1441_14_27	27	37573	39009	D	pfam_hits	Sigma-54 interaction domain [PF00158.29]; Sigma-54 interaction domain [PF14532.9]; Response regulator receiver domain [PF00072.27]; AAA domain (dynein-related subfamily) [PF07728.17]; Bacterial regulatory protein, Fis family [PF02954.22]
dram	CarAnox_MAG_1441	83.61	4.08	Bacteria	Verrucomicrobiota	Kiritimatiellae	UBA8416	UBA8416	NA	NA	CarAnox_MAG_1441_14				CarAnox_MAG_1441_14_28	28	39014	39427	D	kegg_hit	NA
dram	CarAnox_MAG_1441	83.61	4.08	Bacteria	Verrucomicrobiota	Kiritimatiellae	UBA8416	UBA8416	NA	NA	CarAnox_MAG_1441_14				CarAnox_MAG_1441_14_28	28	39014	39427	D	peptidase_hit	NA
dram	CarAnox_MAG_1441	83.61	4.08	Bacteria	Verrucomicrobiota	Kiritimatiellae	UBA8416	UBA8416	NA	NA	CarAnox_MAG_1441_14				CarAnox_MAG_1441_14_28	28	39014	39427	D	pfam_hits	Response regulator receiver domain [PF00072.27]
dram	CarAnox_MAG_1441	83.61	4.08	Bacteria	Verrucomicrobiota	Kiritimatiellae	UBA8416	UBA8416	NA	NA	CarAnox_MAG_1441_14				CarAnox_MAG_1441_14_29	29	39571	41916	C	kegg_hit	two-component system, cell cycle sensor histidine kinase and response regulator CckA [EC:2.7.13.3]
dram	CarAnox_MAG_1441	83.61	4.08	Bacteria	Verrucomicrobiota	Kiritimatiellae	UBA8416	UBA8416	NA	NA	CarAnox_MAG_1441_14				CarAnox_MAG_1441_14_29	29	39571	41916	C	peptidase_hit	NA
dram	CarAnox_MAG_1441	83.61	4.08	Bacteria	Verrucomicrobiota	Kiritimatiellae	UBA8416	UBA8416	NA	NA	CarAnox_MAG_1441_14				CarAnox_MAG_1441_14_29	29	39571	41916	C	pfam_hits	Histidine kinase-, DNA gyrase B-, and HSP90-like ATPase [PF02518.29]; Response regulator receiver domain [PF00072.27]; PAS fold [PF08448.13]; PAS fold [PF00989.28]; His Kinase A (phospho-acceptor) domain [PF00512.28]; PAS domain [PF13188.10]; PAS domain [PF13426.10]
dram	CarAnox_MAG_1441	83.61	4.08	Bacteria	Verrucomicrobiota	Kiritimatiellae	UBA8416	UBA8416	NA	NA	CarAnox_MAG_1441_14				CarAnox_MAG_1441_14_30	30	42089	42739	D	kegg_hit	NA
dram	CarAnox_MAG_1441	83.61	4.08	Bacteria	Verrucomicrobiota	Kiritimatiellae	UBA8416	UBA8416	NA	NA	CarAnox_MAG_1441_14				CarAnox_MAG_1441_14_30	30	42089	42739	D	peptidase_hit	NA
dram	CarAnox_MAG_1441	83.61	4.08	Bacteria	Verrucomicrobiota	Kiritimatiellae	UBA8416	UBA8416	NA	NA	CarAnox_MAG_1441_14				CarAnox_MAG_1441_14_30	30	42089	42739	D	pfam_hits	Response regulator receiver domain [PF00072.27]; Bacterial regulatory proteins, luxR family [PF00196.22]
dram	CarAnox_MAG_1441	83.61	4.08	Bacteria	Verrucomicrobiota	Kiritimatiellae	UBA8416	UBA8416	NA	NA	CarAnox_MAG_1441_14				CarAnox_MAG_1441_14_31	31	42736	44184	D	kegg_hit	NA
dram	CarAnox_MAG_1441	83.61	4.08	Bacteria	Verrucomicrobiota	Kiritimatiellae	UBA8416	UBA8416	NA	NA	CarAnox_MAG_1441_14				CarAnox_MAG_1441_14_31	31	42736	44184	D	peptidase_hit	NA
dram	CarAnox_MAG_1441	83.61	4.08	Bacteria	Verrucomicrobiota	Kiritimatiellae	UBA8416	UBA8416	NA	NA	CarAnox_MAG_1441_14				CarAnox_MAG_1441_14_31	31	42736	44184	D	pfam_hits	Response regulator receiver domain [PF00072.27]; Histidine kinase [PF07730.16]; PAS domain [PF13426.10]; Histidine kinase-, DNA gyrase B-, and HSP90-like ATPase [PF02518.29]; PAS fold [PF00989.28]; PAS domain [PF13188.10]
dram	CarAnox_MAG_1441	83.61	4.08	Bacteria	Verrucomicrobiota	Kiritimatiellae	UBA8416	UBA8416	NA	NA	CarAnox_MAG_1441_14				CarAnox_MAG_1441_14_32	32	44210	44857	E	kegg_hit	NA
dram	CarAnox_MAG_1441	83.61	4.08	Bacteria	Verrucomicrobiota	Kiritimatiellae	UBA8416	UBA8416	NA	NA	CarAnox_MAG_1441_14				CarAnox_MAG_1441_14_32	32	44210	44857	E	peptidase_hit	NA
dram	CarAnox_MAG_1441	83.61	4.08	Bacteria	Verrucomicrobiota	Kiritimatiellae	UBA8416	UBA8416	NA	NA	CarAnox_MAG_1441_14				CarAnox_MAG_1441_14_32	32	44210	44857	E	pfam_hits	NA
dram	CarAnox_MAG_1441	83.61	4.08	Bacteria	Verrucomicrobiota	Kiritimatiellae	UBA8416	UBA8416	NA	NA	CarAnox_MAG_1441_14				CarAnox_MAG_1441_14_33	33	45012	45962	C	kegg_hit	hemerythrin
dram	CarAnox_MAG_1441	83.61	4.08	Bacteria	Verrucomicrobiota	Kiritimatiellae	UBA8416	UBA8416	NA	NA	CarAnox_MAG_1441_14				CarAnox_MAG_1441_14_33	33	45012	45962	C	peptidase_hit	NA
dram	CarAnox_MAG_1441	83.61	4.08	Bacteria	Verrucomicrobiota	Kiritimatiellae	UBA8416	UBA8416	NA	NA	CarAnox_MAG_1441_14				CarAnox_MAG_1441_14_33	33	45012	45962	C	pfam_hits	Hemerythrin HHE cation binding domain [PF01814.26]
dram	CarAnox_MAG_1441	83.61	4.08	Bacteria	Verrucomicrobiota	Kiritimatiellae	UBA8416	UBA8416	NA	NA	CarAnox_MAG_1441_14				CarAnox_MAG_1441_14_34	34	46286	47131	C	kegg_hit	competence protein ComEA
dram	CarAnox_MAG_1441	83.61	4.08	Bacteria	Verrucomicrobiota	Kiritimatiellae	UBA8416	UBA8416	NA	NA	CarAnox_MAG_1441_14				CarAnox_MAG_1441_14_34	34	46286	47131	C	peptidase_hit	NA
dram	CarAnox_MAG_1441	83.61	4.08	Bacteria	Verrucomicrobiota	Kiritimatiellae	UBA8416	UBA8416	NA	NA	CarAnox_MAG_1441_14				CarAnox_MAG_1441_14_34	34	46286	47131	C	pfam_hits	Helix-hairpin-helix motif [PF12836.10]; Staphylococcal nuclease homologue [PF00565.20]
dram	CarAnox_MAG_1543	88.92	1.7	Bacteria	Planctomycetota	Phycisphaerae	Phycisphaerales	Phycisphaeraceae	NA	NA	CarAnox_MAG_1543_26	PKS hybrid	1	34876	CarAnox_MAG_1543_26_1	1	285	1091	D	kegg_hit	NA
dram	CarAnox_MAG_1543	88.92	1.7	Bacteria	Planctomycetota	Phycisphaerae	Phycisphaerales	Phycisphaeraceae	NA	NA	CarAnox_MAG_1543_26	PKS hybrid	1	34876	CarAnox_MAG_1543_26_1	1	285	1091	D	peptidase_hit	NA
dram	CarAnox_MAG_1543	88.92	1.7	Bacteria	Planctomycetota	Phycisphaerae	Phycisphaerales	Phycisphaeraceae	NA	NA	CarAnox_MAG_1543_26	PKS hybrid	1	34876	CarAnox_MAG_1543_26_1	1	285	1091	D	pfam_hits	Methyltransferase FkbM domain [PF05050.15]
dram	CarAnox_MAG_1543	88.92	1.7	Bacteria	Planctomycetota	Phycisphaerae	Phycisphaerales	Phycisphaeraceae	NA	NA	CarAnox_MAG_1543_26	PKS hybrid	1	34876	CarAnox_MAG_1543_26_2	2	1042	1614	E	kegg_hit	NA
dram	CarAnox_MAG_1543	88.92	1.7	Bacteria	Planctomycetota	Phycisphaerae	Phycisphaerales	Phycisphaeraceae	NA	NA	CarAnox_MAG_1543_26	PKS hybrid	1	34876	CarAnox_MAG_1543_26_2	2	1042	1614	E	peptidase_hit	NA
dram	CarAnox_MAG_1543	88.92	1.7	Bacteria	Planctomycetota	Phycisphaerae	Phycisphaerales	Phycisphaeraceae	NA	NA	CarAnox_MAG_1543_26	PKS hybrid	1	34876	CarAnox_MAG_1543_26_2	2	1042	1614	E	pfam_hits	NA
dram	CarAnox_MAG_1543	88.92	1.7	Bacteria	Planctomycetota	Phycisphaerae	Phycisphaerales	Phycisphaeraceae	NA	NA	CarAnox_MAG_1543_26	PKS hybrid	1	34876	CarAnox_MAG_1543_26_3	3	1559	2437	E	kegg_hit	NA
dram	CarAnox_MAG_1543	88.92	1.7	Bacteria	Planctomycetota	Phycisphaerae	Phycisphaerales	Phycisphaeraceae	NA	NA	CarAnox_MAG_1543_26	PKS hybrid	1	34876	CarAnox_MAG_1543_26_3	3	1559	2437	E	peptidase_hit	NA
dram	CarAnox_MAG_1543	88.92	1.7	Bacteria	Planctomycetota	Phycisphaerae	Phycisphaerales	Phycisphaeraceae	NA	NA	CarAnox_MAG_1543_26	PKS hybrid	1	34876	CarAnox_MAG_1543_26_3	3	1559	2437	E	pfam_hits	NA
dram	CarAnox_MAG_1543	88.92	1.7	Bacteria	Planctomycetota	Phycisphaerae	Phycisphaerales	Phycisphaeraceae	NA	NA	CarAnox_MAG_1543_26	PKS hybrid	1	34876	CarAnox_MAG_1543_26_4	4	2679	3020	E	kegg_hit	NA
dram	CarAnox_MAG_1543	88.92	1.7	Bacteria	Planctomycetota	Phycisphaerae	Phycisphaerales	Phycisphaeraceae	NA	NA	CarAnox_MAG_1543_26	PKS hybrid	1	34876	CarAnox_MAG_1543_26_4	4	2679	3020	E	peptidase_hit	NA
dram	CarAnox_MAG_1543	88.92	1.7	Bacteria	Planctomycetota	Phycisphaerae	Phycisphaerales	Phycisphaeraceae	NA	NA	CarAnox_MAG_1543_26	PKS hybrid	1	34876	CarAnox_MAG_1543_26_4	4	2679	3020	E	pfam_hits	NA
dram	CarAnox_MAG_1543	88.92	1.7	Bacteria	Planctomycetota	Phycisphaerae	Phycisphaerales	Phycisphaeraceae	NA	NA	CarAnox_MAG_1543_26	PKS hybrid	1	34876	CarAnox_MAG_1543_26_5	5	3221	3925	D	kegg_hit	NA
dram	CarAnox_MAG_1543	88.92	1.7	Bacteria	Planctomycetota	Phycisphaerae	Phycisphaerales	Phycisphaeraceae	NA	NA	CarAnox_MAG_1543_26	PKS hybrid	1	34876	CarAnox_MAG_1543_26_5	5	3221	3925	D	peptidase_hit	NA
dram	CarAnox_MAG_1543	88.92	1.7	Bacteria	Planctomycetota	Phycisphaerae	Phycisphaerales	Phycisphaeraceae	NA	NA	CarAnox_MAG_1543_26	PKS hybrid	1	34876	CarAnox_MAG_1543_26_5	5	3221	3925	D	pfam_hits	N-acetylmuramoyl-L-alanine amidase [PF01510.28]
dram	CarAnox_MAG_1543	88.92	1.7	Bacteria	Planctomycetota	Phycisphaerae	Phycisphaerales	Phycisphaeraceae	NA	NA	CarAnox_MAG_1543_26	PKS hybrid	1	34876	CarAnox_MAG_1543_26_6	6	3999	4634	C	kegg_hit	segregation and condensation protein B
dram	CarAnox_MAG_1543	88.92	1.7	Bacteria	Planctomycetota	Phycisphaerae	Phycisphaerales	Phycisphaeraceae	NA	NA	CarAnox_MAG_1543_26	PKS hybrid	1	34876	CarAnox_MAG_1543_26_6	6	3999	4634	C	peptidase_hit	NA
dram	CarAnox_MAG_1543	88.92	1.7	Bacteria	Planctomycetota	Phycisphaerae	Phycisphaerales	Phycisphaeraceae	NA	NA	CarAnox_MAG_1543_26	PKS hybrid	1	34876	CarAnox_MAG_1543_26_6	6	3999	4634	C	pfam_hits	Segregation and condensation complex subunit ScpB [PF04079.19]
dram	CarAnox_MAG_1543	88.92	1.7	Bacteria	Planctomycetota	Phycisphaerae	Phycisphaerales	Phycisphaeraceae	NA	NA	CarAnox_MAG_1543_26	PKS hybrid	1	34876	CarAnox_MAG_1543_26_7	7	4674	5159	E	kegg_hit	NA
dram	CarAnox_MAG_1543	88.92	1.7	Bacteria	Planctomycetota	Phycisphaerae	Phycisphaerales	Phycisphaeraceae	NA	NA	CarAnox_MAG_1543_26	PKS hybrid	1	34876	CarAnox_MAG_1543_26_7	7	4674	5159	E	peptidase_hit	NA
dram	CarAnox_MAG_1543	88.92	1.7	Bacteria	Planctomycetota	Phycisphaerae	Phycisphaerales	Phycisphaeraceae	NA	NA	CarAnox_MAG_1543_26	PKS hybrid	1	34876	CarAnox_MAG_1543_26_7	7	4674	5159	E	pfam_hits	NA
dram	CarAnox_MAG_1543	88.92	1.7	Bacteria	Planctomycetota	Phycisphaerae	Phycisphaerales	Phycisphaeraceae	NA	NA	CarAnox_MAG_1543_26	PKS hybrid	1	34876	CarAnox_MAG_1543_26_8	8	5300	7117	D	kegg_hit	NA
dram	CarAnox_MAG_1543	88.92	1.7	Bacteria	Planctomycetota	Phycisphaerae	Phycisphaerales	Phycisphaeraceae	NA	NA	CarAnox_MAG_1543_26	PKS hybrid	1	34876	CarAnox_MAG_1543_26_8	8	5300	7117	D	peptidase_hit	NA
dram	CarAnox_MAG_1543	88.92	1.7	Bacteria	Planctomycetota	Phycisphaerae	Phycisphaerales	Phycisphaeraceae	NA	NA	CarAnox_MAG_1543_26	PKS hybrid	1	34876	CarAnox_MAG_1543_26_8	8	5300	7117	D	pfam_hits	NA
dram	CarAnox_MAG_1543	88.92	1.7	Bacteria	Planctomycetota	Phycisphaerae	Phycisphaerales	Phycisphaeraceae	NA	NA	CarAnox_MAG_1543_26	PKS hybrid	1	34876	CarAnox_MAG_1543_26_9	9	7110	7880	D	kegg_hit	NA
dram	CarAnox_MAG_1543	88.92	1.7	Bacteria	Planctomycetota	Phycisphaerae	Phycisphaerales	Phycisphaeraceae	NA	NA	CarAnox_MAG_1543_26	PKS hybrid	1	34876	CarAnox_MAG_1543_26_9	9	7110	7880	D	peptidase_hit	NA
dram	CarAnox_MAG_1543	88.92	1.7	Bacteria	Planctomycetota	Phycisphaerae	Phycisphaerales	Phycisphaeraceae	NA	NA	CarAnox_MAG_1543_26	PKS hybrid	1	34876	CarAnox_MAG_1543_26_9	9	7110	7880	D	pfam_hits	Glycosyl transferase family 2 [PF00535.29]; Glycosyltransferase like family 2 [PF13641.9]
dram	CarAnox_MAG_1543	88.92	1.7	Bacteria	Planctomycetota	Phycisphaerae	Phycisphaerales	Phycisphaeraceae	NA	NA	CarAnox_MAG_1543_26	PKS hybrid	1	34876	CarAnox_MAG_1543_26_10	10	7877	8458	D	kegg_hit	NA
dram	CarAnox_MAG_1543	88.92	1.7	Bacteria	Planctomycetota	Phycisphaerae	Phycisphaerales	Phycisphaeraceae	NA	NA	CarAnox_MAG_1543_26	PKS hybrid	1	34876	CarAnox_MAG_1543_26_10	10	7877	8458	D	peptidase_hit	NA
dram	CarAnox_MAG_1543	88.92	1.7	Bacteria	Planctomycetota	Phycisphaerae	Phycisphaerales	Phycisphaeraceae	NA	NA	CarAnox_MAG_1543_26	PKS hybrid	1	34876	CarAnox_MAG_1543_26_10	10	7877	8458	D	pfam_hits	Lipid A Biosynthesis N-terminal domain [PF07578.14]
dram	CarAnox_MAG_1543	88.92	1.7	Bacteria	Planctomycetota	Phycisphaerae	Phycisphaerales	Phycisphaeraceae	NA	NA	CarAnox_MAG_1543_26	PKS hybrid	1	34876	CarAnox_MAG_1543_26_11	11	8461	9501	C	kegg_hit	thiamine-phosphate pyrophosphorylase [EC:2.5.1.3]
dram	CarAnox_MAG_1543	88.92	1.7	Bacteria	Planctomycetota	Phycisphaerae	Phycisphaerales	Phycisphaeraceae	NA	NA	CarAnox_MAG_1543_26	PKS hybrid	1	34876	CarAnox_MAG_1543_26_11	11	8461	9501	C	peptidase_hit	NA
dram	CarAnox_MAG_1543	88.92	1.7	Bacteria	Planctomycetota	Phycisphaerae	Phycisphaerales	Phycisphaeraceae	NA	NA	CarAnox_MAG_1543_26	PKS hybrid	1	34876	CarAnox_MAG_1543_26_11	11	8461	9501	C	pfam_hits	Thiamine monophosphate synthase [PF02581.20]; ThiD2 family [PF17792.4]
dram	CarAnox_MAG_1543	88.92	1.7	Bacteria	Planctomycetota	Phycisphaerae	Phycisphaerales	Phycisphaeraceae	NA	NA	CarAnox_MAG_1543_26	PKS hybrid	1	34876	CarAnox_MAG_1543_26_12	12	9632	11335	C	kegg_hit	phosphoserine phosphatase RsbU/P [EC:3.1.3.3]
dram	CarAnox_MAG_1543	88.92	1.7	Bacteria	Planctomycetota	Phycisphaerae	Phycisphaerales	Phycisphaeraceae	NA	NA	CarAnox_MAG_1543_26	PKS hybrid	1	34876	CarAnox_MAG_1543_26_12	12	9632	11335	C	peptidase_hit	NA
dram	CarAnox_MAG_1543	88.92	1.7	Bacteria	Planctomycetota	Phycisphaerae	Phycisphaerales	Phycisphaeraceae	NA	NA	CarAnox_MAG_1543_26	PKS hybrid	1	34876	CarAnox_MAG_1543_26_12	12	9632	11335	C	pfam_hits	Stage II sporulation protein E (SpoIIE) [PF07228.15]; Inner membrane component of T3SS, cytoplasmic domain [PF16697.8]; FHA domain [PF00498.29]
dram	CarAnox_MAG_1543	88.92	1.7	Bacteria	Planctomycetota	Phycisphaerae	Phycisphaerales	Phycisphaeraceae	NA	NA	CarAnox_MAG_1543_26	PKS hybrid	1	34876	CarAnox_MAG_1543_26_13	13	11213	11452	E	kegg_hit	NA
dram	CarAnox_MAG_1543	88.92	1.7	Bacteria	Planctomycetota	Phycisphaerae	Phycisphaerales	Phycisphaeraceae	NA	NA	CarAnox_MAG_1543_26	PKS hybrid	1	34876	CarAnox_MAG_1543_26_13	13	11213	11452	E	peptidase_hit	NA
dram	CarAnox_MAG_1543	88.92	1.7	Bacteria	Planctomycetota	Phycisphaerae	Phycisphaerales	Phycisphaeraceae	NA	NA	CarAnox_MAG_1543_26	PKS hybrid	1	34876	CarAnox_MAG_1543_26_13	13	11213	11452	E	pfam_hits	NA
dram	CarAnox_MAG_1543	88.92	1.7	Bacteria	Planctomycetota	Phycisphaerae	Phycisphaerales	Phycisphaeraceae	NA	NA	CarAnox_MAG_1543_26	PKS hybrid	1	34876	CarAnox_MAG_1543_26_14	14	11460	13352	D	kegg_hit	NA
dram	CarAnox_MAG_1543	88.92	1.7	Bacteria	Planctomycetota	Phycisphaerae	Phycisphaerales	Phycisphaeraceae	NA	NA	CarAnox_MAG_1543_26	PKS hybrid	1	34876	CarAnox_MAG_1543_26_14	14	11460	13352	D	peptidase_hit	NA
dram	CarAnox_MAG_1543	88.92	1.7	Bacteria	Planctomycetota	Phycisphaerae	Phycisphaerales	Phycisphaeraceae	NA	NA	CarAnox_MAG_1543_26	PKS hybrid	1	34876	CarAnox_MAG_1543_26_14	14	11460	13352	D	pfam_hits	Hsp70 protein [PF00012.23]; MreB/Mbl protein [PF06723.16]
dram	CarAnox_MAG_1543	88.92	1.7	Bacteria	Planctomycetota	Phycisphaerae	Phycisphaerales	Phycisphaeraceae	NA	NA	CarAnox_MAG_1543_26	PKS hybrid	1	34876	CarAnox_MAG_1543_26_15	15	13439	14656	E	kegg_hit	NA
dram	CarAnox_MAG_1543	88.92	1.7	Bacteria	Planctomycetota	Phycisphaerae	Phycisphaerales	Phycisphaeraceae	NA	NA	CarAnox_MAG_1543_26	PKS hybrid	1	34876	CarAnox_MAG_1543_26_15	15	13439	14656	E	peptidase_hit	NA
dram	CarAnox_MAG_1543	88.92	1.7	Bacteria	Planctomycetota	Phycisphaerae	Phycisphaerales	Phycisphaeraceae	NA	NA	CarAnox_MAG_1543_26	PKS hybrid	1	34876	CarAnox_MAG_1543_26_15	15	13439	14656	E	pfam_hits	NA
dram	CarAnox_MAG_1543	88.92	1.7	Bacteria	Planctomycetota	Phycisphaerae	Phycisphaerales	Phycisphaeraceae	NA	NA	CarAnox_MAG_1543_26	PKS hybrid	1	34876	CarAnox_MAG_1543_26_16	16	14816	16066	E	kegg_hit	NA
dram	CarAnox_MAG_1543	88.92	1.7	Bacteria	Planctomycetota	Phycisphaerae	Phycisphaerales	Phycisphaeraceae	NA	NA	CarAnox_MAG_1543_26	PKS hybrid	1	34876	CarAnox_MAG_1543_26_16	16	14816	16066	E	peptidase_hit	NA
dram	CarAnox_MAG_1543	88.92	1.7	Bacteria	Planctomycetota	Phycisphaerae	Phycisphaerales	Phycisphaeraceae	NA	NA	CarAnox_MAG_1543_26	PKS hybrid	1	34876	CarAnox_MAG_1543_26_16	16	14816	16066	E	pfam_hits	NA
dram	CarAnox_MAG_1543	88.92	1.7	Bacteria	Planctomycetota	Phycisphaerae	Phycisphaerales	Phycisphaeraceae	NA	NA	CarAnox_MAG_1543_26	PKS hybrid	1	34876	CarAnox_MAG_1543_26_17	17	16335	16832	E	kegg_hit	NA
dram	CarAnox_MAG_1543	88.92	1.7	Bacteria	Planctomycetota	Phycisphaerae	Phycisphaerales	Phycisphaeraceae	NA	NA	CarAnox_MAG_1543_26	PKS hybrid	1	34876	CarAnox_MAG_1543_26_17	17	16335	16832	E	peptidase_hit	NA
dram	CarAnox_MAG_1543	88.92	1.7	Bacteria	Planctomycetota	Phycisphaerae	Phycisphaerales	Phycisphaeraceae	NA	NA	CarAnox_MAG_1543_26	PKS hybrid	1	34876	CarAnox_MAG_1543_26_17	17	16335	16832	E	pfam_hits	NA
dram	CarAnox_MAG_1543	88.92	1.7	Bacteria	Planctomycetota	Phycisphaerae	Phycisphaerales	Phycisphaeraceae	NA	NA	CarAnox_MAG_1543_26	PKS hybrid	1	34876	CarAnox_MAG_1543_26_18	18	16855	18546	C	kegg_hit	trans-AT polyketide synthase, acyltransferase and oxidoreductase domains
dram	CarAnox_MAG_1543	88.92	1.7	Bacteria	Planctomycetota	Phycisphaerae	Phycisphaerales	Phycisphaeraceae	NA	NA	CarAnox_MAG_1543_26	PKS hybrid	1	34876	CarAnox_MAG_1543_26_18	18	16855	18546	C	peptidase_hit	NA
dram	CarAnox_MAG_1543	88.92	1.7	Bacteria	Planctomycetota	Phycisphaerae	Phycisphaerales	Phycisphaeraceae	NA	NA	CarAnox_MAG_1543_26	PKS hybrid	1	34876	CarAnox_MAG_1543_26_18	18	16855	18546	C	pfam_hits	Nitronate monooxygenase [PF03060.18]; Fatty acid synthase subunit PfaD N-terminal domain [PF18328.4]
dram	CarAnox_MAG_1543	88.92	1.7	Bacteria	Planctomycetota	Phycisphaerae	Phycisphaerales	Phycisphaeraceae	NA	NA	CarAnox_MAG_1543_26	PKS hybrid	1	34876	CarAnox_MAG_1543_26_19	19	18543	24713	C	kegg_hit	acyl carrier protein
dram	CarAnox_MAG_1543	88.92	1.7	Bacteria	Planctomycetota	Phycisphaerae	Phycisphaerales	Phycisphaeraceae	NA	NA	CarAnox_MAG_1543_26	PKS hybrid	1	34876	CarAnox_MAG_1543_26_19	19	18543	24713	C	peptidase_hit	NA
dram	CarAnox_MAG_1543	88.92	1.7	Bacteria	Planctomycetota	Phycisphaerae	Phycisphaerales	Phycisphaeraceae	NA	NA	CarAnox_MAG_1543_26	PKS hybrid	1	34876	CarAnox_MAG_1543_26_19	19	18543	24713	C	pfam_hits	Acyl transferase domain [PF00698.24]; Beta-ketoacyl synthase, N-terminal domain [PF00109.29]; KR domain [PF08659.13]; Beta-ketoacyl synthase, C-terminal domain [PF02801.25]; Polyketide synthase dehydratase [PF14765.9]; Ketoacyl-synthetase C-terminal extension [PF16197.8]; Thiolase, N-terminal domain [PF00108.26]; Phosphopantetheine attachment site [PF00550.28]
dram	CarAnox_MAG_1543	88.92	1.7	Bacteria	Planctomycetota	Phycisphaerae	Phycisphaerales	Phycisphaeraceae	NA	NA	CarAnox_MAG_1543_26	PKS hybrid	1	34876	CarAnox_MAG_1543_26_20	20	24762	31394	C	kegg_hit	3-hydroxyacyl-[acyl-carrier protein] dehydratase / trans-2-decenoyl-[acyl-carrier protein] isomerase [EC:4.2.1.59 5.3.3.14]
dram	CarAnox_MAG_1543	88.92	1.7	Bacteria	Planctomycetota	Phycisphaerae	Phycisphaerales	Phycisphaeraceae	NA	NA	CarAnox_MAG_1543_26	PKS hybrid	1	34876	CarAnox_MAG_1543_26_20	20	24762	31394	C	peptidase_hit	NA
dram	CarAnox_MAG_1543	88.92	1.7	Bacteria	Planctomycetota	Phycisphaerae	Phycisphaerales	Phycisphaeraceae	NA	NA	CarAnox_MAG_1543_26	PKS hybrid	1	34876	CarAnox_MAG_1543_26_20	20	24762	31394	C	pfam_hits	Beta-ketoacyl synthase, N-terminal domain [PF00109.29]; Acyl transferase domain [PF00698.24]; Beta-ketoacyl synthase, C-terminal domain [PF02801.25]; FabA-like domain [PF07977.16]; Ketoacyl-synthetase C-terminal extension [PF16197.8]
dram	CarAnox_MAG_1543	88.92	1.7	Bacteria	Planctomycetota	Phycisphaerae	Phycisphaerales	Phycisphaeraceae	NA	NA	CarAnox_MAG_1543_26	PKS hybrid	1	34876	CarAnox_MAG_1543_26_21	21	31391	32590	C	kegg_hit	acyl-CoA:acyl-CoA alkyltransferase [EC:2.3.3.20]
dram	CarAnox_MAG_1543	88.92	1.7	Bacteria	Planctomycetota	Phycisphaerae	Phycisphaerales	Phycisphaeraceae	NA	NA	CarAnox_MAG_1543_26	PKS hybrid	1	34876	CarAnox_MAG_1543_26_21	21	31391	32590	C	peptidase_hit	NA
dram	CarAnox_MAG_1543	88.92	1.7	Bacteria	Planctomycetota	Phycisphaerae	Phycisphaerales	Phycisphaeraceae	NA	NA	CarAnox_MAG_1543_26	PKS hybrid	1	34876	CarAnox_MAG_1543_26_21	21	31391	32590	C	pfam_hits	3-Oxoacyl-[acyl-carrier-protein (ACP)] synthase III C terminal [PF08541.13]
dram	CarAnox_MAG_1543	88.92	1.7	Bacteria	Planctomycetota	Phycisphaerae	Phycisphaerales	Phycisphaeraceae	NA	NA	CarAnox_MAG_1543_26	PKS hybrid	1	34876	CarAnox_MAG_1543_26_22	22	32590	33543	C	kegg_hit	cis-3-alkyl-4-acyloxetan-2-one decarboxylase [EC:4.1.1.114]
dram	CarAnox_MAG_1543	88.92	1.7	Bacteria	Planctomycetota	Phycisphaerae	Phycisphaerales	Phycisphaeraceae	NA	NA	CarAnox_MAG_1543_26	PKS hybrid	1	34876	CarAnox_MAG_1543_26_22	22	32590	33543	C	peptidase_hit	MER0118583 - haloalkane dehalogenase (Geobacter sp. FRC-32) [S33.990]#S33#{peptidase unit: 10-291}~source YP_002538594~
dram	CarAnox_MAG_1543	88.92	1.7	Bacteria	Planctomycetota	Phycisphaerae	Phycisphaerales	Phycisphaeraceae	NA	NA	CarAnox_MAG_1543_26	PKS hybrid	1	34876	CarAnox_MAG_1543_26_22	22	32590	33543	C	pfam_hits	alpha/beta hydrolase fold [PF00561.23]; Serine aminopeptidase, S33 [PF12146.11]; Alpha/beta hydrolase family [PF12697.10]; Alpha/beta hydrolase of unknown function (DUF1057) [PF06342.15]
dram	CarAnox_MAG_1543	88.92	1.7	Bacteria	Planctomycetota	Phycisphaerae	Phycisphaerales	Phycisphaeraceae	NA	NA	CarAnox_MAG_1543_26	PKS hybrid	1	34876	CarAnox_MAG_1543_26_23	23	33608	34876	D	kegg_hit	NA
dram	CarAnox_MAG_1543	88.92	1.7	Bacteria	Planctomycetota	Phycisphaerae	Phycisphaerales	Phycisphaeraceae	NA	NA	CarAnox_MAG_1543_26	PKS hybrid	1	34876	CarAnox_MAG_1543_26_23	23	33608	34876	D	peptidase_hit	NA
dram	CarAnox_MAG_1543	88.92	1.7	Bacteria	Planctomycetota	Phycisphaerae	Phycisphaerales	Phycisphaeraceae	NA	NA	CarAnox_MAG_1543_26	PKS hybrid	1	34876	CarAnox_MAG_1543_26_23	23	33608	34876	D	pfam_hits	Histidine kinase-, DNA gyrase B-, and HSP90-like ATPase [PF02518.29]; His Kinase A (phospho-acceptor) domain [PF00512.28]; GHKL domain [PF14501.9]
dram	CarAnox_MAG_1543	88.92	1.7	Bacteria	Planctomycetota	Phycisphaerae	Phycisphaerales	Phycisphaeraceae	NA	NA	CarAnox_MAG_1543_64	Other	1	25021	CarAnox_MAG_1543_64_1	1	124	1134	D	kegg_hit	NA
dram	CarAnox_MAG_1543	88.92	1.7	Bacteria	Planctomycetota	Phycisphaerae	Phycisphaerales	Phycisphaeraceae	NA	NA	CarAnox_MAG_1543_64	Other	1	25021	CarAnox_MAG_1543_64_1	1	124	1134	D	peptidase_hit	NA
dram	CarAnox_MAG_1543	88.92	1.7	Bacteria	Planctomycetota	Phycisphaerae	Phycisphaerales	Phycisphaeraceae	NA	NA	CarAnox_MAG_1543_64	Other	1	25021	CarAnox_MAG_1543_64_1	1	124	1134	D	pfam_hits	Ribonuclease HII [PF01351.21]
dram	CarAnox_MAG_1543	88.92	1.7	Bacteria	Planctomycetota	Phycisphaerae	Phycisphaerales	Phycisphaeraceae	NA	NA	CarAnox_MAG_1543_64	Other	1	25021	CarAnox_MAG_1543_64_2	2	1235	2932	C	kegg_hit	dihydroxy-acid dehydratase [EC:4.2.1.9]
dram	CarAnox_MAG_1543	88.92	1.7	Bacteria	Planctomycetota	Phycisphaerae	Phycisphaerales	Phycisphaeraceae	NA	NA	CarAnox_MAG_1543_64	Other	1	25021	CarAnox_MAG_1543_64_2	2	1235	2932	C	peptidase_hit	NA
dram	CarAnox_MAG_1543	88.92	1.7	Bacteria	Planctomycetota	Phycisphaerae	Phycisphaerales	Phycisphaeraceae	NA	NA	CarAnox_MAG_1543_64	Other	1	25021	CarAnox_MAG_1543_64_2	2	1235	2932	C	pfam_hits	Dehydratase family [PF00920.24]
dram	CarAnox_MAG_1543	88.92	1.7	Bacteria	Planctomycetota	Phycisphaerae	Phycisphaerales	Phycisphaeraceae	NA	NA	CarAnox_MAG_1543_64	Other	1	25021	CarAnox_MAG_1543_64_3	3	2957	3940	C	kegg_hit	3'(2'), 5'-bisphosphate nucleotidase [EC:3.1.3.7]
dram	CarAnox_MAG_1543	88.92	1.7	Bacteria	Planctomycetota	Phycisphaerae	Phycisphaerales	Phycisphaeraceae	NA	NA	CarAnox_MAG_1543_64	Other	1	25021	CarAnox_MAG_1543_64_3	3	2957	3940	C	peptidase_hit	NA
dram	CarAnox_MAG_1543	88.92	1.7	Bacteria	Planctomycetota	Phycisphaerae	Phycisphaerales	Phycisphaeraceae	NA	NA	CarAnox_MAG_1543_64	Other	1	25021	CarAnox_MAG_1543_64_3	3	2957	3940	C	pfam_hits	Inositol monophosphatase family [PF00459.28]
dram	CarAnox_MAG_1543	88.92	1.7	Bacteria	Planctomycetota	Phycisphaerae	Phycisphaerales	Phycisphaeraceae	NA	NA	CarAnox_MAG_1543_64	Other	1	25021	CarAnox_MAG_1543_64_4	4	3944	4975	C	kegg_hit	dTDP-glucose 4,6-dehydratase [EC:4.2.1.46]
dram	CarAnox_MAG_1543	88.92	1.7	Bacteria	Planctomycetota	Phycisphaerae	Phycisphaerales	Phycisphaeraceae	NA	NA	CarAnox_MAG_1543_64	Other	1	25021	CarAnox_MAG_1543_64_4	4	3944	4975	C	peptidase_hit	NA
dram	CarAnox_MAG_1543	88.92	1.7	Bacteria	Planctomycetota	Phycisphaerae	Phycisphaerales	Phycisphaeraceae	NA	NA	CarAnox_MAG_1543_64	Other	1	25021	CarAnox_MAG_1543_64_4	4	3944	4975	C	pfam_hits	GDP-mannose 4,6 dehydratase [PF16363.8]; NAD dependent epimerase/dehydratase family [PF01370.24]; 3-beta hydroxysteroid dehydrogenase/isomerase family [PF01073.22]; RmlD substrate binding domain [PF04321.20]; Male sterility protein [PF07993.15]; Polysaccharide biosynthesis protein [PF02719.18]; NmrA-like family [PF05368.16]
dram	CarAnox_MAG_1543	88.92	1.7	Bacteria	Planctomycetota	Phycisphaerae	Phycisphaerales	Phycisphaeraceae	NA	NA	CarAnox_MAG_1543_64	Other	1	25021	CarAnox_MAG_1543_64_5	5	4972	5841	C	kegg_hit	dTDP-4-dehydrorhamnose reductase [EC:1.1.1.133]
dram	CarAnox_MAG_1543	88.92	1.7	Bacteria	Planctomycetota	Phycisphaerae	Phycisphaerales	Phycisphaeraceae	NA	NA	CarAnox_MAG_1543_64	Other	1	25021	CarAnox_MAG_1543_64_5	5	4972	5841	C	peptidase_hit	NA
dram	CarAnox_MAG_1543	88.92	1.7	Bacteria	Planctomycetota	Phycisphaerae	Phycisphaerales	Phycisphaeraceae	NA	NA	CarAnox_MAG_1543_64	Other	1	25021	CarAnox_MAG_1543_64_5	5	4972	5841	C	pfam_hits	RmlD substrate binding domain [PF04321.20]; NAD dependent epimerase/dehydratase family [PF01370.24]; GDP-mannose 4,6 dehydratase [PF16363.8]; 3-beta hydroxysteroid dehydrogenase/isomerase family [PF01073.22]
dram	CarAnox_MAG_1543	88.92	1.7	Bacteria	Planctomycetota	Phycisphaerae	Phycisphaerales	Phycisphaeraceae	NA	NA	CarAnox_MAG_1543_64	Other	1	25021	CarAnox_MAG_1543_64_6	6	5838	6332	D	kegg_hit	NA
dram	CarAnox_MAG_1543	88.92	1.7	Bacteria	Planctomycetota	Phycisphaerae	Phycisphaerales	Phycisphaeraceae	NA	NA	CarAnox_MAG_1543_64	Other	1	25021	CarAnox_MAG_1543_64_6	6	5838	6332	D	peptidase_hit	NA
dram	CarAnox_MAG_1543	88.92	1.7	Bacteria	Planctomycetota	Phycisphaerae	Phycisphaerales	Phycisphaeraceae	NA	NA	CarAnox_MAG_1543_64	Other	1	25021	CarAnox_MAG_1543_64_6	6	5838	6332	D	pfam_hits	dTDP-4-dehydrorhamnose 3,5-epimerase [PF00908.20]
dram	CarAnox_MAG_1543	88.92	1.7	Bacteria	Planctomycetota	Phycisphaerae	Phycisphaerales	Phycisphaeraceae	NA	NA	CarAnox_MAG_1543_64	Other	1	25021	CarAnox_MAG_1543_64_7	7	6329	7078	C	kegg_hit	glucose-1-phosphate thymidylyltransferase [EC:2.7.7.24]
dram	CarAnox_MAG_1543	88.92	1.7	Bacteria	Planctomycetota	Phycisphaerae	Phycisphaerales	Phycisphaeraceae	NA	NA	CarAnox_MAG_1543_64	Other	1	25021	CarAnox_MAG_1543_64_7	7	6329	7078	C	peptidase_hit	NA
dram	CarAnox_MAG_1543	88.92	1.7	Bacteria	Planctomycetota	Phycisphaerae	Phycisphaerales	Phycisphaeraceae	NA	NA	CarAnox_MAG_1543_64	Other	1	25021	CarAnox_MAG_1543_64_7	7	6329	7078	C	pfam_hits	Nucleotidyl transferase [PF00483.26]; MobA-like NTP transferase domain [PF12804.10]
dram	CarAnox_MAG_1543	88.92	1.7	Bacteria	Planctomycetota	Phycisphaerae	Phycisphaerales	Phycisphaeraceae	NA	NA	CarAnox_MAG_1543_64	Other	1	25021	CarAnox_MAG_1543_64_8	8	7254	8924	C	kegg_hit	4-cresol dehydrogenase (hydroxylating) flavoprotein subunit [EC:1.17.9.1]
dram	CarAnox_MAG_1543	88.92	1.7	Bacteria	Planctomycetota	Phycisphaerae	Phycisphaerales	Phycisphaeraceae	NA	NA	CarAnox_MAG_1543_64	Other	1	25021	CarAnox_MAG_1543_64_8	8	7254	8924	C	peptidase_hit	NA
dram	CarAnox_MAG_1543	88.92	1.7	Bacteria	Planctomycetota	Phycisphaerae	Phycisphaerales	Phycisphaeraceae	NA	NA	CarAnox_MAG_1543_64	Other	1	25021	CarAnox_MAG_1543_64_8	8	7254	8924	C	pfam_hits	FAD linked oxidases, C-terminal domain [PF02913.22]
dram	CarAnox_MAG_1543	88.92	1.7	Bacteria	Planctomycetota	Phycisphaerae	Phycisphaerales	Phycisphaeraceae	NA	NA	CarAnox_MAG_1543_64	Other	1	25021	CarAnox_MAG_1543_64_9	9	9092	9859	E	kegg_hit	NA
dram	CarAnox_MAG_1543	88.92	1.7	Bacteria	Planctomycetota	Phycisphaerae	Phycisphaerales	Phycisphaeraceae	NA	NA	CarAnox_MAG_1543_64	Other	1	25021	CarAnox_MAG_1543_64_9	9	9092	9859	E	peptidase_hit	NA
dram	CarAnox_MAG_1543	88.92	1.7	Bacteria	Planctomycetota	Phycisphaerae	Phycisphaerales	Phycisphaeraceae	NA	NA	CarAnox_MAG_1543_64	Other	1	25021	CarAnox_MAG_1543_64_9	9	9092	9859	E	pfam_hits	NA
dram	CarAnox_MAG_1543	88.92	1.7	Bacteria	Planctomycetota	Phycisphaerae	Phycisphaerales	Phycisphaeraceae	NA	NA	CarAnox_MAG_1543_64	Other	1	25021	CarAnox_MAG_1543_64_10	10	9944	10978	E	kegg_hit	NA
dram	CarAnox_MAG_1543	88.92	1.7	Bacteria	Planctomycetota	Phycisphaerae	Phycisphaerales	Phycisphaeraceae	NA	NA	CarAnox_MAG_1543_64	Other	1	25021	CarAnox_MAG_1543_64_10	10	9944	10978	E	peptidase_hit	NA
dram	CarAnox_MAG_1543	88.92	1.7	Bacteria	Planctomycetota	Phycisphaerae	Phycisphaerales	Phycisphaeraceae	NA	NA	CarAnox_MAG_1543_64	Other	1	25021	CarAnox_MAG_1543_64_10	10	9944	10978	E	pfam_hits	NA
dram	CarAnox_MAG_1543	88.92	1.7	Bacteria	Planctomycetota	Phycisphaerae	Phycisphaerales	Phycisphaeraceae	NA	NA	CarAnox_MAG_1543_64	Other	1	25021	CarAnox_MAG_1543_64_11	11	11338	15510	D	kegg_hit	NA
dram	CarAnox_MAG_1543	88.92	1.7	Bacteria	Planctomycetota	Phycisphaerae	Phycisphaerales	Phycisphaeraceae	NA	NA	CarAnox_MAG_1543_64	Other	1	25021	CarAnox_MAG_1543_64_11	11	11338	15510	D	peptidase_hit	NA
dram	CarAnox_MAG_1543	88.92	1.7	Bacteria	Planctomycetota	Phycisphaerae	Phycisphaerales	Phycisphaeraceae	NA	NA	CarAnox_MAG_1543_64	Other	1	25021	CarAnox_MAG_1543_64_11	11	11338	15510	D	pfam_hits	Tetratricopeptide repeat [PF13429.9]
dram	CarAnox_MAG_1543	88.92	1.7	Bacteria	Planctomycetota	Phycisphaerae	Phycisphaerales	Phycisphaeraceae	NA	NA	CarAnox_MAG_1543_64	Other	1	25021	CarAnox_MAG_1543_64_12	12	15514	16953	D	kegg_hit	NA
dram	CarAnox_MAG_1543	88.92	1.7	Bacteria	Planctomycetota	Phycisphaerae	Phycisphaerales	Phycisphaeraceae	NA	NA	CarAnox_MAG_1543_64	Other	1	25021	CarAnox_MAG_1543_64_12	12	15514	16953	D	peptidase_hit	NA
dram	CarAnox_MAG_1543	88.92	1.7	Bacteria	Planctomycetota	Phycisphaerae	Phycisphaerales	Phycisphaeraceae	NA	NA	CarAnox_MAG_1543_64	Other	1	25021	CarAnox_MAG_1543_64_12	12	15514	16953	D	pfam_hits	Bacterial sugar transferase [PF02397.19]
dram	CarAnox_MAG_1543	88.92	1.7	Bacteria	Planctomycetota	Phycisphaerae	Phycisphaerales	Phycisphaeraceae	NA	NA	CarAnox_MAG_1543_64	Other	1	25021	CarAnox_MAG_1543_64_13	13	16981	19449	D	kegg_hit	NA
dram	CarAnox_MAG_1543	88.92	1.7	Bacteria	Planctomycetota	Phycisphaerae	Phycisphaerales	Phycisphaeraceae	NA	NA	CarAnox_MAG_1543_64	Other	1	25021	CarAnox_MAG_1543_64_13	13	16981	19449	D	peptidase_hit	NA
dram	CarAnox_MAG_1543	88.92	1.7	Bacteria	Planctomycetota	Phycisphaerae	Phycisphaerales	Phycisphaeraceae	NA	NA	CarAnox_MAG_1543_64	Other	1	25021	CarAnox_MAG_1543_64_13	13	16981	19449	D	pfam_hits	AAA domain [PF13614.9]
dram	CarAnox_MAG_1543	88.92	1.7	Bacteria	Planctomycetota	Phycisphaerae	Phycisphaerales	Phycisphaeraceae	NA	NA	CarAnox_MAG_1543_64	Other	1	25021	CarAnox_MAG_1543_64_14	14	19442	20119	D	kegg_hit	NA
dram	CarAnox_MAG_1543	88.92	1.7	Bacteria	Planctomycetota	Phycisphaerae	Phycisphaerales	Phycisphaeraceae	NA	NA	CarAnox_MAG_1543_64	Other	1	25021	CarAnox_MAG_1543_64_14	14	19442	20119	D	peptidase_hit	NA
dram	CarAnox_MAG_1543	88.92	1.7	Bacteria	Planctomycetota	Phycisphaerae	Phycisphaerales	Phycisphaeraceae	NA	NA	CarAnox_MAG_1543_64	Other	1	25021	CarAnox_MAG_1543_64_14	14	19442	20119	D	pfam_hits	Protein of unknown function (DUF3485) [PF11984.11]
dram	CarAnox_MAG_1543	88.92	1.7	Bacteria	Planctomycetota	Phycisphaerae	Phycisphaerales	Phycisphaeraceae	NA	NA	CarAnox_MAG_1543_64	Other	1	25021	CarAnox_MAG_1543_64_15	15	20143	21024	D	kegg_hit	NA
dram	CarAnox_MAG_1543	88.92	1.7	Bacteria	Planctomycetota	Phycisphaerae	Phycisphaerales	Phycisphaeraceae	NA	NA	CarAnox_MAG_1543_64	Other	1	25021	CarAnox_MAG_1543_64_15	15	20143	21024	D	peptidase_hit	NA
dram	CarAnox_MAG_1543	88.92	1.7	Bacteria	Planctomycetota	Phycisphaerae	Phycisphaerales	Phycisphaeraceae	NA	NA	CarAnox_MAG_1543_64	Other	1	25021	CarAnox_MAG_1543_64_15	15	20143	21024	D	pfam_hits	Transmembrane exosortase (Exosortase_EpsH) [PF09721.13]
dram	CarAnox_MAG_1543	88.92	1.7	Bacteria	Planctomycetota	Phycisphaerae	Phycisphaerales	Phycisphaeraceae	NA	NA	CarAnox_MAG_1543_64	Other	1	25021	CarAnox_MAG_1543_64_16	16	21021	22001	E	kegg_hit	NA
dram	CarAnox_MAG_1543	88.92	1.7	Bacteria	Planctomycetota	Phycisphaerae	Phycisphaerales	Phycisphaeraceae	NA	NA	CarAnox_MAG_1543_64	Other	1	25021	CarAnox_MAG_1543_64_16	16	21021	22001	E	peptidase_hit	NA
dram	CarAnox_MAG_1543	88.92	1.7	Bacteria	Planctomycetota	Phycisphaerae	Phycisphaerales	Phycisphaeraceae	NA	NA	CarAnox_MAG_1543_64	Other	1	25021	CarAnox_MAG_1543_64_16	16	21021	22001	E	pfam_hits	NA
dram	CarAnox_MAG_1543	88.92	1.7	Bacteria	Planctomycetota	Phycisphaerae	Phycisphaerales	Phycisphaeraceae	NA	NA	CarAnox_MAG_1543_64	Other	1	25021	CarAnox_MAG_1543_64_17	17	22138	22983	C	kegg_hit	N-acetylglucosaminyldiphosphoundecaprenol N-acetyl-beta-D-mannosaminyltransferase [EC:2.4.1.187]
dram	CarAnox_MAG_1543	88.92	1.7	Bacteria	Planctomycetota	Phycisphaerae	Phycisphaerales	Phycisphaeraceae	NA	NA	CarAnox_MAG_1543_64	Other	1	25021	CarAnox_MAG_1543_64_17	17	22138	22983	C	peptidase_hit	NA
dram	CarAnox_MAG_1543	88.92	1.7	Bacteria	Planctomycetota	Phycisphaerae	Phycisphaerales	Phycisphaeraceae	NA	NA	CarAnox_MAG_1543_64	Other	1	25021	CarAnox_MAG_1543_64_17	17	22138	22983	C	pfam_hits	Glycosyl transferase WecG/TagA/CpsF family [PF03808.16]
dram	CarAnox_MAG_1543	88.92	1.7	Bacteria	Planctomycetota	Phycisphaerae	Phycisphaerales	Phycisphaeraceae	NA	NA	CarAnox_MAG_1543_64	Other	1	25021	CarAnox_MAG_1543_64_18	18	22980	23900	D	kegg_hit	NA
dram	CarAnox_MAG_1543	88.92	1.7	Bacteria	Planctomycetota	Phycisphaerae	Phycisphaerales	Phycisphaeraceae	NA	NA	CarAnox_MAG_1543_64	Other	1	25021	CarAnox_MAG_1543_64_18	18	22980	23900	D	peptidase_hit	NA
dram	CarAnox_MAG_1543	88.92	1.7	Bacteria	Planctomycetota	Phycisphaerae	Phycisphaerales	Phycisphaeraceae	NA	NA	CarAnox_MAG_1543_64	Other	1	25021	CarAnox_MAG_1543_64_18	18	22980	23900	D	pfam_hits	Glycosyl transferase family 2 [PF00535.29]; Glycosyltransferase like family 2 [PF13641.9]
dram	CarAnox_MAG_1543	88.92	1.7	Bacteria	Planctomycetota	Phycisphaerae	Phycisphaerales	Phycisphaeraceae	NA	NA	CarAnox_MAG_1543_64	Other	1	25021	CarAnox_MAG_1543_64_19	19	23897	25021	C	kegg_hit	colanic acid/amylovoran biosynthesis glycosyltransferase WcaL/AmsK [EC:2.4.-.-]
dram	CarAnox_MAG_1543	88.92	1.7	Bacteria	Planctomycetota	Phycisphaerae	Phycisphaerales	Phycisphaeraceae	NA	NA	CarAnox_MAG_1543_64	Other	1	25021	CarAnox_MAG_1543_64_19	19	23897	25021	C	peptidase_hit	NA
dram	CarAnox_MAG_1543	88.92	1.7	Bacteria	Planctomycetota	Phycisphaerae	Phycisphaerales	Phycisphaeraceae	NA	NA	CarAnox_MAG_1543_64	Other	1	25021	CarAnox_MAG_1543_64_19	19	23897	25021	C	pfam_hits	Glycosyl transferases group 1 [PF00534.23]; Glycosyl transferases group 1 [PF13692.9]; Glycosyl transferases group 1 [PF13524.9]
dram	CarAnox_MAG_1576	99.59	1.37	Bacteria	Pseudomonadota	Alphaproteobacteria	Sphingomonadales	Sphingomonadaceae	Novosphingobium	NA	CarAnox_MAG_1576_52	RiPP	1	22414	CarAnox_MAG_1576_52_1	1	92	2083	C	kegg_hit	ParB family transcriptional regulator, chromosome partitioning protein
dram	CarAnox_MAG_1576	99.59	1.37	Bacteria	Pseudomonadota	Alphaproteobacteria	Sphingomonadales	Sphingomonadaceae	Novosphingobium	NA	CarAnox_MAG_1576_52	RiPP	1	22414	CarAnox_MAG_1576_52_1	1	92	2083	C	peptidase_hit	NA
dram	CarAnox_MAG_1576	99.59	1.37	Bacteria	Pseudomonadota	Alphaproteobacteria	Sphingomonadales	Sphingomonadaceae	Novosphingobium	NA	CarAnox_MAG_1576_52	RiPP	1	22414	CarAnox_MAG_1576_52_1	1	92	2083	C	pfam_hits	NA
dram	CarAnox_MAG_1576	99.59	1.37	Bacteria	Pseudomonadota	Alphaproteobacteria	Sphingomonadales	Sphingomonadaceae	Novosphingobium	NA	CarAnox_MAG_1576_52	RiPP	1	22414	CarAnox_MAG_1576_52_2	2	2117	3055	D	kegg_hit	NA
dram	CarAnox_MAG_1576	99.59	1.37	Bacteria	Pseudomonadota	Alphaproteobacteria	Sphingomonadales	Sphingomonadaceae	Novosphingobium	NA	CarAnox_MAG_1576_52	RiPP	1	22414	CarAnox_MAG_1576_52_2	2	2117	3055	D	peptidase_hit	NA
dram	CarAnox_MAG_1576	99.59	1.37	Bacteria	Pseudomonadota	Alphaproteobacteria	Sphingomonadales	Sphingomonadaceae	Novosphingobium	NA	CarAnox_MAG_1576_52	RiPP	1	22414	CarAnox_MAG_1576_52_2	2	2117	3055	D	pfam_hits	Toprim domain [PF13362.9]
dram	CarAnox_MAG_1576	99.59	1.37	Bacteria	Pseudomonadota	Alphaproteobacteria	Sphingomonadales	Sphingomonadaceae	Novosphingobium	NA	CarAnox_MAG_1576_52	RiPP	1	22414	CarAnox_MAG_1576_52_3	3	4072	4257	E	kegg_hit	NA
dram	CarAnox_MAG_1576	99.59	1.37	Bacteria	Pseudomonadota	Alphaproteobacteria	Sphingomonadales	Sphingomonadaceae	Novosphingobium	NA	CarAnox_MAG_1576_52	RiPP	1	22414	CarAnox_MAG_1576_52_3	3	4072	4257	E	peptidase_hit	NA
dram	CarAnox_MAG_1576	99.59	1.37	Bacteria	Pseudomonadota	Alphaproteobacteria	Sphingomonadales	Sphingomonadaceae	Novosphingobium	NA	CarAnox_MAG_1576_52	RiPP	1	22414	CarAnox_MAG_1576_52_3	3	4072	4257	E	pfam_hits	NA
dram	CarAnox_MAG_1576	99.59	1.37	Bacteria	Pseudomonadota	Alphaproteobacteria	Sphingomonadales	Sphingomonadaceae	Novosphingobium	NA	CarAnox_MAG_1576_52	RiPP	1	22414	CarAnox_MAG_1576_52_4	4	4343	4900	E	kegg_hit	NA
dram	CarAnox_MAG_1576	99.59	1.37	Bacteria	Pseudomonadota	Alphaproteobacteria	Sphingomonadales	Sphingomonadaceae	Novosphingobium	NA	CarAnox_MAG_1576_52	RiPP	1	22414	CarAnox_MAG_1576_52_4	4	4343	4900	E	peptidase_hit	NA
dram	CarAnox_MAG_1576	99.59	1.37	Bacteria	Pseudomonadota	Alphaproteobacteria	Sphingomonadales	Sphingomonadaceae	Novosphingobium	NA	CarAnox_MAG_1576_52	RiPP	1	22414	CarAnox_MAG_1576_52_4	4	4343	4900	E	pfam_hits	NA
dram	CarAnox_MAG_1576	99.59	1.37	Bacteria	Pseudomonadota	Alphaproteobacteria	Sphingomonadales	Sphingomonadaceae	Novosphingobium	NA	CarAnox_MAG_1576_52	RiPP	1	22414	CarAnox_MAG_1576_52_5	5	4906	5100	D	kegg_hit	NA
dram	CarAnox_MAG_1576	99.59	1.37	Bacteria	Pseudomonadota	Alphaproteobacteria	Sphingomonadales	Sphingomonadaceae	Novosphingobium	NA	CarAnox_MAG_1576_52	RiPP	1	22414	CarAnox_MAG_1576_52_5	5	4906	5100	D	peptidase_hit	NA
dram	CarAnox_MAG_1576	99.59	1.37	Bacteria	Pseudomonadota	Alphaproteobacteria	Sphingomonadales	Sphingomonadaceae	Novosphingobium	NA	CarAnox_MAG_1576_52	RiPP	1	22414	CarAnox_MAG_1576_52_5	5	4906	5100	D	pfam_hits	Sigma-70, region 4 [PF08281.15]; Sigma-70, region 4 [PF04545.19]
dram	CarAnox_MAG_1576	99.59	1.37	Bacteria	Pseudomonadota	Alphaproteobacteria	Sphingomonadales	Sphingomonadaceae	Novosphingobium	NA	CarAnox_MAG_1576_52	RiPP	1	22414	CarAnox_MAG_1576_52_6	6	5129	6160	C	kegg_hit	transmembrane sensor
dram	CarAnox_MAG_1576	99.59	1.37	Bacteria	Pseudomonadota	Alphaproteobacteria	Sphingomonadales	Sphingomonadaceae	Novosphingobium	NA	CarAnox_MAG_1576_52	RiPP	1	22414	CarAnox_MAG_1576_52_6	6	5129	6160	C	peptidase_hit	NA
dram	CarAnox_MAG_1576	99.59	1.37	Bacteria	Pseudomonadota	Alphaproteobacteria	Sphingomonadales	Sphingomonadaceae	Novosphingobium	NA	CarAnox_MAG_1576_52	RiPP	1	22414	CarAnox_MAG_1576_52_6	6	5129	6160	C	pfam_hits	FecR protein [PF04773.16]
dram	CarAnox_MAG_1576	99.59	1.37	Bacteria	Pseudomonadota	Alphaproteobacteria	Sphingomonadales	Sphingomonadaceae	Novosphingobium	NA	CarAnox_MAG_1576_52	RiPP	1	22414	CarAnox_MAG_1576_52_7	7	6259	8865	C	kegg_hit	iron complex outermembrane recepter protein
dram	CarAnox_MAG_1576	99.59	1.37	Bacteria	Pseudomonadota	Alphaproteobacteria	Sphingomonadales	Sphingomonadaceae	Novosphingobium	NA	CarAnox_MAG_1576_52	RiPP	1	22414	CarAnox_MAG_1576_52_7	7	6259	8865	C	peptidase_hit	MER0234543 - family I39 unassigned peptidase inhibitors (Pseudoxanthomonas suwonensis) [I39.UPW]#I39#{inhibitor unit: 35-175}~source YP_004145827~
dram	CarAnox_MAG_1576	99.59	1.37	Bacteria	Pseudomonadota	Alphaproteobacteria	Sphingomonadales	Sphingomonadaceae	Novosphingobium	NA	CarAnox_MAG_1576_52	RiPP	1	22414	CarAnox_MAG_1576_52_7	7	6259	8865	C	pfam_hits	TonB dependent receptor [PF00593.27]; TonB-dependent Receptor Plug Domain [PF07715.18]
dram	CarAnox_MAG_1576	99.59	1.37	Bacteria	Pseudomonadota	Alphaproteobacteria	Sphingomonadales	Sphingomonadaceae	Novosphingobium	NA	CarAnox_MAG_1576_52	RiPP	1	22414	CarAnox_MAG_1576_52_8	8	8874	10958	D	kegg_hit	NA
dram	CarAnox_MAG_1576	99.59	1.37	Bacteria	Pseudomonadota	Alphaproteobacteria	Sphingomonadales	Sphingomonadaceae	Novosphingobium	NA	CarAnox_MAG_1576_52	RiPP	1	22414	CarAnox_MAG_1576_52_8	8	8874	10958	D	peptidase_hit	MER0998443 - subfamily S9B non-peptidase homologues (Sphingobium lactosutens) [S09.UNB]#S09B#{peptidase unit: 173-320}~source T0HXI0~
dram	CarAnox_MAG_1576	99.59	1.37	Bacteria	Pseudomonadota	Alphaproteobacteria	Sphingomonadales	Sphingomonadaceae	Novosphingobium	NA	CarAnox_MAG_1576_52	RiPP	1	22414	CarAnox_MAG_1576_52_8	8	8874	10958	D	pfam_hits	Prolyl oligopeptidase family [PF00326.24]; Eukaryotic translation initiation factor eIF2A [PF08662.14]
dram	CarAnox_MAG_1576	99.59	1.37	Bacteria	Pseudomonadota	Alphaproteobacteria	Sphingomonadales	Sphingomonadaceae	Novosphingobium	NA	CarAnox_MAG_1576_52	RiPP	1	22414	CarAnox_MAG_1576_52_9	9	10943	12688	C	kegg_hit	asparagine synthase (glutamine-hydrolysing) [EC:6.3.5.4]
dram	CarAnox_MAG_1576	99.59	1.37	Bacteria	Pseudomonadota	Alphaproteobacteria	Sphingomonadales	Sphingomonadaceae	Novosphingobium	NA	CarAnox_MAG_1576_52	RiPP	1	22414	CarAnox_MAG_1576_52_9	9	10943	12688	C	peptidase_hit	NA
dram	CarAnox_MAG_1576	99.59	1.37	Bacteria	Pseudomonadota	Alphaproteobacteria	Sphingomonadales	Sphingomonadaceae	Novosphingobium	NA	CarAnox_MAG_1576_52	RiPP	1	22414	CarAnox_MAG_1576_52_9	9	10943	12688	C	pfam_hits	Asparagine synthase [PF00733.24]
dram	CarAnox_MAG_1576	99.59	1.37	Bacteria	Pseudomonadota	Alphaproteobacteria	Sphingomonadales	Sphingomonadaceae	Novosphingobium	NA	CarAnox_MAG_1576_52	RiPP	1	22414	CarAnox_MAG_1576_52_10	10	12676	13356	D	kegg_hit	NA
dram	CarAnox_MAG_1576	99.59	1.37	Bacteria	Pseudomonadota	Alphaproteobacteria	Sphingomonadales	Sphingomonadaceae	Novosphingobium	NA	CarAnox_MAG_1576_52	RiPP	1	22414	CarAnox_MAG_1576_52_10	10	12676	13356	D	peptidase_hit	MER0745868 - McjB peptidase (Novosphingobium sp. PP1Y) [C96.001]#C96#{peptidase unit: 158-210}~source F6IM60~
dram	CarAnox_MAG_1576	99.59	1.37	Bacteria	Pseudomonadota	Alphaproteobacteria	Sphingomonadales	Sphingomonadaceae	Novosphingobium	NA	CarAnox_MAG_1576_52	RiPP	1	22414	CarAnox_MAG_1576_52_10	10	12676	13356	D	pfam_hits	Transglutaminase-like superfamily [PF13471.9]
dram	CarAnox_MAG_1576	99.59	1.37	Bacteria	Pseudomonadota	Alphaproteobacteria	Sphingomonadales	Sphingomonadaceae	Novosphingobium	NA	CarAnox_MAG_1576_52	RiPP	1	22414	CarAnox_MAG_1576_52_11	11	13425	13565	E	kegg_hit	NA
dram	CarAnox_MAG_1576	99.59	1.37	Bacteria	Pseudomonadota	Alphaproteobacteria	Sphingomonadales	Sphingomonadaceae	Novosphingobium	NA	CarAnox_MAG_1576_52	RiPP	1	22414	CarAnox_MAG_1576_52_11	11	13425	13565	E	peptidase_hit	NA
dram	CarAnox_MAG_1576	99.59	1.37	Bacteria	Pseudomonadota	Alphaproteobacteria	Sphingomonadales	Sphingomonadaceae	Novosphingobium	NA	CarAnox_MAG_1576_52	RiPP	1	22414	CarAnox_MAG_1576_52_11	11	13425	13565	E	pfam_hits	NA
dram	CarAnox_MAG_1576	99.59	1.37	Bacteria	Pseudomonadota	Alphaproteobacteria	Sphingomonadales	Sphingomonadaceae	Novosphingobium	NA	CarAnox_MAG_1576_52	RiPP	1	22414	CarAnox_MAG_1576_52_12	12	13752	14366	D	kegg_hit	NA
dram	CarAnox_MAG_1576	99.59	1.37	Bacteria	Pseudomonadota	Alphaproteobacteria	Sphingomonadales	Sphingomonadaceae	Novosphingobium	NA	CarAnox_MAG_1576_52	RiPP	1	22414	CarAnox_MAG_1576_52_12	12	13752	14366	D	peptidase_hit	NA
dram	CarAnox_MAG_1576	99.59	1.37	Bacteria	Pseudomonadota	Alphaproteobacteria	Sphingomonadales	Sphingomonadaceae	Novosphingobium	NA	CarAnox_MAG_1576_52	RiPP	1	22414	CarAnox_MAG_1576_52_12	12	13752	14366	D	pfam_hits	Bacterial regulatory proteins, gntR family [PF00392.24]
dram	CarAnox_MAG_1576	99.59	1.37	Bacteria	Pseudomonadota	Alphaproteobacteria	Sphingomonadales	Sphingomonadaceae	Novosphingobium	NA	CarAnox_MAG_1576_52	RiPP	1	22414	CarAnox_MAG_1576_52_13	13	14366	14785	D	kegg_hit	NA
dram	CarAnox_MAG_1576	99.59	1.37	Bacteria	Pseudomonadota	Alphaproteobacteria	Sphingomonadales	Sphingomonadaceae	Novosphingobium	NA	CarAnox_MAG_1576_52	RiPP	1	22414	CarAnox_MAG_1576_52_13	13	14366	14785	D	peptidase_hit	NA
dram	CarAnox_MAG_1576	99.59	1.37	Bacteria	Pseudomonadota	Alphaproteobacteria	Sphingomonadales	Sphingomonadaceae	Novosphingobium	NA	CarAnox_MAG_1576_52	RiPP	1	22414	CarAnox_MAG_1576_52_13	13	14366	14785	D	pfam_hits	Helix-turn-helix domain [PF12844.10]
dram	CarAnox_MAG_1576	99.59	1.37	Bacteria	Pseudomonadota	Alphaproteobacteria	Sphingomonadales	Sphingomonadaceae	Novosphingobium	NA	CarAnox_MAG_1576_52	RiPP	1	22414	CarAnox_MAG_1576_52_14	14	14897	15346	E	kegg_hit	NA
dram	CarAnox_MAG_1576	99.59	1.37	Bacteria	Pseudomonadota	Alphaproteobacteria	Sphingomonadales	Sphingomonadaceae	Novosphingobium	NA	CarAnox_MAG_1576_52	RiPP	1	22414	CarAnox_MAG_1576_52_14	14	14897	15346	E	peptidase_hit	NA
dram	CarAnox_MAG_1576	99.59	1.37	Bacteria	Pseudomonadota	Alphaproteobacteria	Sphingomonadales	Sphingomonadaceae	Novosphingobium	NA	CarAnox_MAG_1576_52	RiPP	1	22414	CarAnox_MAG_1576_52_14	14	14897	15346	E	pfam_hits	NA
dram	CarAnox_MAG_1576	99.59	1.37	Bacteria	Pseudomonadota	Alphaproteobacteria	Sphingomonadales	Sphingomonadaceae	Novosphingobium	NA	CarAnox_MAG_1576_52	RiPP	1	22414	CarAnox_MAG_1576_52_15	15	15690	15989	E	kegg_hit	NA
dram	CarAnox_MAG_1576	99.59	1.37	Bacteria	Pseudomonadota	Alphaproteobacteria	Sphingomonadales	Sphingomonadaceae	Novosphingobium	NA	CarAnox_MAG_1576_52	RiPP	1	22414	CarAnox_MAG_1576_52_15	15	15690	15989	E	peptidase_hit	NA
dram	CarAnox_MAG_1576	99.59	1.37	Bacteria	Pseudomonadota	Alphaproteobacteria	Sphingomonadales	Sphingomonadaceae	Novosphingobium	NA	CarAnox_MAG_1576_52	RiPP	1	22414	CarAnox_MAG_1576_52_15	15	15690	15989	E	pfam_hits	NA
dram	CarAnox_MAG_1576	99.59	1.37	Bacteria	Pseudomonadota	Alphaproteobacteria	Sphingomonadales	Sphingomonadaceae	Novosphingobium	NA	CarAnox_MAG_1576_52	RiPP	1	22414	CarAnox_MAG_1576_52_16	16	15973	16737	C	kegg_hit	thiol:disulfide interchange protein DsbC [EC:5.3.4.1]
dram	CarAnox_MAG_1576	99.59	1.37	Bacteria	Pseudomonadota	Alphaproteobacteria	Sphingomonadales	Sphingomonadaceae	Novosphingobium	NA	CarAnox_MAG_1576_52	RiPP	1	22414	CarAnox_MAG_1576_52_16	16	15973	16737	C	peptidase_hit	NA
dram	CarAnox_MAG_1576	99.59	1.37	Bacteria	Pseudomonadota	Alphaproteobacteria	Sphingomonadales	Sphingomonadaceae	Novosphingobium	NA	CarAnox_MAG_1576_52	RiPP	1	22414	CarAnox_MAG_1576_52_16	16	15973	16737	C	pfam_hits	Thioredoxin-like domain [PF13098.9]; Thioredoxin [PF13462.9]; Disulfide bond isomerase protein N-terminus [PF10411.12]
dram	CarAnox_MAG_1576	99.59	1.37	Bacteria	Pseudomonadota	Alphaproteobacteria	Sphingomonadales	Sphingomonadaceae	Novosphingobium	NA	CarAnox_MAG_1576_52	RiPP	1	22414	CarAnox_MAG_1576_52_17	17	16915	17232	E	kegg_hit	NA
dram	CarAnox_MAG_1576	99.59	1.37	Bacteria	Pseudomonadota	Alphaproteobacteria	Sphingomonadales	Sphingomonadaceae	Novosphingobium	NA	CarAnox_MAG_1576_52	RiPP	1	22414	CarAnox_MAG_1576_52_17	17	16915	17232	E	peptidase_hit	NA
dram	CarAnox_MAG_1576	99.59	1.37	Bacteria	Pseudomonadota	Alphaproteobacteria	Sphingomonadales	Sphingomonadaceae	Novosphingobium	NA	CarAnox_MAG_1576_52	RiPP	1	22414	CarAnox_MAG_1576_52_17	17	16915	17232	E	pfam_hits	NA
dram	CarAnox_MAG_1576	99.59	1.37	Bacteria	Pseudomonadota	Alphaproteobacteria	Sphingomonadales	Sphingomonadaceae	Novosphingobium	NA	CarAnox_MAG_1576_52	RiPP	1	22414	CarAnox_MAG_1576_52_18	18	17341	17607	D	kegg_hit	NA
dram	CarAnox_MAG_1576	99.59	1.37	Bacteria	Pseudomonadota	Alphaproteobacteria	Sphingomonadales	Sphingomonadaceae	Novosphingobium	NA	CarAnox_MAG_1576_52	RiPP	1	22414	CarAnox_MAG_1576_52_18	18	17341	17607	D	peptidase_hit	NA
dram	CarAnox_MAG_1576	99.59	1.37	Bacteria	Pseudomonadota	Alphaproteobacteria	Sphingomonadales	Sphingomonadaceae	Novosphingobium	NA	CarAnox_MAG_1576_52	RiPP	1	22414	CarAnox_MAG_1576_52_18	18	17341	17607	D	pfam_hits	TraL protein [PF07178.14]
dram	CarAnox_MAG_1576	99.59	1.37	Bacteria	Pseudomonadota	Alphaproteobacteria	Sphingomonadales	Sphingomonadaceae	Novosphingobium	NA	CarAnox_MAG_1576_52	RiPP	1	22414	CarAnox_MAG_1576_52_19	19	17613	18248	C	kegg_hit	conjugal transfer pilus assembly protein TraE
dram	CarAnox_MAG_1576	99.59	1.37	Bacteria	Pseudomonadota	Alphaproteobacteria	Sphingomonadales	Sphingomonadaceae	Novosphingobium	NA	CarAnox_MAG_1576_52	RiPP	1	22414	CarAnox_MAG_1576_52_19	19	17613	18248	C	peptidase_hit	NA
dram	CarAnox_MAG_1576	99.59	1.37	Bacteria	Pseudomonadota	Alphaproteobacteria	Sphingomonadales	Sphingomonadaceae	Novosphingobium	NA	CarAnox_MAG_1576_52	RiPP	1	22414	CarAnox_MAG_1576_52_19	19	17613	18248	C	pfam_hits	TraE protein [PF05309.14]
dram	CarAnox_MAG_1576	99.59	1.37	Bacteria	Pseudomonadota	Alphaproteobacteria	Sphingomonadales	Sphingomonadaceae	Novosphingobium	NA	CarAnox_MAG_1576_52	RiPP	1	22414	CarAnox_MAG_1576_52_20	20	18232	19026	C	kegg_hit	conjugal transfer pilus assembly protein TraK
dram	CarAnox_MAG_1576	99.59	1.37	Bacteria	Pseudomonadota	Alphaproteobacteria	Sphingomonadales	Sphingomonadaceae	Novosphingobium	NA	CarAnox_MAG_1576_52	RiPP	1	22414	CarAnox_MAG_1576_52_20	20	18232	19026	C	peptidase_hit	NA
dram	CarAnox_MAG_1576	99.59	1.37	Bacteria	Pseudomonadota	Alphaproteobacteria	Sphingomonadales	Sphingomonadaceae	Novosphingobium	NA	CarAnox_MAG_1576_52	RiPP	1	22414	CarAnox_MAG_1576_52_20	20	18232	19026	C	pfam_hits	TraK protein [PF06586.14]
dram	CarAnox_MAG_1576	99.59	1.37	Bacteria	Pseudomonadota	Alphaproteobacteria	Sphingomonadales	Sphingomonadaceae	Novosphingobium	NA	CarAnox_MAG_1576_52	RiPP	1	22414	CarAnox_MAG_1576_52_21	21	19023	20327	C	kegg_hit	conjugal transfer pilus assembly protein TraB
dram	CarAnox_MAG_1576	99.59	1.37	Bacteria	Pseudomonadota	Alphaproteobacteria	Sphingomonadales	Sphingomonadaceae	Novosphingobium	NA	CarAnox_MAG_1576_52	RiPP	1	22414	CarAnox_MAG_1576_52_21	21	19023	20327	C	peptidase_hit	NA
dram	CarAnox_MAG_1576	99.59	1.37	Bacteria	Pseudomonadota	Alphaproteobacteria	Sphingomonadales	Sphingomonadaceae	Novosphingobium	NA	CarAnox_MAG_1576_52	RiPP	1	22414	CarAnox_MAG_1576_52_21	21	19023	20327	C	pfam_hits	NA
dram	CarAnox_MAG_1576	99.59	1.37	Bacteria	Pseudomonadota	Alphaproteobacteria	Sphingomonadales	Sphingomonadaceae	Novosphingobium	NA	CarAnox_MAG_1576_52	RiPP	1	22414	CarAnox_MAG_1576_52_22	22	20363	21025	C	kegg_hit	conjugal transfer pilus assembly protein TraV
dram	CarAnox_MAG_1576	99.59	1.37	Bacteria	Pseudomonadota	Alphaproteobacteria	Sphingomonadales	Sphingomonadaceae	Novosphingobium	NA	CarAnox_MAG_1576_52	RiPP	1	22414	CarAnox_MAG_1576_52_22	22	20363	21025	C	peptidase_hit	NA
dram	CarAnox_MAG_1576	99.59	1.37	Bacteria	Pseudomonadota	Alphaproteobacteria	Sphingomonadales	Sphingomonadaceae	Novosphingobium	NA	CarAnox_MAG_1576_52	RiPP	1	22414	CarAnox_MAG_1576_52_22	22	20363	21025	C	pfam_hits	Type IV conjugative transfer system lipoprotein (TraV) [PF09676.13]
dram	CarAnox_MAG_1576	99.59	1.37	Bacteria	Pseudomonadota	Alphaproteobacteria	Sphingomonadales	Sphingomonadaceae	Novosphingobium	NA	CarAnox_MAG_1576_52	RiPP	1	22414	CarAnox_MAG_1576_52_23	23	21022	23520	C	kegg_hit	conjugal transfer ATP-binding protein TraC
dram	CarAnox_MAG_1576	99.59	1.37	Bacteria	Pseudomonadota	Alphaproteobacteria	Sphingomonadales	Sphingomonadaceae	Novosphingobium	NA	CarAnox_MAG_1576_52	RiPP	1	22414	CarAnox_MAG_1576_52_23	23	21022	23520	C	peptidase_hit	NA
dram	CarAnox_MAG_1576	99.59	1.37	Bacteria	Pseudomonadota	Alphaproteobacteria	Sphingomonadales	Sphingomonadaceae	Novosphingobium	NA	CarAnox_MAG_1576_52	RiPP	1	22414	CarAnox_MAG_1576_52_23	23	21022	23520	C	pfam_hits	TraG P-loop domain [PF19044.3]; TraC protein [PF11130.11]; AAA-like domain [PF12846.10]; Family of unknown function (DUF5934) [PF19357.2]; Type IV secretion-system coupling protein DNA-binding domain [PF10412.12]
dram	CarAnox_MAG_1576	99.59	1.37	Bacteria	Pseudomonadota	Alphaproteobacteria	Sphingomonadales	Sphingomonadaceae	Novosphingobium	NA	CarAnox_MAG_1576_52				CarAnox_MAG_1576_52_24	24	23526	23852	E	kegg_hit	NA
dram	CarAnox_MAG_1576	99.59	1.37	Bacteria	Pseudomonadota	Alphaproteobacteria	Sphingomonadales	Sphingomonadaceae	Novosphingobium	NA	CarAnox_MAG_1576_52				CarAnox_MAG_1576_52_24	24	23526	23852	E	peptidase_hit	NA
dram	CarAnox_MAG_1576	99.59	1.37	Bacteria	Pseudomonadota	Alphaproteobacteria	Sphingomonadales	Sphingomonadaceae	Novosphingobium	NA	CarAnox_MAG_1576_52				CarAnox_MAG_1576_52_24	24	23526	23852	E	pfam_hits	NA
dram	CarAnox_MAG_1576	99.59	1.37	Bacteria	Pseudomonadota	Alphaproteobacteria	Sphingomonadales	Sphingomonadaceae	Novosphingobium	NA	CarAnox_MAG_1576_52				CarAnox_MAG_1576_52_25	25	23849	24082	E	kegg_hit	NA
dram	CarAnox_MAG_1576	99.59	1.37	Bacteria	Pseudomonadota	Alphaproteobacteria	Sphingomonadales	Sphingomonadaceae	Novosphingobium	NA	CarAnox_MAG_1576_52				CarAnox_MAG_1576_52_25	25	23849	24082	E	peptidase_hit	NA
dram	CarAnox_MAG_1576	99.59	1.37	Bacteria	Pseudomonadota	Alphaproteobacteria	Sphingomonadales	Sphingomonadaceae	Novosphingobium	NA	CarAnox_MAG_1576_52				CarAnox_MAG_1576_52_25	25	23849	24082	E	pfam_hits	NA
dram	CarAnox_MAG_1576	99.59	1.37	Bacteria	Pseudomonadota	Alphaproteobacteria	Sphingomonadales	Sphingomonadaceae	Novosphingobium	NA	CarAnox_MAG_1576_52				CarAnox_MAG_1576_52_26	26	24072	24758	C	kegg_hit	conjugal transfer pilus assembly protein TraW
dram	CarAnox_MAG_1576	99.59	1.37	Bacteria	Pseudomonadota	Alphaproteobacteria	Sphingomonadales	Sphingomonadaceae	Novosphingobium	NA	CarAnox_MAG_1576_52				CarAnox_MAG_1576_52_26	26	24072	24758	C	peptidase_hit	NA
dram	CarAnox_MAG_1576	99.59	1.37	Bacteria	Pseudomonadota	Alphaproteobacteria	Sphingomonadales	Sphingomonadaceae	Novosphingobium	NA	CarAnox_MAG_1576_52				CarAnox_MAG_1576_52_26	26	24072	24758	C	pfam_hits	NA
dram	CarAnox_MAG_1576	99.59	1.37	Bacteria	Pseudomonadota	Alphaproteobacteria	Sphingomonadales	Sphingomonadaceae	Novosphingobium	NA	CarAnox_MAG_1576_52				CarAnox_MAG_1576_52_27	27	24755	25771	C	kegg_hit	conjugal transfer pilus assembly protein TraU
dram	CarAnox_MAG_1576	99.59	1.37	Bacteria	Pseudomonadota	Alphaproteobacteria	Sphingomonadales	Sphingomonadaceae	Novosphingobium	NA	CarAnox_MAG_1576_52				CarAnox_MAG_1576_52_27	27	24755	25771	C	peptidase_hit	NA
dram	CarAnox_MAG_1576	99.59	1.37	Bacteria	Pseudomonadota	Alphaproteobacteria	Sphingomonadales	Sphingomonadaceae	Novosphingobium	NA	CarAnox_MAG_1576_52				CarAnox_MAG_1576_52_27	27	24755	25771	C	pfam_hits	TraU protein [PF06834.14]
dram	CarAnox_MAG_1576	99.59	1.37	Bacteria	Pseudomonadota	Alphaproteobacteria	Sphingomonadales	Sphingomonadaceae	Novosphingobium	NA	CarAnox_MAG_1576_52				CarAnox_MAG_1576_52_28	28	25927	27879	E	kegg_hit	NA
dram	CarAnox_MAG_1576	99.59	1.37	Bacteria	Pseudomonadota	Alphaproteobacteria	Sphingomonadales	Sphingomonadaceae	Novosphingobium	NA	CarAnox_MAG_1576_52				CarAnox_MAG_1576_52_28	28	25927	27879	E	peptidase_hit	NA
dram	CarAnox_MAG_1576	99.59	1.37	Bacteria	Pseudomonadota	Alphaproteobacteria	Sphingomonadales	Sphingomonadaceae	Novosphingobium	NA	CarAnox_MAG_1576_52				CarAnox_MAG_1576_52_28	28	25927	27879	E	pfam_hits	NA
dram	CarAnox_MAG_1576	99.59	1.37	Bacteria	Pseudomonadota	Alphaproteobacteria	Sphingomonadales	Sphingomonadaceae	Novosphingobium	NA	CarAnox_MAG_1576_52				CarAnox_MAG_1576_52_29	29	27876	29000	C	kegg_hit	conjugal transfer mating pair stabilization protein TraN
dram	CarAnox_MAG_1576	99.59	1.37	Bacteria	Pseudomonadota	Alphaproteobacteria	Sphingomonadales	Sphingomonadaceae	Novosphingobium	NA	CarAnox_MAG_1576_52				CarAnox_MAG_1576_52_29	29	27876	29000	C	peptidase_hit	NA
dram	CarAnox_MAG_1576	99.59	1.37	Bacteria	Pseudomonadota	Alphaproteobacteria	Sphingomonadales	Sphingomonadaceae	Novosphingobium	NA	CarAnox_MAG_1576_52				CarAnox_MAG_1576_52_29	29	27876	29000	C	pfam_hits	Type-1V conjugative transfer system mating pair stabilisation [PF06986.14]
dram	CarAnox_MAG_1576	99.59	1.37	Bacteria	Pseudomonadota	Alphaproteobacteria	Sphingomonadales	Sphingomonadaceae	Novosphingobium	NA	CarAnox_MAG_1576_52				CarAnox_MAG_1576_52_30	30	28972	29853	C	kegg_hit	conjugal transfer pilus assembly protein TrbC
dram	CarAnox_MAG_1576	99.59	1.37	Bacteria	Pseudomonadota	Alphaproteobacteria	Sphingomonadales	Sphingomonadaceae	Novosphingobium	NA	CarAnox_MAG_1576_52				CarAnox_MAG_1576_52_30	30	28972	29853	C	peptidase_hit	NA
dram	CarAnox_MAG_1576	99.59	1.37	Bacteria	Pseudomonadota	Alphaproteobacteria	Sphingomonadales	Sphingomonadaceae	Novosphingobium	NA	CarAnox_MAG_1576_52				CarAnox_MAG_1576_52_30	30	28972	29853	C	pfam_hits	Type-F conjugative transfer system pilin assembly protein [PF09673.13]
dram	CarAnox_MAG_1576	99.59	1.37	Bacteria	Pseudomonadota	Alphaproteobacteria	Sphingomonadales	Sphingomonadaceae	Novosphingobium	NA	CarAnox_MAG_1576_52				CarAnox_MAG_1576_52_31	31	29825	30430	C	kegg_hit	conjugal transfer pilin signal peptidase TrbI
dram	CarAnox_MAG_1576	99.59	1.37	Bacteria	Pseudomonadota	Alphaproteobacteria	Sphingomonadales	Sphingomonadaceae	Novosphingobium	NA	CarAnox_MAG_1576_52				CarAnox_MAG_1576_52_31	31	29825	30430	C	peptidase_hit	MER0508961 - subfamily S26A unassigned peptidases (Sphingomonas sp. MM-1) [S26.UPA]#S26A#{peptidase unit: 69-194}~source YP_007616036~
dram	CarAnox_MAG_1576	99.59	1.37	Bacteria	Pseudomonadota	Alphaproteobacteria	Sphingomonadales	Sphingomonadaceae	Novosphingobium	NA	CarAnox_MAG_1576_52				CarAnox_MAG_1576_52_31	31	29825	30430	C	pfam_hits	Signal peptidase, peptidase S26 [PF10502.12]
dram	CarAnox_MAG_1576	99.59	1.37	Bacteria	Pseudomonadota	Alphaproteobacteria	Sphingomonadales	Sphingomonadaceae	Novosphingobium	NA	CarAnox_MAG_1576_52				CarAnox_MAG_1576_52_32	32	30427	31320	C	kegg_hit	conjugal transfer pilus assembly protein TraF
dram	CarAnox_MAG_1576	99.59	1.37	Bacteria	Pseudomonadota	Alphaproteobacteria	Sphingomonadales	Sphingomonadaceae	Novosphingobium	NA	CarAnox_MAG_1576_52				CarAnox_MAG_1576_52_32	32	30427	31320	C	peptidase_hit	NA
dram	CarAnox_MAG_1576	99.59	1.37	Bacteria	Pseudomonadota	Alphaproteobacteria	Sphingomonadales	Sphingomonadaceae	Novosphingobium	NA	CarAnox_MAG_1576_52				CarAnox_MAG_1576_52_32	32	30427	31320	C	pfam_hits	F plasmid transfer operon protein [PF13728.9]; Thioredoxin [PF00085.23]
dram	CarAnox_MAG_1576	99.59	1.37	Bacteria	Pseudomonadota	Alphaproteobacteria	Sphingomonadales	Sphingomonadaceae	Novosphingobium	NA	CarAnox_MAG_1576_52				CarAnox_MAG_1576_52_33	33	31320	31895	E	kegg_hit	NA
dram	CarAnox_MAG_1576	99.59	1.37	Bacteria	Pseudomonadota	Alphaproteobacteria	Sphingomonadales	Sphingomonadaceae	Novosphingobium	NA	CarAnox_MAG_1576_52				CarAnox_MAG_1576_52_33	33	31320	31895	E	peptidase_hit	NA
dram	CarAnox_MAG_1576	99.59	1.37	Bacteria	Pseudomonadota	Alphaproteobacteria	Sphingomonadales	Sphingomonadaceae	Novosphingobium	NA	CarAnox_MAG_1576_52				CarAnox_MAG_1576_52_33	33	31320	31895	E	pfam_hits	NA
dram	CarAnox_MAG_1576	99.59	1.37	Bacteria	Pseudomonadota	Alphaproteobacteria	Sphingomonadales	Sphingomonadaceae	Novosphingobium	NA	CarAnox_MAG_1576_52				CarAnox_MAG_1576_52_34	34	31949	33373	C	kegg_hit	conjugative transfer pilus assembly protein TraH
dram	CarAnox_MAG_1576	99.59	1.37	Bacteria	Pseudomonadota	Alphaproteobacteria	Sphingomonadales	Sphingomonadaceae	Novosphingobium	NA	CarAnox_MAG_1576_52				CarAnox_MAG_1576_52_34	34	31949	33373	C	peptidase_hit	NA
dram	CarAnox_MAG_1576	99.59	1.37	Bacteria	Pseudomonadota	Alphaproteobacteria	Sphingomonadales	Sphingomonadaceae	Novosphingobium	NA	CarAnox_MAG_1576_52				CarAnox_MAG_1576_52_34	34	31949	33373	C	pfam_hits	Conjugative relaxosome accessory transposon protein [PF06122.14]
dram	CarAnox_MAG_1576	99.59	1.37	Bacteria	Pseudomonadota	Alphaproteobacteria	Sphingomonadales	Sphingomonadaceae	Novosphingobium	NA	CarAnox_MAG_1576_52				CarAnox_MAG_1576_52_35	35	33385	37149	C	kegg_hit	conjugal transfer mating pair stabilization protein TraG
dram	CarAnox_MAG_1576	99.59	1.37	Bacteria	Pseudomonadota	Alphaproteobacteria	Sphingomonadales	Sphingomonadaceae	Novosphingobium	NA	CarAnox_MAG_1576_52				CarAnox_MAG_1576_52_35	35	33385	37149	C	peptidase_hit	NA
dram	CarAnox_MAG_1576	99.59	1.37	Bacteria	Pseudomonadota	Alphaproteobacteria	Sphingomonadales	Sphingomonadaceae	Novosphingobium	NA	CarAnox_MAG_1576_52				CarAnox_MAG_1576_52_35	35	33385	37149	C	pfam_hits	TraG-like protein, N-terminal region [PF07916.14]
dram	CarAnox_MAG_1576	99.59	1.37	Bacteria	Pseudomonadota	Alphaproteobacteria	Sphingomonadales	Sphingomonadaceae	Novosphingobium	NA	CarAnox_MAG_1576_52				CarAnox_MAG_1576_52_36	36	37146	37493	E	kegg_hit	NA
dram	CarAnox_MAG_1576	99.59	1.37	Bacteria	Pseudomonadota	Alphaproteobacteria	Sphingomonadales	Sphingomonadaceae	Novosphingobium	NA	CarAnox_MAG_1576_52				CarAnox_MAG_1576_52_36	36	37146	37493	E	peptidase_hit	NA
dram	CarAnox_MAG_1576	99.59	1.37	Bacteria	Pseudomonadota	Alphaproteobacteria	Sphingomonadales	Sphingomonadaceae	Novosphingobium	NA	CarAnox_MAG_1576_52				CarAnox_MAG_1576_52_36	36	37146	37493	E	pfam_hits	NA
dram	CarAnox_MAG_1576	99.59	1.37	Bacteria	Pseudomonadota	Alphaproteobacteria	Sphingomonadales	Sphingomonadaceae	Novosphingobium	NA	CarAnox_MAG_1576_52				CarAnox_MAG_1576_52_37	37	37663	37986	D	kegg_hit	NA
dram	CarAnox_MAG_1576	99.59	1.37	Bacteria	Pseudomonadota	Alphaproteobacteria	Sphingomonadales	Sphingomonadaceae	Novosphingobium	NA	CarAnox_MAG_1576_52				CarAnox_MAG_1576_52_37	37	37663	37986	D	peptidase_hit	NA
dram	CarAnox_MAG_1576	99.59	1.37	Bacteria	Pseudomonadota	Alphaproteobacteria	Sphingomonadales	Sphingomonadaceae	Novosphingobium	NA	CarAnox_MAG_1576_52				CarAnox_MAG_1576_52_37	37	37663	37986	D	pfam_hits	Helix-turn-helix domain [PF13744.9]
dram	CarAnox_MAG_1576	99.59	1.37	Bacteria	Pseudomonadota	Alphaproteobacteria	Sphingomonadales	Sphingomonadaceae	Novosphingobium	NA	CarAnox_MAG_1576_52				CarAnox_MAG_1576_52_38	38	37988	38305	D	kegg_hit	NA
dram	CarAnox_MAG_1576	99.59	1.37	Bacteria	Pseudomonadota	Alphaproteobacteria	Sphingomonadales	Sphingomonadaceae	Novosphingobium	NA	CarAnox_MAG_1576_52				CarAnox_MAG_1576_52_38	38	37988	38305	D	peptidase_hit	NA
dram	CarAnox_MAG_1576	99.59	1.37	Bacteria	Pseudomonadota	Alphaproteobacteria	Sphingomonadales	Sphingomonadaceae	Novosphingobium	NA	CarAnox_MAG_1576_52				CarAnox_MAG_1576_52_38	38	37988	38305	D	pfam_hits	Phage derived protein Gp49-like (DUF891) [PF05973.17]
dram	CarAnox_MAG_1576	99.59	1.37	Bacteria	Pseudomonadota	Alphaproteobacteria	Sphingomonadales	Sphingomonadaceae	Novosphingobium	NA	CarAnox_MAG_1576_52				CarAnox_MAG_1576_52_39	39	38443	38904	E	kegg_hit	NA
dram	CarAnox_MAG_1576	99.59	1.37	Bacteria	Pseudomonadota	Alphaproteobacteria	Sphingomonadales	Sphingomonadaceae	Novosphingobium	NA	CarAnox_MAG_1576_52				CarAnox_MAG_1576_52_39	39	38443	38904	E	peptidase_hit	NA
dram	CarAnox_MAG_1576	99.59	1.37	Bacteria	Pseudomonadota	Alphaproteobacteria	Sphingomonadales	Sphingomonadaceae	Novosphingobium	NA	CarAnox_MAG_1576_52				CarAnox_MAG_1576_52_39	39	38443	38904	E	pfam_hits	NA
dram	CarAnox_MAG_1576	99.59	1.37	Bacteria	Pseudomonadota	Alphaproteobacteria	Sphingomonadales	Sphingomonadaceae	Novosphingobium	NA	CarAnox_MAG_1576_52				CarAnox_MAG_1576_52_40	40	38923	39471	D	kegg_hit	NA
dram	CarAnox_MAG_1576	99.59	1.37	Bacteria	Pseudomonadota	Alphaproteobacteria	Sphingomonadales	Sphingomonadaceae	Novosphingobium	NA	CarAnox_MAG_1576_52				CarAnox_MAG_1576_52_40	40	38923	39471	D	peptidase_hit	NA
dram	CarAnox_MAG_1576	99.59	1.37	Bacteria	Pseudomonadota	Alphaproteobacteria	Sphingomonadales	Sphingomonadaceae	Novosphingobium	NA	CarAnox_MAG_1576_52				CarAnox_MAG_1576_52_40	40	38923	39471	D	pfam_hits	RES domain [PF08808.14]
dram	CarAnox_MAG_1576	99.59	1.37	Bacteria	Pseudomonadota	Alphaproteobacteria	Sphingomonadales	Sphingomonadaceae	Novosphingobium	NA	CarAnox_MAG_1576_52				CarAnox_MAG_1576_52_41	41	39725	42076	C	kegg_hit	P-type Cu+ transporter [EC:7.2.2.8]
dram	CarAnox_MAG_1576	99.59	1.37	Bacteria	Pseudomonadota	Alphaproteobacteria	Sphingomonadales	Sphingomonadaceae	Novosphingobium	NA	CarAnox_MAG_1576_52				CarAnox_MAG_1576_52_41	41	39725	42076	C	peptidase_hit	NA
dram	CarAnox_MAG_1576	99.59	1.37	Bacteria	Pseudomonadota	Alphaproteobacteria	Sphingomonadales	Sphingomonadaceae	Novosphingobium	NA	CarAnox_MAG_1576_52				CarAnox_MAG_1576_52_41	41	39725	42076	C	pfam_hits	E1-E2 ATPase [PF00122.23]; haloacid dehalogenase-like hydrolase [PF00702.29]; YHS domain [PF04945.16]; Heavy metal binding domain [PF19335.2]
dram	CarAnox_MAG_1576	99.59	1.37	Bacteria	Pseudomonadota	Alphaproteobacteria	Sphingomonadales	Sphingomonadaceae	Novosphingobium	NA	CarAnox_MAG_1576_52				CarAnox_MAG_1576_52_42	42	42079	42468	C	kegg_hit	MerR family transcriptional regulator, copper efflux regulator
dram	CarAnox_MAG_1576	99.59	1.37	Bacteria	Pseudomonadota	Alphaproteobacteria	Sphingomonadales	Sphingomonadaceae	Novosphingobium	NA	CarAnox_MAG_1576_52				CarAnox_MAG_1576_52_42	42	42079	42468	C	peptidase_hit	NA
dram	CarAnox_MAG_1576	99.59	1.37	Bacteria	Pseudomonadota	Alphaproteobacteria	Sphingomonadales	Sphingomonadaceae	Novosphingobium	NA	CarAnox_MAG_1576_52				CarAnox_MAG_1576_52_42	42	42079	42468	C	pfam_hits	MerR HTH family regulatory protein [PF13411.9]; MerR, DNA binding [PF09278.14]; MerR family regulatory protein [PF00376.26]
dram	CarAnox_MAG_1576	99.59	1.37	Bacteria	Pseudomonadota	Alphaproteobacteria	Sphingomonadales	Sphingomonadaceae	Novosphingobium	NA	CarAnox_MAG_1576_52				CarAnox_MAG_1576_52_43	43	42644	42940	D	kegg_hit	NA
dram	CarAnox_MAG_1576	99.59	1.37	Bacteria	Pseudomonadota	Alphaproteobacteria	Sphingomonadales	Sphingomonadaceae	Novosphingobium	NA	CarAnox_MAG_1576_52				CarAnox_MAG_1576_52_43	43	42644	42940	D	peptidase_hit	NA
dram	CarAnox_MAG_1576	99.59	1.37	Bacteria	Pseudomonadota	Alphaproteobacteria	Sphingomonadales	Sphingomonadaceae	Novosphingobium	NA	CarAnox_MAG_1576_52				CarAnox_MAG_1576_52_43	43	42644	42940	D	pfam_hits	Antitoxin Phd_YefM, type II toxin-antitoxin system [PF02604.22]
dram	CarAnox_MAG_1576	99.59	1.37	Bacteria	Pseudomonadota	Alphaproteobacteria	Sphingomonadales	Sphingomonadaceae	Novosphingobium	NA	CarAnox_MAG_1576_52				CarAnox_MAG_1576_52_44	44	42937	43389	C	kegg_hit	toxin FitB [EC:3.1.-.-]
dram	CarAnox_MAG_1576	99.59	1.37	Bacteria	Pseudomonadota	Alphaproteobacteria	Sphingomonadales	Sphingomonadaceae	Novosphingobium	NA	CarAnox_MAG_1576_52				CarAnox_MAG_1576_52_44	44	42937	43389	C	peptidase_hit	NA
dram	CarAnox_MAG_1576	99.59	1.37	Bacteria	Pseudomonadota	Alphaproteobacteria	Sphingomonadales	Sphingomonadaceae	Novosphingobium	NA	CarAnox_MAG_1576_52				CarAnox_MAG_1576_52_44	44	42937	43389	C	pfam_hits	NA
dram	CarAnox_MAG_1576	99.59	1.37	Bacteria	Pseudomonadota	Alphaproteobacteria	Sphingomonadales	Sphingomonadaceae	Novosphingobium	NA	CarAnox_MAG_1576_52				CarAnox_MAG_1576_52_45	45	43409	44335	C	kegg_hit	uncharacterized protein
dram	CarAnox_MAG_1576	99.59	1.37	Bacteria	Pseudomonadota	Alphaproteobacteria	Sphingomonadales	Sphingomonadaceae	Novosphingobium	NA	CarAnox_MAG_1576_52				CarAnox_MAG_1576_52_45	45	43409	44335	C	peptidase_hit	NA
dram	CarAnox_MAG_1576	99.59	1.37	Bacteria	Pseudomonadota	Alphaproteobacteria	Sphingomonadales	Sphingomonadaceae	Novosphingobium	NA	CarAnox_MAG_1576_52				CarAnox_MAG_1576_52_45	45	43409	44335	C	pfam_hits	Polymerase beta, Nucleotidyltransferase [PF18765.4]
dram	CarAnox_MAG_1576	99.59	1.37	Bacteria	Pseudomonadota	Alphaproteobacteria	Sphingomonadales	Sphingomonadaceae	Novosphingobium	NA	CarAnox_MAG_1576_52				CarAnox_MAG_1576_52_46	46	44332	44772	E	kegg_hit	NA
dram	CarAnox_MAG_1576	99.59	1.37	Bacteria	Pseudomonadota	Alphaproteobacteria	Sphingomonadales	Sphingomonadaceae	Novosphingobium	NA	CarAnox_MAG_1576_52				CarAnox_MAG_1576_52_46	46	44332	44772	E	peptidase_hit	NA
dram	CarAnox_MAG_1576	99.59	1.37	Bacteria	Pseudomonadota	Alphaproteobacteria	Sphingomonadales	Sphingomonadaceae	Novosphingobium	NA	CarAnox_MAG_1576_52				CarAnox_MAG_1576_52_46	46	44332	44772	E	pfam_hits	NA
dram	CarAnox_MAG_1576	99.59	1.37	Bacteria	Pseudomonadota	Alphaproteobacteria	Sphingomonadales	Sphingomonadaceae	Novosphingobium	NA	CarAnox_MAG_1576_52				CarAnox_MAG_1576_52_47	47	44751	46091	E	kegg_hit	NA
dram	CarAnox_MAG_1576	99.59	1.37	Bacteria	Pseudomonadota	Alphaproteobacteria	Sphingomonadales	Sphingomonadaceae	Novosphingobium	NA	CarAnox_MAG_1576_52				CarAnox_MAG_1576_52_47	47	44751	46091	E	peptidase_hit	NA
dram	CarAnox_MAG_1576	99.59	1.37	Bacteria	Pseudomonadota	Alphaproteobacteria	Sphingomonadales	Sphingomonadaceae	Novosphingobium	NA	CarAnox_MAG_1576_52				CarAnox_MAG_1576_52_47	47	44751	46091	E	pfam_hits	NA
dram	CarAnox_MAG_1576	99.59	1.37	Bacteria	Pseudomonadota	Alphaproteobacteria	Sphingomonadales	Sphingomonadaceae	Novosphingobium	NA	CarAnox_MAG_1576_52				CarAnox_MAG_1576_52_48	48	46198	46581	E	kegg_hit	NA
dram	CarAnox_MAG_1576	99.59	1.37	Bacteria	Pseudomonadota	Alphaproteobacteria	Sphingomonadales	Sphingomonadaceae	Novosphingobium	NA	CarAnox_MAG_1576_52				CarAnox_MAG_1576_52_48	48	46198	46581	E	peptidase_hit	NA
dram	CarAnox_MAG_1576	99.59	1.37	Bacteria	Pseudomonadota	Alphaproteobacteria	Sphingomonadales	Sphingomonadaceae	Novosphingobium	NA	CarAnox_MAG_1576_52				CarAnox_MAG_1576_52_48	48	46198	46581	E	pfam_hits	NA
dram	CarAnox_MAG_1576	99.59	1.37	Bacteria	Pseudomonadota	Alphaproteobacteria	Sphingomonadales	Sphingomonadaceae	Novosphingobium	NA	CarAnox_MAG_1576_52				CarAnox_MAG_1576_52_49	49	46804	47109	D	kegg_hit	NA
dram	CarAnox_MAG_1576	99.59	1.37	Bacteria	Pseudomonadota	Alphaproteobacteria	Sphingomonadales	Sphingomonadaceae	Novosphingobium	NA	CarAnox_MAG_1576_52				CarAnox_MAG_1576_52_49	49	46804	47109	D	peptidase_hit	NA
dram	CarAnox_MAG_1576	99.59	1.37	Bacteria	Pseudomonadota	Alphaproteobacteria	Sphingomonadales	Sphingomonadaceae	Novosphingobium	NA	CarAnox_MAG_1576_52				CarAnox_MAG_1576_52_49	49	46804	47109	D	pfam_hits	Helix-turn-helix domain [PF12833.10]
dram	CarAnox_MAG_1576	99.59	1.37	Bacteria	Pseudomonadota	Alphaproteobacteria	Sphingomonadales	Sphingomonadaceae	Novosphingobium	NA	CarAnox_MAG_1576_52				CarAnox_MAG_1576_52_50	50	47522	48103	E	kegg_hit	NA
dram	CarAnox_MAG_1576	99.59	1.37	Bacteria	Pseudomonadota	Alphaproteobacteria	Sphingomonadales	Sphingomonadaceae	Novosphingobium	NA	CarAnox_MAG_1576_52				CarAnox_MAG_1576_52_50	50	47522	48103	E	peptidase_hit	NA
dram	CarAnox_MAG_1576	99.59	1.37	Bacteria	Pseudomonadota	Alphaproteobacteria	Sphingomonadales	Sphingomonadaceae	Novosphingobium	NA	CarAnox_MAG_1576_52				CarAnox_MAG_1576_52_50	50	47522	48103	E	pfam_hits	NA
dram	CarAnox_MAG_1576	99.59	1.37	Bacteria	Pseudomonadota	Alphaproteobacteria	Sphingomonadales	Sphingomonadaceae	Novosphingobium	NA	CarAnox_MAG_1576_52				CarAnox_MAG_1576_52_51	51	49174	49386	E	kegg_hit	NA
dram	CarAnox_MAG_1576	99.59	1.37	Bacteria	Pseudomonadota	Alphaproteobacteria	Sphingomonadales	Sphingomonadaceae	Novosphingobium	NA	CarAnox_MAG_1576_52				CarAnox_MAG_1576_52_51	51	49174	49386	E	peptidase_hit	NA
dram	CarAnox_MAG_1576	99.59	1.37	Bacteria	Pseudomonadota	Alphaproteobacteria	Sphingomonadales	Sphingomonadaceae	Novosphingobium	NA	CarAnox_MAG_1576_52				CarAnox_MAG_1576_52_51	51	49174	49386	E	pfam_hits	NA
dram	CarAnox_MAG_1576	99.59	1.37	Bacteria	Pseudomonadota	Alphaproteobacteria	Sphingomonadales	Sphingomonadaceae	Novosphingobium	NA	CarAnox_MAG_1576_52				CarAnox_MAG_1576_52_52	52	49409	49624	E	kegg_hit	NA
dram	CarAnox_MAG_1576	99.59	1.37	Bacteria	Pseudomonadota	Alphaproteobacteria	Sphingomonadales	Sphingomonadaceae	Novosphingobium	NA	CarAnox_MAG_1576_52				CarAnox_MAG_1576_52_52	52	49409	49624	E	peptidase_hit	NA
dram	CarAnox_MAG_1576	99.59	1.37	Bacteria	Pseudomonadota	Alphaproteobacteria	Sphingomonadales	Sphingomonadaceae	Novosphingobium	NA	CarAnox_MAG_1576_52				CarAnox_MAG_1576_52_52	52	49409	49624	E	pfam_hits	NA
dram	CarAnox_MAG_1576	99.59	1.37	Bacteria	Pseudomonadota	Alphaproteobacteria	Sphingomonadales	Sphingomonadaceae	Novosphingobium	NA	CarAnox_MAG_1576_52				CarAnox_MAG_1576_52_53	53	49858	50487	D	kegg_hit	NA
dram	CarAnox_MAG_1576	99.59	1.37	Bacteria	Pseudomonadota	Alphaproteobacteria	Sphingomonadales	Sphingomonadaceae	Novosphingobium	NA	CarAnox_MAG_1576_52				CarAnox_MAG_1576_52_53	53	49858	50487	D	peptidase_hit	NA
dram	CarAnox_MAG_1576	99.59	1.37	Bacteria	Pseudomonadota	Alphaproteobacteria	Sphingomonadales	Sphingomonadaceae	Novosphingobium	NA	CarAnox_MAG_1576_52				CarAnox_MAG_1576_52_53	53	49858	50487	D	pfam_hits	Cation efflux family [PF01545.24]
dram	CarAnox_MAG_1576	99.59	1.37	Bacteria	Pseudomonadota	Alphaproteobacteria	Sphingomonadales	Sphingomonadaceae	Novosphingobium	NA	CarAnox_MAG_1576_52				CarAnox_MAG_1576_52_54	54	50484	51110	D	kegg_hit	NA
dram	CarAnox_MAG_1576	99.59	1.37	Bacteria	Pseudomonadota	Alphaproteobacteria	Sphingomonadales	Sphingomonadaceae	Novosphingobium	NA	CarAnox_MAG_1576_52				CarAnox_MAG_1576_52_54	54	50484	51110	D	peptidase_hit	NA
dram	CarAnox_MAG_1576	99.59	1.37	Bacteria	Pseudomonadota	Alphaproteobacteria	Sphingomonadales	Sphingomonadaceae	Novosphingobium	NA	CarAnox_MAG_1576_52				CarAnox_MAG_1576_52_54	54	50484	51110	D	pfam_hits	Histidine phosphatase superfamily (branch 1) [PF00300.25]
dram	CarAnox_MAG_1576	99.59	1.37	Bacteria	Pseudomonadota	Alphaproteobacteria	Sphingomonadales	Sphingomonadaceae	Novosphingobium	NA	CarAnox_MAG_1576_52				CarAnox_MAG_1576_52_55	55	51124	52419	C	kegg_hit	enolase [EC:4.2.1.11]
dram	CarAnox_MAG_1576	99.59	1.37	Bacteria	Pseudomonadota	Alphaproteobacteria	Sphingomonadales	Sphingomonadaceae	Novosphingobium	NA	CarAnox_MAG_1576_52				CarAnox_MAG_1576_52_55	55	51124	52419	C	peptidase_hit	NA
dram	CarAnox_MAG_1576	99.59	1.37	Bacteria	Pseudomonadota	Alphaproteobacteria	Sphingomonadales	Sphingomonadaceae	Novosphingobium	NA	CarAnox_MAG_1576_52				CarAnox_MAG_1576_52_55	55	51124	52419	C	pfam_hits	Enolase, C-terminal TIM barrel domain [PF00113.25]; Enolase, N-terminal domain [PF03952.19]
dram	CarAnox_MAG_1576	99.59	1.37	Bacteria	Pseudomonadota	Alphaproteobacteria	Sphingomonadales	Sphingomonadaceae	Novosphingobium	NA	CarAnox_MAG_1576_52				CarAnox_MAG_1576_52_56	56	52431	53054	C	kegg_hit	2,3-bisphosphoglycerate-dependent phosphoglycerate mutase [EC:5.4.2.11]
dram	CarAnox_MAG_1576	99.59	1.37	Bacteria	Pseudomonadota	Alphaproteobacteria	Sphingomonadales	Sphingomonadaceae	Novosphingobium	NA	CarAnox_MAG_1576_52				CarAnox_MAG_1576_52_56	56	52431	53054	C	peptidase_hit	NA
dram	CarAnox_MAG_1576	99.59	1.37	Bacteria	Pseudomonadota	Alphaproteobacteria	Sphingomonadales	Sphingomonadaceae	Novosphingobium	NA	CarAnox_MAG_1576_52				CarAnox_MAG_1576_52_56	56	52431	53054	C	pfam_hits	Histidine phosphatase superfamily (branch 1) [PF00300.25]
dram	CarAnox_MAG_1576	99.59	1.37	Bacteria	Pseudomonadota	Alphaproteobacteria	Sphingomonadales	Sphingomonadaceae	Novosphingobium	NA	CarAnox_MAG_1576_52				CarAnox_MAG_1576_52_57	57	53054	53863	D	kegg_hit	NA
dram	CarAnox_MAG_1576	99.59	1.37	Bacteria	Pseudomonadota	Alphaproteobacteria	Sphingomonadales	Sphingomonadaceae	Novosphingobium	NA	CarAnox_MAG_1576_52				CarAnox_MAG_1576_52_57	57	53054	53863	D	peptidase_hit	NA
dram	CarAnox_MAG_1576	99.59	1.37	Bacteria	Pseudomonadota	Alphaproteobacteria	Sphingomonadales	Sphingomonadaceae	Novosphingobium	NA	CarAnox_MAG_1576_52				CarAnox_MAG_1576_52_57	57	53054	53863	D	pfam_hits	Universal stress protein family [PF00582.29]
dram	CarAnox_MAG_1576	99.59	1.37	Bacteria	Pseudomonadota	Alphaproteobacteria	Sphingomonadales	Sphingomonadaceae	Novosphingobium	NA	CarAnox_MAG_1576_52				CarAnox_MAG_1576_52_58	58	53869	54267	C	kegg_hit	fluoride exporter
dram	CarAnox_MAG_1576	99.59	1.37	Bacteria	Pseudomonadota	Alphaproteobacteria	Sphingomonadales	Sphingomonadaceae	Novosphingobium	NA	CarAnox_MAG_1576_52				CarAnox_MAG_1576_52_58	58	53869	54267	C	peptidase_hit	NA
dram	CarAnox_MAG_1576	99.59	1.37	Bacteria	Pseudomonadota	Alphaproteobacteria	Sphingomonadales	Sphingomonadaceae	Novosphingobium	NA	CarAnox_MAG_1576_52				CarAnox_MAG_1576_52_58	58	53869	54267	C	pfam_hits	CrcB-like protein, Camphor Resistance (CrcB) [PF02537.18]
dram	CarAnox_MAG_1576	99.59	1.37	Bacteria	Pseudomonadota	Alphaproteobacteria	Sphingomonadales	Sphingomonadaceae	Novosphingobium	NA	CarAnox_MAG_1576_52				CarAnox_MAG_1576_52_59	59	54261	55550	C	kegg_hit	cyclopropane-fatty-acyl-phospholipid synthase [EC:2.1.1.79]
dram	CarAnox_MAG_1576	99.59	1.37	Bacteria	Pseudomonadota	Alphaproteobacteria	Sphingomonadales	Sphingomonadaceae	Novosphingobium	NA	CarAnox_MAG_1576_52				CarAnox_MAG_1576_52_59	59	54261	55550	C	peptidase_hit	NA
dram	CarAnox_MAG_1576	99.59	1.37	Bacteria	Pseudomonadota	Alphaproteobacteria	Sphingomonadales	Sphingomonadaceae	Novosphingobium	NA	CarAnox_MAG_1576_52				CarAnox_MAG_1576_52_59	59	54261	55550	C	pfam_hits	Mycolic acid cyclopropane synthetase [PF02353.23]; Methyltransferase domain [PF13649.9]; Methyltransferase domain [PF13847.9]; Methyltransferase domain [PF08241.15]; Methyltransferase domain [PF13489.9]; Methyltransferase small domain [PF05175.17]; ubiE/COQ5 methyltransferase family [PF01209.21]; Methyltransferase domain [PF08242.15]; Methionine biosynthesis protein MetW [PF07021.15]; Protein-L-i…
dram	CarAnox_MAG_1576	99.59	1.37	Bacteria	Pseudomonadota	Alphaproteobacteria	Sphingomonadales	Sphingomonadaceae	Novosphingobium	NA	CarAnox_MAG_1576_52				CarAnox_MAG_1576_52_60	60	55540	55980	D	kegg_hit	NA
dram	CarAnox_MAG_1576	99.59	1.37	Bacteria	Pseudomonadota	Alphaproteobacteria	Sphingomonadales	Sphingomonadaceae	Novosphingobium	NA	CarAnox_MAG_1576_52				CarAnox_MAG_1576_52_60	60	55540	55980	D	peptidase_hit	NA
dram	CarAnox_MAG_1576	99.59	1.37	Bacteria	Pseudomonadota	Alphaproteobacteria	Sphingomonadales	Sphingomonadaceae	Novosphingobium	NA	CarAnox_MAG_1576_52				CarAnox_MAG_1576_52_60	60	55540	55980	D	pfam_hits	Universal stress protein family [PF00582.29]
dram	CarAnox_MAG_1576	99.59	1.37	Bacteria	Pseudomonadota	Alphaproteobacteria	Sphingomonadales	Sphingomonadaceae	Novosphingobium	NA	CarAnox_MAG_1576_52				CarAnox_MAG_1576_52_61	61	56006	57229	D	kegg_hit	NA
[truncated: 1,853 more rows]

## Sheet: kofamscan
Annotation_tool	MAG_name	Contig	Gene_identifier	KO_id	e_value	score	threshold	kofamscan_annotation
[truncated: 179 more rows]

## Sheet: Interproscan
Annotation_tool	MAG_name	Contig	Gene_identifier	e_value	seq_length	database	database_signature_accession	seq_start	seq_stop	Interpro_accession	interproscan_annotation
[truncated: 5,192 more rows]
